# Supplementary material for: Nucleotide metabolism in cancer cells fuels a UDP-driven macrophage cross-talk, promoting immunosuppression and immunotherapy resistance
Source: Nat Cancer. 2024 Jun 6;5(8):1206–26. doi: 10.1038/s43018-024-00771-8 (PMC11358017; doi:10.1038/s43018-024-00771-8)
Supplement: Supplementary file 3 — Clinical information of individuals (from cohort 1) and list of oligonucleotide sequences. [file 43018_2024_771_MOESM3_ESM.xlsx]

## Sheet: Supplementary Table 1
Supplementary Table 1. Cohort #1.
Sample	CDA status	gender	age	pG TNM	pT TNM	pN TNM	TNM-stage
1	Low	male	65	1	2	2	3
2	Low	female	63	2	1	2	3
3	Low	female	76	2	2	1	2b
4	Low	male	62.2712	2	1	1	2b
5	Low	female	75.8	2	2	0	1b
6	Low	male	52	2	2	0	1b
7	Low	male	61.7973	2	2	1	2b
8	Low	male	42	3	2	0	1b
9	Low	female	80	2	1	0	1a
10	Low	male	71.6	2	1	0	1a
11	Low	male	51	2	2	2	3
12	Low	female	37.8	3	1	0	1a
13	Low	female	54.2	2	1	0	1a
14	Low	male	54	3	3	2	3
15	Low	male	57	3	3	0	2a
16	Low	male	66		1	2	3
17	Low	female	77.4	2	3	0	2a
18	Low	female	72.1096	2	2	1	2b
19	Low	female	78	2	2	0	1b
20	Low	male	78	2	2	1	2b
21	Low	male	62	0	1	0	1a
22	Low	male	56	1	1	1	2b
23	Low	female	78	1	1	0	1a
24	Low	male	76.4548	2	3	2	3
25	Low	female	76.4301	3	2	1	2b
26	Low	female	57.3315	2	3	2	3
27	Low	female	68	1	1	2	3
28	Low	female	71.3	2	1	0	1a
29	Low	female	78	3	2	2	2b
30	Low	male	60.8411	2	1	1	2b
31	Low	female	73	1	2	0	1b
32	High	male	60.2877	3	1	1	2b
33	High	male	76.8	3	1	0	1a
34	High	female	58.7	2	1	0	1a
35	High	male	64.4	2	2	0	1b
36	High	female	55.5	2	2	0	1b
37	High	female	70	3	3	1	2b
38	High	female	49	2	1	1	2b
39	High	male	51.5452	3	2	2	3
40	High	female	66.6	3	2	0	1b
41	High	female	47	1	2	0	1b
42	High	male	61	2	3	0	2a
43	High	male	73	2	1	0	1a
44	High	male	61	3	1	0	1a
45	High	male	60.2	2	1	0	1a
46	High	female	76	3	2	0	1b
47	High	female	74.6	2	2	0	1b
48	High	male	76	2	2	0	1b
49	High	male	61	1	1	1	2b
50	High	female	63.2466	2	2	2	3
51	High	female	59.3534	3	2	2	3
52	High	female	66	2	2	2	3
53	High	male	78	3	1	1	2b
54	High	male	68.1	2	2	0	1b
55	High	male	79	3	2	0	1b
56	High	male	49	2	1	0	1a
57	High	female	77	2	3	0	2a
58	High	female	77	3	2	0	1b
59	High	female	78	2	2	1	2b
60	High	female	56	3	1	2	3
61	High	female	71	1	1	1	2b
62	High	male	73.7315	3	1	1	2b
63	High	male	79.6	2	2	1	2b

## Sheet: Supplementary Table 2
Supplementary Table 2. List of oligos.
Name	Sequence (5'-3')	Note
mActb FW	CCTTCTTGGGTATGGAATCCTGT	qRT-PCR
mActb REV	CACTGTGTTGGCATAGAGGTCTTTAC	qRT-PCR
mP2ry14 FW	TGTGGATGCTCATGCTTCTC	qRT-PCR
mP2ry14 REV	GCACAAAGCAGACGACAAAA	qRT-PCR
mCda #1 FW	AAGGCCATCTCCGAAGGGTA	qRT-PCR
mCda #1 REV	CAGTCGGTCCCAAACTCTCT	qRT-PCR
mCda #2 FW	CTCGTGAGGCCAAGAAGTCA	qRT-PCR
mCda #2 REV	CACACCTAGTGGGTAGCAGG	qRT-PCR
mGapdh	Mm.PT.39a.1 (IDT)	qRT-PCR
mP2ry6	Mm.PT.58.42527159 (IDT)	qRT-PCR
mHprt	Mm.PT.39a.22214828 (IDT)	qRT-PCR
non-targeting sgRNA	GAACAGTCGCGTTTGCGACT	guideRNA
CDA sgRNA #1	CGCTCGGCACACACACCTAG	guideRNA
CDA sgRNA #2	TCCAGAAGGCCATCTCCGAA	guideRNA
P2ry6	mm.Ri.P2ry6.13.1 (IDT)	siRNA
P2ry6	mm.Ri.P2ry6.13.2 (IDT)	siRNA
P2ry6	mm.Ri.P2ry6.13.3 (IDT)	siRNA
P2ry14	mm.Ri.P2ry14.13.1 (IDT)	siRNA
P2ry14	mm.Ri.P2ry14.13.2 (IDT)	siRNA
P2ry14	mm.Ri.P2ry14.13.3 (IDT)	siRNA
scramble	(Invitrogen, REF 462002)	siRNA
