# Supplementary material for: Nucleotide metabolism in cancer cells fuels a UDP-driven macrophage cross-talk, promoting immunosuppression and immunotherapy resistance
Source: Nat Cancer. 2024 Jun 6;5(8):1206–26. doi: 10.1038/s43018-024-00771-8 (PMC11358017; doi:10.1038/s43018-024-00771-8)
Supplement: Supplementary file 4 — Statistical source data. [file 43018_2024_771_MOESM4_ESM.xlsx]

## Sheet: Fig. 1a
Figure 1a. Meta-analysis metabolic genes
Rank	Feature	Rank_product_stat	Fisher_method_pvalue	Fisher_method_adj_pvalue
1	PLCH1	251790	1.03807e-10	1.37128e-07
2	SLC38A3	2913750	9.50293e-08	1.79334e-05
3	ITPKA	8207872	0.0201197	0.0667793
4	IP6K3	15953868	0.00025115	0.00269731
5	SLC28A3	22581720	0.000211315	0.00236566
6	CP	33364650	4.7858e-08	1.05367e-05
7	PTGDS	46481960	4.75039e-06	0.000169602
8	INMT	67272800	5.21111e-07	5.8248e-05
9	CDA	103685568	1.0963e-06	7.76969e-05
10	SARDH	138543404	3.87473e-09	2.55926e-06
11	PLCB4	172118016	0.0023723	0.0133001
12	AMPD1	175910288	0.029856	0.0923648
13	SLC16A2	177790620	2.34916e-08	7.75812e-06
14	SLC6A12	204800875	3.26912e-06	0.000134953
15	CYP1B1	210767200	1.98414e-06	0.00010081
16	HOGA1	221760000	0.000199478	0.0022914
17	KL	275923260	0.00597093	0.0255262
18	PIPOX	316476690	1.75928e-08	7.74671e-06
19	HS6ST2	405896400	0.0692657	0.183
20	MOXD1	407927264	0.0151888	0.054375
21	RRM2	562742400	0.00577473	0.0248825
22	COX17	576141696	3.84989e-05	0.000737059
23	CKM	643295520	0.033157	0.10139
24	ACOX2	778417584	0.0017993	0.0109534
25	BDH1	860182050	4.18553e-05	0.000769385
26	ACY3	861211260	2.92219e-06	0.000124523
27	CHST7	891393888	0.00345441	0.0168244
28	ATP6V0D2	1015704480	0.0962769	0.231661
29	NT5M	1056645702	0.00106646	0.00757419
30	OGDHL	1056923784	0.125543	0.278258
31	SLC4A4	1066207021	0.00011074	0.00150811
32	GATM	1115839296	0.000315631	0.00299355
33	GSTA4	1388136960	5.59035e-07	5.8248e-05
34	CBR1	1395926415	1.29303e-06	8.13379e-05
35	CHST1	1461092868	1.11752e-06	7.76969e-05
36	CH25H	1545100278	0.100597	0.23944
37	TST	1546290080	1.22455e-05	0.00035166
38	CERS6	1702730965	0.0205843	0.0679797
39	MGST2	1795770480	0.000165251	0.00207901
40	STRA6	1842426144	0.236134	0.438725
41	DHCR24	1942602750	7.92135e-06	0.000251985
42	PCBD1	1981217280	5.86405e-05	0.000944684
43	CKB	1987225812	2.46062e-07	4.0631e-05
44	MBOAT2	2052378720	9.68907e-07	7.52897e-05
45	ST8SIA1	2089100160	4.56819e-05	0.000794024
46	SLC26A9	2386868352	0.275597	0.486067
47	COX7B	2463174000	4.41876e-05	0.000786897
48	PLCL1	2463570648	0.000778675	0.00619419
49	NDUFB2	2615067000	5.00278e-06	0.000173912
50	GALNT4	2682739696	0.000149229	0.00193267
51	ST6GALNAC2	2722216032	4.46762e-05	0.000786897
52	GLDC	2748859776	0.109761	0.253782
53	SCLY	2800980000	7.9366e-07	6.55266e-05
54	XDH	2813532960	1.21066e-06	7.99638e-05
55	FUT4	2877098640	0.0258004	0.0823245
56	ATP6V0A4	3040348850	0.612725	0.820141
57	AQP9	3238760448	0.0984861	0.236546
58	GAMT	3482062104	1.56496e-06	9.39685e-05
59	HLCS	3532086600	3.55509e-07	4.93779e-05
60	AK1	3555815625	4.27823e-08	1.05367e-05
61	QPRT	3640703016	0.000115679	0.00155931
62	SOD3	3771167400	0.000580536	0.00491595
63	KYNU	4119024975	0.000645739	0.00536491
64	ALDH18A1	4231558400	0.0481549	0.137988
65	COLGALT2	4397456000	0.285766	0.496706
66	AOX1	4516761600	0.000133155	0.00177674
67	SLC23A1	4614911400	0.174737	0.355119
68	NDUFA8	4631939790	0.000255296	0.00271972
69	DOLK	4679764992	6.25885e-05	0.000972698
70	HMOX1	4730565280	0.0906184	0.222504
71	NME5	4806697896	5.96972e-07	5.8248e-05
72	SLC3A1	4857363990	0.182946	0.36784
73	DNMT1	5070495546	0.0295918	0.0921952
74	SGPP2	5333131800	0.0515156	0.146035
75	SLC22A5	5417635608	0.0171303	0.0592385
76	ALDH3A1	5496792392	0.000176917	0.00214411
77	CYP27A1	5605643572	0.00815028	0.032725
78	PDE9A	5966632980	0.040887	0.120364
79	POLR2F	5972268708	0.00309994	0.0159339
80	DPEP1	6018247664	0.179401	0.363876
81	SLC7A2	6207029136	0.180195	0.363972
82	GAPDHS	6324749760	0.0274534	0.0867607
83	LIPG	6444501504	0.0392459	0.117029
84	HAAO	6500642850	0.00093324	0.00704463
85	IDH1	6523282080	1.54195e-05	0.000387696
86	POLE4	6812845200	0.0136335	0.0494778
87	HDDC3	6825054600	6.78609e-06	0.000229857
88	CHIT1	7110271014	0.284737	0.49557
89	AZIN2	7150670100	3.54118e-05	0.000703402
90	EPHX1	7213816584	1.89097e-06	0.00010081
91	CERS4	7260624000	0.0126065	0.0466475
92	ALDH1A1	7310361720	0.271533	0.482117
93	ST6GALNAC4	7535979000	0.0689992	0.183
94	DCXR	7699684608	0.0004704	0.00414266
95	ACSL3	7812634928	0.000372901	0.00339725
96	NDUFAB1	7894622208	0.00296556	0.0154795
97	KMO	8217656250	0.0107038	0.040807
98	GSTP1	8293859784	0.00142071	0.00924514
99	NDST3	8295466473	0.276868	0.487235
100	HAS2	8397479376	0.259094	0.466967
101	UQCRQ	8403740118	0.00233155	0.0132188
102	GPX7	8959997200	0.248982	0.453662
103	RBKS	9009744012	0.000105997	0.00145856
104	MCEE	9048084240	0.00684681	0.0286223
105	SEC11C	9049858272	0.0779526	0.199093
106	GLCE	9459757440	0.0935956	0.227698
107	PLCG2	9840538500	2.24522e-06	0.000105926
108	SOAT1	9878270976	0.0685613	0.182969
109	ENTPD2	9980318400	0.129086	0.283259
110	ST3GAL6	10305976500	4.4911e-06	0.000164798
111	SLC4A1	10442931224	0.138512	0.294721
112	NUDT2	10929927750	0.000536612	0.00463387
113	SLC25A12	10954191600	1.97584e-06	0.00010081
114	LRAT	11052546696	0.247193	0.452181
115	SLC52A2	11170236000	0.000932349	0.00704463
116	GGCX	11381648850	9.69204e-05	0.00137669
117	PDE2A	11575373040	1.46419e-05	0.000379254
118	PAPSS2	11797731792	0.00785255	0.0318197
119	TDO2	11864827072	0.276997	0.487235
120	ATP6V1G1	11866448160	0.0302276	0.0932959
121	SLC27A3	11943001422	0.128768	0.283259
122	ENO3	12212628480	2.62813e-06	0.000119716
123	DGKE	12304376280	0.0181984	0.0619589
124	CD38	12322345266	0.189188	0.376949
125	HYAL1	12559327560	0.00142011	0.00924514
126	SLCO4A1	12603201960	0.00165387	0.0102571
127	ABCC3	12715906280	0.00504711	0.0225244
128	SLCO3A1	12733140000	0.00993444	0.0388266
129	NME1	12769465104	0.0660124	0.177241
130	PGK1	12821304960	0.0165257	0.0578637
131	SQLE	12946689072	0.00288277	0.0152937
132	GCLC	13026996096	4.19347e-05	0.000769385
133	NDUFA1	13135977072	4.38905e-05	0.000786897
134	NDUFA4	13456560000	0.0527168	0.148801
135	HSD11B1	13525869150	0.00174032	0.0106786
136	PIGH	13900871376	1.81722e-06	0.00010081
137	CYCS	13927769856	0.00141273	0.00924514
138	GGH	13999269240	0.00120022	0.00821671
139	NSDHL	14098800216	1.96521e-05	0.000472007
140	L2HGDH	14291403000	0.000239746	0.00259594
141	AHCY	14415009300	0.130412	0.284281
142	EBP	14512512492	0.0128802	0.0475271
143	HYAL3	14567403648	0.0192245	0.0650004
144	UQCRFS1	14584646307	0.070426	0.184956
145	PLCB1	14667063480	0.00248129	0.0137146
146	DHCR7	14845029408	0.0146718	0.0528104
147	PSAT1	14924964600	0.310957	0.530715
148	CAMKMT	14983239680	8.01164e-06	0.000251985
149	ELOVL5	15099922188	1.63339e-05	0.000399576
150	SLC4A7	15125482200	0.0117904	0.0441222
151	COX10	15497851952	0.0499363	0.142475
152	GAD1	15575861070	0.387271	0.620231
153	ALG14	15839505360	0.000139301	0.00184017
154	FUCA1	15859059480	0.000454889	0.00403294
155	DLD	16000414920	0.103612	0.244851
156	CRLS1	16000511904	0.0477619	0.137459
157	SLC25A5	16120828302	0.0334831	0.102151
158	GSS	16133340510	8.8818e-05	0.00128932
159	NFS1	16173226342	1.45297e-05	0.000379254
160	ACHE	16228000320	0.00312834	0.0159557
161	CHDH	16291285920	0.0174634	0.0600761
162	ECI2	16446096576	0.0121202	0.0452281
163	ALDH1L2	16468192620	0.0399121	0.118577
164	FADS1	16518619296	0.0108147	0.0410523
165	ADO	16542407700	0.0772264	0.197706
166	POLE3	16884115240	0.12805	0.282394
167	GLRX2	16950888020	0.000287778	0.00286596
168	PDE3B	16994224800	3.50389e-06	0.000136137
169	PIGU	17058070800	0.0133135	0.0487179
170	ENPP2	17219417400	0.0372065	0.111704
171	ALDH1L1	17231401395	5.08641e-05	0.000854172
172	ACSL5	17762304000	8.80575e-05	0.00128932
173	ME3	18037787394	6.17314e-07	5.8248e-05
174	GALNT6	18241582632	0.199323	0.390662
175	TPMT	18307086600	0.0745174	0.192637
176	NSF	18438801920	0.0238986	0.0770002
177	LPIN1	18885434568	0.0139638	0.0505376
178	SLC33A1	19083755496	3.51786e-05	0.000703402
179	UQCR10	19206083808	0.0614211	0.167639
180	PCCB	19265510286	0.0212328	0.0697723
181	FMO2	19552135680	0.557324	0.78825
182	PDE7B	20107208016	0.247485	0.452181
183	SLC35A1	20442240000	0.00558624	0.0242744
184	CAT	20807820000	8.32597e-05	0.00124984
185	GLO1	20970107910	8.44805e-06	0.000253633
186	SLC43A2	21268284600	0.00990474	0.0388254
187	PCYT1B	21279547660	0.0572871	0.159319
188	ST3GAL5	21286069056	3.4091e-06	0.000136137
189	NUDT16	21617982792	0.260114	0.467497
190	MGST1	21758708400	6.85476e-05	0.00105292
191	AK3	21937370112	7.00484e-07	6.16893e-05
192	RWDD2A	22084662600	0.0399445	0.118577
193	CRYL1	22624449120	0.289653	0.500827
194	COX5A	22830926976	0.105209	0.246419
195	SPCS1	22936193280	0.00138215	0.00917501
196	GGCT	23182990740	0.0164029	0.0577818
197	DPYSL3	23366317790	0.186793	0.372861
198	NDUFA6	23381350200	0.00865231	0.0346354
199	GALNT16	23491793325	0.293977	0.506155
200	MGAM	23537478331	0.421308	0.662556
201	PFKFB4	23774459544	2.10203e-06	0.000102844
202	HCCS	23858265600	0.00190741	0.0114531
203	BPGM	23965141200	0.0023761	0.0133001
204	PNPO	24787998300	0.0911326	0.223351
205	CYBRD1	25117102080	0.00323845	0.0160619
206	PGD	25213649344	0.023	0.0750198
207	SGPP1	26389355850	0.00197416	0.0118003
208	PDE6D	26622046080	0.000161043	0.00205766
209	PIK3CG	27106929080	0.0995722	0.237427
210	SPHK1	27133518720	0.00274955	0.0148251
211	SLCO2A1	27540843330	0.203626	0.39364
212	EHHADH	27999942192	7.44552e-06	0.000245888
213	CYP7B1	28025572320	0.320793	0.542535
214	SULT1A1	28051951200	0.113411	0.258304
215	ALDH7A1	28060574080	0.0887663	0.218885
216	DERA	28437751079	0.062481	0.169134
217	FAH	28553517900	3.99203e-05	0.000753353
218	GSTM2	29134648620	2.81623e-06	0.000124008
219	SLC4A3	29175552000	0.331253	0.557433
220	TK1	29282332904	0.095562	0.23036
221	CHST12	29328514215	0.0436201	0.127482
222	ITPK1	29360570624	2.58825e-05	0.000569846
223	GSTO2	30003839250	0.060068	0.164968
224	GFPT2	30529696176	0.226435	0.423281
225	NDUFA7	30702665136	0.00742635	0.0304665
226	SEPHS1	30733674660	0.133006	0.287563
227	PRDX3	31264544080	1.10454e-05	0.000324243
228	ATP6V1F	31386365136	0.00293173	0.0154296
229	PDE4D	31466772480	0.0010501	0.00753905
230	FUCA2	31536955476	2.39974e-05	0.00055615
231	GK	31543358400	0.000335604	0.00312944
232	NDUFC2	32759645310	0.0116798	0.0439428
233	AMD1	33146259456	0.242259	0.446337
234	ALDH5A1	33270082560	0.203823	0.39364
235	SLC16A1	33481335960	0.000563413	0.00480173
236	ADSL	33678838898	0.134563	0.288568
237	ADA	34181124068	0.0858837	0.213658
238	SLC22A4	34209143592	0.287608	0.498596
239	ACP1	34217396400	0.0604888	0.165436
240	FNTB	34597953252	0.00589533	0.0252848
241	GPD1L	34625604552	0.0638555	0.172149
242	SLC20A1	35150451336	0.303088	0.519298
243	CSGALNACT1	35154088764	0.255714	0.462738
244	CMPK2	35258308866	0.000285544	0.00286596
245	DNMT3B	35658845460	0.0876069	0.217127
246	NDUFA10	36099875055	0.00727798	0.0299508
247	SLC6A9	36113788100	0.0238224	0.0769424
248	NDUFB11	36172367812	0.0987893	0.236662
249	HDC	36451432028	0.144195	0.304283
250	BLVRB	36499112692	0.000190726	0.00222964
251	TPH1	36784227480	0.00107231	0.00757501
252	GGT1	37252715760	0.214453	0.407737
253	FUT7	37295771760	0.0122826	0.0455768
254	DHFR	37414480800	0.220167	0.414818
255	TMEM86B	37512026640	0.0620407	0.168676
256	HCST	37807786800	0.0135869	0.0494442
257	PDE4B	37827763792	0.0233885	0.0760732
258	FUT8	37845837960	0.237657	0.440934
259	HEXB	38037602862	0.000783066	0.00619419
260	ENPP1	38208097200	0.0794708	0.200964
261	PYGB	39038098554	0.283041	0.493268
262	ALDH3B1	39751073025	0.000276389	0.00283637
263	NDUFS2	40534473420	0.00137123	0.00914849
264	BHMT2	40566108960	0.468144	0.709195
265	PLA2G7	40820274560	0.101035	0.239617
266	GSTK1	40971609504	0.000898292	0.00689909
267	PDSS2	41142376600	0.0111647	0.0421386
268	POLR3F	41166940484	0.000233696	0.00255135
269	ATP6V0B	41438192400	0.0548273	0.153447
270	AHCYL2	41480408736	0.0192393	0.0650004
271	NOS2	41561989056	0.179597	0.363876
272	B4GALNT1	41666017536	0.0194192	0.0652742
273	CYP26B1	41708293290	0.00133524	0.00906117
274	SMOX	41726522592	0.282302	0.49263
275	ALAS2	41903549875	0.518345	0.751628
276	INPP1	41975269296	0.00181778	0.0110151
277	PFKP	42234628800	0.0039366	0.0185723
278	NDUFA3	42359578310	0.00109303	0.00763963
279	SOD1	42528319536	0.00200653	0.0119398
280	NUDT5	43034231604	0.0762107	0.196246
281	SLC14A1	43247243160	0.30224	0.518518
282	ATP6V0E2	43403588250	0.293795	0.506155
283	COX6B1	43405877664	0.00236809	0.0133001
284	GLA	43515218432	0.00628138	0.0265952
285	PPT1	43679946600	0.0166775	0.0579763
286	HK3	43819923840	0.12073	0.269601
287	ENO1	43880842800	0.279245	0.489234
288	PRPS2	43904025360	0.000501137	0.00438412
289	CYP11A1	44045852760	0.00609648	0.0258953
290	KHK	44156178000	0.000291249	0.00286596
291	PIP5K1B	44309520000	0.00971255	0.0382993
292	CPOX	44407605000	0.202237	0.392202
293	CHPT1	45176224032	4.68e-05	0.000802893
294	LDHB	45189500265	0.133971	0.288234
295	GPAT2	45240624000	0.0943528	0.228697
296	GCNT1	45338057688	0.2657	0.475281
297	COQ5	45492522534	0.145127	0.305762
298	IDH3A	45613342080	0.0818301	0.205846
299	NDUFA11	45674219520	0.00150765	0.00971513
300	POLD4	45871914725	0.000198537	0.0022914
301	UQCRH	46272556875	0.0388462	0.116363
302	COX7A1	46285158528	8.34007e-06	0.000253633
303	NDUFS3	46420577280	0.00100297	0.00732005
304	IDH2	46447287552	0.000207557	0.00234344
305	HSD17B4	46635256458	0.000749971	0.00607799
306	CPT1A	46826766441	0.00378471	0.0181145
307	SC5D	46827738396	0.00521971	0.023061
308	THNSL1	47119537080	0.000300655	0.00289901
309	NAGA	47231215668	0.0007112	0.00579936
310	A4GALT	47277430200	0.218989	0.413855
311	UGDH	47406202368	0.199794	0.391005
312	MDH1	47541506256	0.00461989	0.0211172
313	SLC1A3	47943511392	0.00692979	0.0288778
314	NDUFS6	47944368368	0.00363789	0.0174751
315	LIPA	48015676800	3.73792e-07	4.93779e-05
316	PDHA1	48214123776	0.0013632	0.00914106
317	UXS1	48314085714	0.0988929	0.236662
318	BLVRA	48703731200	0.00473304	0.0214434
319	ASS1	49105186560	0.0720289	0.186936
320	HSD17B10	49120316960	0.000553687	0.00474949
321	SLC2A1	49737744784	0.432831	0.672691
322	ACSM3	49782664263	0.0117092	0.0439428
323	POLR2I	49859923344	0.00322639	0.0160619
324	SLC1A5	50085604800	0.0193353	0.0651579
325	ATP6V1A	50166368175	0.0852096	0.212381
326	NME7	51202668132	0.00243726	0.0135278
327	NDUFS8	51297705216	0.000336971	0.00312944
328	PLCE1	51432608110	0.0298286	0.0923648
329	SLC26A2	51555104640	0.12979	0.284281
330	SDHC	51626450799	0.00260298	0.0142088
331	ECHDC1	51765459240	0.00174609	0.0106786
332	NIT2	52662912324	1.38969e-05	0.000379254
333	PGP	52821460384	0.00266268	0.0144749
334	CYP27B1	53225638752	0.481603	0.717247
335	FOLR2	53604236400	0.41302	0.653413
336	ACER2	53665210326	3.62371e-06	0.000136769
337	SLC15A2	53706510000	0.00152166	0.00975784
338	COQ2	54475235472	0.26258	0.47065
339	PLD3	54650984094	5.21771e-05	0.000861574
340	CBR3	54829824000	0.0556446	0.155405
341	DPM1	55146771360	0.148786	0.311485
342	UPB1	55269442800	0.0229716	0.0750198
343	GOT1	55429697160	0.216262	0.409286
344	GSTM4	56363558030	2.97494e-05	0.000623792
345	OPLAH	56424399066	0.000161996	0.00205766
346	ST3GAL4	57341127900	3.70974e-05	0.000720672
347	SLC25A1	57366959104	0.000258454	0.00273134
348	SLC25A14	57490372458	0.000949246	0.00712474
349	LPCAT3	57791619864	0.000959994	0.00713487
350	TIGAR	57864832740	1.55548e-05	0.000387696
351	PTGES3	58629864240	0.191069	0.378415
352	PRIM2	58958328000	0.0869412	0.215882
353	HIBADH	59116425090	0.0576291	0.159933
354	ACSS2	59336725200	1.41399e-05	0.000379254
355	ATP6AP1	59755068000	0.000283692	0.00286596
356	SEC11A	59893645812	0.226003	0.423281
357	GALK2	60115779184	3.02713e-05	0.000624818
358	NMNAT2	60293596560	0.000167584	0.00208848
359	INPP5J	60431270970	0.0368197	0.111048
360	NDUFB8	60799140000	0.00220958	0.0127461
361	RPN2	61352980864	0.136447	0.291661
362	DDO	61766367604	0.11165	0.256504
363	NDUFA9	62591751585	0.130334	0.284281
364	ALDH1A3	62629862526	0.0169659	0.0588242
365	HAGHL	62816368095	0.00297377	0.0154795
366	MGST3	62961703280	0.00327734	0.0160943
367	AMPD3	63119219724	0.00023221	0.00255135
368	GGTA1	63612622416	0.0834528	0.20879
369	PYGM	64568375640	0.0274287	0.0867607
370	ICMT	64761957216	0.220755	0.414818
371	SPCS2	64771900380	0.146793	0.30878
372	PGAM1	64862877420	0.00963156	0.0380937
373	SLC6A6	64960541100	0.000692449	0.00568152
374	HIBCH	65389096800	9.24318e-05	0.0013272
375	SDSL	65756604480	2.76096e-05	0.000594358
376	STT3B	65772530460	0.209596	0.40069
377	GNPDA1	66349996317	0.205888	0.39647
378	IDH3B	66655256535	0.0349531	0.105659
379	PAPSS1	66699210240	0.210699	0.402215
380	IDH3G	66918114576	2.33988e-05	0.000551961
381	AGA	66924175500	0.068069	0.182023
382	B3GNT5	66995545344	0.134433	0.288568
383	ADCY3	67358151000	0.0780759	0.199093
384	SLC35D2	67788033900	0.11873	0.267863
385	B3GALNT1	67932323880	0.552834	0.783576
386	GALNT15	68041633968	0.0473643	0.136612
387	BCKDHA	68459886768	0.000310219	0.00296956
388	COX7A2	68488243200	0.117382	0.266429
389	DPM2	68914002960	0.00810671	0.0326493
390	GUSB	68969860608	0.0948399	0.229457
391	ALDH9A1	68995643625	0.092529	0.225637
392	NDUFS1	69052942619	0.0177854	0.0610248
393	SAT1	69303112515	0.00348925	0.0168839
394	ADCY5	70194303168	0.186854	0.372861
395	MSMO1	70310278240	0.125416	0.278258
396	CHST3	71300129220	0.00028919	0.00286596
397	LPIN3	71301884160	0.000187316	0.00222964
398	DPM3	71461656200	0.215897	0.409183
399	ME1	71829855720	0.0840676	0.209931
400	RPN1	71924482476	0.194712	0.383903
401	ACOT8	72434183360	0.112425	0.257485
402	B4GALT4	72624604920	0.113072	0.258086
403	MVK	72963371520	0.0173849	0.0599619
404	PIGX	72978587748	0.00986831	0.0387977
405	GBE1	73537951025	0.00035331	0.00324113
406	RDH16	73693059812	0.324353	0.547217
407	BPNT1	73714687200	0.174157	0.354563
408	PEPD	73952120250	0.000103454	0.00143855
409	ALG3	74424839580	0.00320111	0.0160619
410	PIK3R3	74658751552	6.16844e-05	0.00097006
411	NPL	75056656878	0.383928	0.617746
412	POLR3GL	75488524680	0.0050811	0.0225998
413	AKR1A1	75520738800	0.0291147	0.0909231
414	CPT1C	75831684600	0.000536702	0.00463387
415	GRHPR	75897820635	0.0157566	0.0560459
416	GLB1	75998502720	0.000916431	0.00699772
417	NT5C	76007884680	0.000793287	0.00623769
418	SETD7	76230352200	0.00724054	0.0299508
419	SETMAR	76236365700	8.46337e-05	0.00125619
420	FADS2	76415916500	0.00747578	0.0305743
421	UCKL1	76606362880	0.00449267	0.0206788
422	NMNAT1	76783010372	0.193546	0.382173
423	GNS	77602180656	0.00684599	0.0286223
424	SUOX	77627642400	0.000655067	0.0054084
425	PLA2G2D	77793495120	0.182399	0.36784
426	ECH1	78106131468	0.000755737	0.00608737
427	ADCY7	78643888092	0.000873501	0.00674793
428	CARNS1	79690100490	0.000170909	0.00211001
429	ELOVL7	80170959330	0.53835	0.769654
430	SLC4A8	80375686020	0.154	0.319865
431	PGM2	80764641216	0.394714	0.628971
432	IVD	81292669920	0.000819741	0.00640756
433	SMPD2	82453404726	0.000317257	0.00299355
434	PDE10A	82637470608	0.189676	0.377353
435	MGAT4A	82994154144	0.467614	0.709195
436	PRIM1	83372939325	0.351048	0.584049
437	LHPP	83450510000	0.00150049	0.00971513
438	ACADL	83624136552	0.00029884	0.00289901
439	DTYMK	84037814784	0.400513	0.63591
440	ENTPD1	84451188600	0.242804	0.446719
441	SORD	84467532800	0.227378	0.424246
442	NDUFA13	84740318208	0.112467	0.257485
443	CYB5R4	84820029840	0.377898	0.611767
444	PANK1	85554504288	0.0688734	0.183
445	ALDH1B1	86262804224	0.631458	0.825896
446	SGMS1	86388192000	0.00399535	0.0187824
447	ACSL6	86659279110	0.478449	0.715563
448	ACYP1	86682488256	0.00158101	0.00987703
449	UROS	87132407040	0.00120047	0.00821671
450	B3GNT2	87682890240	0.0267275	0.0850772
451	PIGT	87696564480	0.22654	0.423281
452	IDS	87836695416	0.000189874	0.00222964
453	GPLD1	88041096000	0.215668	0.409183
454	PRDX1	90211323856	0.0322119	0.0989579
455	MIF	90400334544	0.143277	0.303315
456	GBGT1	90489237300	0.132789	0.287563
457	DGUOK	90516260644	0.00472204	0.0214434
458	POLR2G	90949021128	0.00285678	0.015217
459	NDUFB3	91005769800	0.0403151	0.119409
460	SLC7A1	91372429071	0.480696	0.716704
461	MGAT3	91428564480	0.00102185	0.0074168
462	GMDS	91790581335	0.107817	0.251193
463	CERK	92034371520	0.0104813	0.0401327
464	BDH2	92550598173	0.004552	0.0208791
465	FLAD1	93079153440	0.0411046	0.120665
466	GSTM1	93312169872	0.524136	0.757211
467	ACAT2	93476761000	0.0391924	0.117029
468	TALDO1	93527491200	0.00216955	0.0126255
469	SLC7A11	93843445828	0.548634	0.780136
470	NMRK1	93912767226	0.057149	0.15927
471	ANPEP	94452863076	0.158628	0.328961
472	NDUFA5	94644514800	0.0312793	0.0963168
473	RDH14	95150604032	0.00322731	0.0160619
474	ECI1	95319197244	0.00290403	0.0153449
475	GBA	95426437500	0.0783713	0.199093
476	ACSS3	95521420800	0.0122014	0.0454031
477	PYGL	96238439574	0.585592	0.804123
478	SLC17A5	96877098360	0.0750372	0.193602
479	MMAA	96959764044	0.247159	0.452181
480	ATP2B4	97081533120	0.0257643	0.0823245
481	APIP	97163940096	0.0157828	0.0560459
482	MCCC1	97872861852	0.0546076	0.153156
483	SPR	97950518400	0.0189758	0.0644397
484	MCAT	98454456576	0.220529	0.414818
485	NDUFS5	99243617280	0.105189	0.246419
486	ACSL4	99577482480	0.0621355	0.168676
487	PGAM2	99767239488	0.629625	0.82573
488	CHST2	99953250980	0.138548	0.294721
489	SMPD1	100229000000	0.000770044	0.00616502
490	SLC38A4	100382000000	0.654511	0.840243
491	CYP2E1	101201000000	0.202484	0.392202
492	PI4KA	101389000000	0.00325858	0.0160619
493	ACER3	101696000000	0.365862	0.599632
494	MANSC1	102170000000	0.0795642	0.200964
495	SLC27A4	102207000000	0.13356	0.287819
496	NADSYN1	102347000000	0.00328989	0.0160961
497	RFK	102709000000	0.00155473	0.00983015
498	PMM2	104051000000	0.00225012	0.0128676
499	B4GALT3	104135000000	0.0819644	0.205846
500	ACADM	104384000000	0.000225955	0.00250829
501	GLRX	104552000000	0.0679132	0.181974
502	NDUFB6	104636000000	0.104518	0.246419
503	SLC2A4	104728000000	0.161993	0.334138
504	SDHD	105000000000	0.0697905	0.183953
505	SLC9A7	105001000000	0.374983	0.608542
506	PSTK	105167000000	0.485693	0.72106
507	PIGM	105634000000	0.153998	0.319865
508	ACO2	106090000000	0.202265	0.392202
509	NAGK	106203000000	0.00388568	0.018464
510	AASDHPPT	106467000000	0.29768	0.51136
511	GALE	106760000000	0.000338766	0.00312944
512	POLR3C	106763000000	0.207006	0.397165
513	MAOB	106991000000	0.0134506	0.0490835
514	UAP1L1	107061000000	0.0010813	0.00759784
515	ATP6V1E1	107139000000	0.259553	0.467125
516	COX7A2L	107374000000	0.132156	0.287059
517	ATP6V1D	107868000000	0.000441487	0.00394057
518	PIGP	108696000000	0.000272243	0.00283176
519	NMNAT3	108783000000	0.000143918	0.00188234
520	MTHFD2L	108787000000	0.272841	0.482494
521	HPSE	109145000000	0.321167	0.542535
522	RRM1	109224000000	0.414892	0.655589
523	IDI1	109682000000	0.184706	0.370253
524	RCE1	110721000000	0.00134854	0.00908885
525	ACACA	110879000000	0.103243	0.244415
526	ST6GALNAC6	110989000000	0.0140562	0.0507329
527	PGM1	111068000000	0.0452329	0.131094
528	ENPP3	111105000000	0.862744	0.95531
529	BCKDHB	111184000000	0.0288986	0.0906771
530	TXNRD1	112164000000	0.0833681	0.20879
531	GFPT1	112872000000	0.192513	0.380704
532	PANK2	113050000000	0.185626	0.371533
533	P4HA2	113385000000	0.52567	0.757371
534	PSPH	113491000000	0.51614	0.749254
535	NDUFC1	113564000000	0.0689675	0.183
536	UROD	113713000000	0.0107192	0.040807
537	ETNK1	114542000000	0.209219	0.400548
538	SPCS3	115113000000	0.278179	0.488662
539	NANP	115135000000	0.0498464	0.142475
540	ABCC4	115238000000	0.461782	0.704404
541	SLC35B2	115499000000	0.000830252	0.00645155
542	PIP4K2C	116136000000	0.00252907	0.0139204
543	MINPP1	116188000000	0.109316	0.253782
544	SEPHS2	116214000000	0.290872	0.502276
545	GALC	116808000000	0.460797	0.704404
546	TXNDC12	117068000000	0.0346661	0.105032
547	GSTO1	117338000000	0.000276981	0.00283637
548	PPCS	117651000000	0.122689	0.27285
549	GNPDA2	117824000000	5.10822e-05	0.000854172
550	MTMR6	119037000000	0.119028	0.267863
551	COX6C	119204000000	0.22306	0.418555
552	NPR2	119347000000	0.500847	0.73759
553	DAD1	119627000000	0.110081	0.253782
554	AGK	120194000000	0.241276	0.445627
555	ACOT2	120397000000	0.133518	0.287819
556	CHST15	120578000000	0.262339	0.47065
557	NDUFB4	120904000000	5.81122e-05	0.000944684
558	GALM	121441000000	0.265884	0.475281
559	SRM	121720000000	0.391149	0.624044
560	ACSS1	121806000000	0.342293	0.572366
561	PTDSS2	122670000000	0.389679	0.622845
562	GLUL	123921000000	0.279219	0.489234
563	RDH11	124174000000	0.132338	0.287059
564	PTGES2	124178000000	0.0593766	0.16375
565	EHMT2	124313000000	0.252647	0.459435
566	SOD2	124454000000	0.200304	0.391423
567	PIK3R1	125306000000	0.00133757	0.00906117
568	ALDH4A1	125446000000	0.00514404	0.022803
569	GSTT1	125666000000	0.0011139	0.00774451
570	PCYT2	125693000000	0.00578269	0.0248825
571	POLR2L	126008000000	0.0025493	0.0139735
572	PIGK	126111000000	0.311369	0.530733
573	SLC29A2	126263000000	0.467795	0.709195
574	SLC25A13	128028000000	0.521471	0.755333
575	FMO5	128082000000	0.0165575	0.0578637
576	SLC25A11	128644000000	0.00279935	0.0149714
577	SLC24A3	129705000000	0.375868	0.609228
578	MAN1A2	129731000000	0.19067	0.378415
579	B3GNT8	129835000000	0.135213	0.289492
580	NEU3	130192000000	0.00724352	0.0299508
581	ENPP4	130697000000	0.0129384	0.0476092
582	HMOX2	130854000000	0.00221925	0.0127462
583	CHPF	131488000000	0.54087	0.770754
584	TYMS	132470000000	0.444478	0.683534
585	INPP5E	132879000000	0.00493362	0.0221677
586	ETFA	133144000000	0.00301063	0.0155511
587	ARSA	133806000000	0.174195	0.354563
588	POLR2A	133835000000	0.325894	0.549116
589	NAGLU	133904000000	0.000261871	0.00274549
590	COX5B	134004000000	0.147466	0.309211
591	ACYP2	134159000000	0.0940696	0.22843
592	ODC1	134384000000	0.672481	0.843635
593	GMPPA	134979000000	0.305572	0.5222
594	CERS2	135405000000	0.105522	0.246716
595	HK1	135724000000	0.000986538	0.00724009
596	GALNT7	135798000000	0.387351	0.620231
597	SLC23A2	136105000000	0.00120001	0.00821671
598	PAFAH1B3	136812000000	0.034216	0.103906
599	UQCRC1	136987000000	0.160122	0.331019
600	PIK3R2	137006000000	0.0444548	0.12935
601	NAPRT	137048000000	0.000102881	0.00143855
602	NDUFA2	137375000000	0.0323563	0.0991709
603	EXT1	137482000000	0.00421656	0.0196129
604	TKFC	137707000000	1.3231e-05	0.000371874
605	PDHB	137932000000	0.389926	0.622845
606	LYPLA2	138735000000	0.0765551	0.196712
607	TKT	139568000000	0.312986	0.532802
608	AFMID	139858000000	0.00325796	0.0160619
609	CDS2	140041000000	0.00600485	0.0255884
610	GBA2	140655000000	0.121732	0.271177
611	NDUFB9	140862000000	0.00527314	0.0232101
612	GALK1	141021000000	0.10101	0.239617
613	LDHD	141299000000	3.5676e-05	0.000703402
614	ALG8	141936000000	0.369445	0.601772
615	DNMT3A	142961000000	0.346075	0.577229
616	POLR2D	143088000000	0.241536	0.445627
617	POLA1	143617000000	0.319803	0.541614
618	NT5C2	144335000000	0.000188839	0.00222964
619	ENTPD5	146098000000	0.0582806	0.161064
620	ENOPH1	146499000000	0.707852	0.870456
621	SLC35D1	146642000000	0.429887	0.670455
622	LYPLA1	146740000000	0.00554008	0.0241533
623	PIK3R5	146899000000	0.336263	0.564426
624	PRPS1	147132000000	0.423613	0.665389
625	GPT2	147134000000	0.252846	0.459435
626	NQO1	147340000000	0.355239	0.587323
627	CMPK1	148819000000	0.319438	0.541614
628	NUDT12	149441000000	0.546422	0.777827
629	MPI	149477000000	0.00910354	0.0363176
630	ECHS1	150055000000	0.119714	0.268948
631	ACY1	150355000000	0.507555	0.740863
632	COMTD1	150653000000	0.202331	0.392202
633	FXN	151080000000	0.211447	0.403062
634	CNDP2	152140000000	0.0995335	0.237427
635	PFKFB2	152233000000	0.0481379	0.137988
636	CARNMT1	152488000000	0.10494	0.246419
637	PCYT1A	152646000000	0.00158511	0.00987703
638	SUCLG2	153884000000	0.532425	0.765325
639	PIGC	154072000000	0.304954	0.521818
640	SLC5A3	154707000000	0.621019	0.822834
641	NDUFA12	154912000000	0.0275503	0.0868591
642	GMPPB	156225000000	0.0166104	0.0578953
643	XYLT1	156241000000	0.663654	0.842464
644	GPX4	156501000000	0.00183695	0.0110804
645	NDUFS7	156820000000	0.00568779	0.0246346
646	C1GALT1	157817000000	0.16586	0.340218
647	ATP2B1	158485000000	0.512141	0.745086
648	ALG2	158566000000	0.00801377	0.0323737
649	SLC15A4	159849000000	0.183469	0.368333
650	SLC13A3	160343000000	0.795976	0.927306
651	CYP2U1	160764000000	0.00203751	0.0119625
652	STT3A	161222000000	0.316136	0.537471
653	ISYNA1	161801000000	0.338909	0.567426
654	NDUFV2	163062000000	0.0100102	0.0390072
655	TCIRG1	163163000000	0.0101618	0.0392509
656	ELOVL6	163901000000	0.626787	0.824687
657	IREB2	164386000000	0.407947	0.646936
658	ASL	164390000000	0.0891008	0.219185
659	PIK3C2B	164604000000	0.385949	0.620231
660	LIAS	165886000000	0.434553	0.673762
661	PHYH	166039000000	0.0030137	0.0155511
662	PIGN	166212000000	0.473635	0.714485
663	PLCB3	166222000000	6.09493e-05	0.000970048
664	B3GNTL1	166414000000	0.461778	0.704404
665	ATIC	166662000000	0.39869	0.633778
666	ALG1	167736000000	0.00778904	0.0316595
667	GCH1	168000000000	0.0437896	0.127695
668	MAT2B	168094000000	0.0179188	0.0613231
669	PIGL	168298000000	0.0024117	0.0134424
670	PFKM	171151000000	0.00352804	0.0170093
671	DOLPP1	171726000000	0.352655	0.585586
672	ZMPSTE24	172225000000	0.202005	0.392202
673	TPI1	172338000000	0.11001	0.253782
674	POLE2	172456000000	0.561088	0.789709
675	AHCYL1	173128000000	0.244191	0.448646
676	UMPS	174030000000	0.492374	0.728361
677	UGP2	174508000000	0.33807	0.56674
678	MDH2	174726000000	0.35485	0.587323
679	MBOAT7	175604000000	0.000961399	0.00713487
680	RDH5	175770000000	2.54757e-05	0.000569846
681	SLC12A2	176223000000	0.427006	0.668336
682	SLC15A3	176312000000	0.204879	0.395102
683	SLC35A3	177454000000	0.482457	0.717709
684	LPCAT1	177456000000	0.419462	0.66044
685	DHRS3	177859000000	0.373136	0.606289
686	UAP1	178276000000	0.35661	0.588852
687	GMPS	178535000000	0.575071	0.794011
688	PIP5K1C	178969000000	0.00170978	0.0105543
689	MECR	179145000000	0.116333	0.264502
690	CSAD	179336000000	7.67256e-05	0.001165
691	PLOD2	179948000000	0.565775	0.793407
692	ALAS1	180101000000	0.120166	0.269507
693	PTEN	180950000000	0.000971452	0.00716921
694	RBP1	181647000000	0.635566	0.828809
695	GCLM	181760000000	0.44031	0.680292
696	HADH	182425000000	0.452013	0.693359
697	GCNT4	184128000000	0.625645	0.824687
698	SLC9A1	185599000000	0.537101	0.769169
699	SHMT2	186282000000	0.513979	0.746937
700	GPD1	186739000000	0.00656701	0.0277157
701	SLC16A3	187092000000	0.564468	0.793258
702	MPST	187445000000	0.0234957	0.0760732
703	MMAB	188654000000	0.565151	0.793373
704	SLC2A8	188970000000	0.00496828	0.0222478
705	DHRS4	189073000000	0.0075357	0.0307243
706	PPOX	189911000000	0.00316603	0.0160619
707	DDOST	190649000000	0.474101	0.714485
708	CDO1	190929000000	0.640728	0.831436
709	CUBN	191000000000	0.651634	0.838995
710	CYB5R3	192460000000	0.00390786	0.0185028
711	SLC25A16	192474000000	0.0197076	0.0659081
712	GCNT2	192664000000	0.248843	0.453662
713	MTM1	193516000000	0.281693	0.492217
714	ACACB	193842000000	0.000424056	0.00381074
715	HMGCR	194292000000	0.53313	0.765506
716	ACO1	195075000000	0.363006	0.595714
717	SLC25A20	195357000000	0.0502108	0.142642
718	ALDOC	195831000000	0.000175297	0.00214411
719	GSTZ1	195840000000	0.000421901	0.00381074
720	PDE4C	196456000000	0.439143	0.679284
721	GLUD1	197085000000	0.19536	0.384606
722	SLC12A5	199314000000	0.735281	0.889056
723	MOCS1	200018000000	0.118069	0.267529
724	ALG5	200575000000	0.561345	0.789709
725	ALDOA	201222000000	0.0582763	0.161064
726	PPA2	201892000000	0.37836	0.611767
727	FASN	202088000000	0.352859	0.585586
728	OGDH	202722000000	0.344673	0.575616
729	PDHX	203481000000	0.349092	0.581526
730	POLR3K	203857000000	0.537428	0.769169
731	GAPDH	203988000000	0.676075	0.844948
732	PFKL	204560000000	0.0409109	0.120364
733	NPR1	205002000000	0.667192	0.843407
734	MTFMT	205495000000	0.219616	0.414446
735	NDUFV3	205704000000	0.0298339	0.0923648
736	HSD17B1	206823000000	0.56667	0.79373
737	B3GALT6	207119000000	0.550332	0.781709
738	PDXK	207178000000	0.00424813	0.0196904
739	GOT2	207233000000	0.505667	0.740863
740	IP6K2	207776000000	0.0708233	0.185156
741	CYP2S1	207894000000	0.00684385	0.0286223
742	GPCPD1	208576000000	0.00321294	0.0160619
743	G6PC3	209096000000	0.491427	0.727775
744	RDH13	209337000000	0.0210795	0.0694416
745	LPGAT1	209764000000	0.452442	0.693359
746	CYP46A1	210710000000	0.648607	0.83659
747	SRD5A3	211197000000	0.288531	0.499541
748	HACD2	211326000000	0.13038	0.284281
749	ACAD9	211596000000	0.196243	0.385769
750	CYP39A1	212350000000	0.00346422	0.0168244
751	SLC25A19	213017000000	0.442221	0.68165
752	PMVK	213819000000	0.555017	0.785827
753	PLA2G4A	214049000000	0.00380565	0.0181489
754	ADI1	214055000000	0.461737	0.704404
755	CS	215611000000	0.000584713	0.00491978
756	ACSL1	216944000000	0.024196	0.0777686
757	PLCD1	217128000000	0.370204	0.602265
758	PRDX2	218188000000	0.335913	0.564426
759	QDPR	218885000000	0.699612	0.863726
760	PI4KB	219700000000	0.369378	0.601772
761	LPL	220733000000	0.00297637	0.0154795
762	SLC2A13	220770000000	0.659781	0.842464
763	LTA4H	221016000000	0.477759	0.715563
764	SPHK2	223240000000	0.0792062	0.200828
765	DEGS1	224557000000	0.253453	0.459905
766	PLCD3	226319000000	0.00229449	0.0130648
767	HAS3	226998000000	0.64013	0.831436
768	C1GALT1C1	227263000000	0.0041686	0.0194584
769	HACD3	228194000000	0.68737	0.853398
770	HMBS	228245000000	0.120821	0.269601
771	SLC29A1	229087000000	2.78957e-05	0.000594358
772	OXSM	229702000000	0.000203041	0.00231222
773	INPP5K	231051000000	0.00413193	0.0193556
774	COX6A1	232216000000	0.448263	0.688552
775	XYLT2	232991000000	0.368536	0.601772
776	ACOT1	233853000000	0.526318	0.757371
777	SLC35B4	234063000000	0.63008	0.82573
778	B4GALT5	234187000000	0.623094	0.823437
779	PIGS	234267000000	0.478976	0.715563
780	MAN2A2	234570000000	0.00912751	0.0363176
781	GPX8	234666000000	0.239077	0.442946
782	PCCA	234817000000	0.0251025	0.0804863
783	TPK1	235114000000	0.000639063	0.00534305
784	DGKD	236477000000	0.367825	0.601772
785	ATP10A	236919000000	0.00272562	0.0147563
786	SLC26A6	237343000000	0.162184	0.334138
787	ALDH2	238003000000	0.0888133	0.218885
788	LDHA	238723000000	0.0517035	0.146253
789	ALDH6A1	241232000000	0.00155526	0.00983015
790	PI4K2B	241899000000	0.598174	0.809952
791	NDUFB7	242322000000	0.395388	0.629286
792	B4GAT1	244192000000	2.51914e-05	0.000569846
793	FMO1	244633000000	0.0699049	0.183953
794	CLYBL	244757000000	0.439039	0.679284
795	MTHFD2	244997000000	0.464175	0.707146
796	GALNT10	245201000000	0.00203355	0.0119625
797	ACAT1	245323000000	0.11312	0.258086
798	XYLB	246043000000	0.487384	0.722597
799	LPIN2	246099000000	0.687153	0.853398
800	SLC2A3	246365000000	0.029013	0.0908202
801	ELOVL4	247409000000	0.383776	0.617746
802	MOGS	247714000000	0.0278666	0.0876472
803	PGLS	248044000000	0.47569	0.714889
804	MGAT2	248524000000	0.0709229	0.185156
805	ASNS	248590000000	0.588607	0.805215
806	SLC37A4	249288000000	0.272679	0.482494
807	COQ7	249477000000	0.149159	0.31177
808	POLR3G	249727000000	0.704883	0.869422
809	AMACR	251683000000	0.689415	0.854331
810	SRR	252496000000	0.00312034	0.0159557
811	FECH	252881000000	0.127896	0.282394
812	LSS	254979000000	0.165839	0.340218
813	COX8A	255026000000	0.0621842	0.168676
814	GANAB	255862000000	0.00920386	0.0365114
815	COQ6	256904000000	0.0501288	0.142642
816	SCP2	257299000000	0.00202372	0.0119625
817	POLD2	257942000000	0.662877	0.842464
818	ACLY	258652000000	0.387006	0.620231
819	CYC1	258830000000	0.109498	0.253782
820	SLC25A22	258971000000	0.474951	0.714591
821	CPT2	259214000000	0.0200749	0.0667793
822	CHKA	260168000000	0.695085	0.859745
823	PIGQ	260386000000	0.00153114	0.0097712
824	HYAL2	260654000000	0.253937	0.460153
825	ABCC5	260800000000	0.0163543	0.0577647
826	AACS	261388000000	0.0881186	0.217986
827	PIP5K1A	262010000000	0.36302	0.595714
828	AGPAT1	262238000000	0.428895	0.670139
829	GALNT1	262315000000	0.61336	0.820141
830	OCRL	262364000000	0.00103012	0.00743598
831	SLC1A1	263753000000	0.720304	0.879811
832	MCCC2	266590000000	0.0148449	0.0532884
833	ST3GAL3	266723000000	0.00219234	0.0127021
834	ASAH2	267501000000	0.710962	0.872034
835	P4HA1	267540000000	0.469241	0.710043
836	TECR	267878000000	0.0052886	0.0232101
837	ITPA	267996000000	0.378889	0.611874
838	MTMR1	268049000000	0.000292888	0.00286596
839	SLC6A8	269069000000	0.0100782	0.0391569
840	SLC43A1	269817000000	0.0200109	0.0667536
841	GCDH	270218000000	0.666255	0.843067
842	RRM2B	270700000000	0.0452526	0.131094
843	PYCR1	271340000000	0.661479	0.842464
844	NDUFV1	273360000000	0.0010586	0.00755896
845	PDSS1	275448000000	0.616658	0.822107
846	ELOVL1	276354000000	0.294267	0.506155
847	PFAS	276555000000	0.559538	0.788847
848	PTDSS1	276928000000	0.609049	0.818467
849	POLA2	277119000000	0.5937	0.809042
850	MARS2	278177000000	0.583636	0.802272
851	P4HA3	279268000000	0.732619	0.887067
852	ACAA2	280094000000	0.0195551	0.0655642
853	SLC19A2	280287000000	0.588485	0.805215
854	SGPL1	280364000000	0.0706927	0.185156
855	HAGH	283486000000	0.568713	0.79373
856	B3GAT3	283500000000	0.0103559	0.0398838
857	SLC35C1	283511000000	0.52577	0.757371
858	CHST11	283584000000	0.613399	0.820141
859	DPAGT1	283794000000	0.166782	0.341579
860	GANC	284876000000	0.0180762	0.061702
861	IMPA2	285334000000	0.56901	0.79373
862	PI4K2A	287696000000	0.20691	0.397165
863	DHRS9	287789000000	0.648816	0.83659
864	STARD3	288362000000	0.353382	0.585719
865	UCK2	289965000000	0.595308	0.80948
866	DGKA	292114000000	0.142734	0.302651
867	SLC16A7	292272000000	0.769562	0.912713
868	ACOT7	292464000000	0.626419	0.824687
869	INPP4A	292938000000	0.273861	0.48365
870	POLD1	293068000000	0.47836	0.715563
871	SPTLC1	293163000000	0.36866	0.601772
872	IMPDH1	295258000000	0.606722	0.817002
873	SCARB1	295768000000	0.667834	0.843412
874	EARS2	297343000000	0.735608	0.889056
875	NDUFB10	297437000000	0.0596645	0.164202
876	ASPA	299235000000	0.849783	0.95054
877	AUH	300466000000	0.506569	0.740863
878	PLCG1	302146000000	0.572972	0.794011
879	RPIA	302244000000	0.593837	0.809042
880	TXNRD2	305492000000	0.0766896	0.196712
881	POLR2H	306304000000	0.433295	0.672691
882	NEU1	306388000000	0.507451	0.740863
883	CYB5R1	306886000000	0.596539	0.80948
884	NADK	307104000000	0.575222	0.794011
885	EHMT1	308074000000	0.479389	0.715563
886	SLC25A10	308254000000	0.00473994	0.0214434
887	ETHE1	309784000000	0.574906	0.794011
888	HMGCL	312435000000	0.640149	0.831436
889	SLC29A3	313166000000	0.144106	0.304283
890	UQCRC2	313228000000	0.41928	0.66044
891	MAOA	315143000000	0.698666	0.863366
892	GNE	317334000000	0.648302	0.83659
893	COX4I2	317849000000	0.617981	0.822107
894	PKM	318933000000	0.180045	0.363972
895	AK5	319839000000	0.656556	0.840417
896	DGKZ	320075000000	0.00429415	0.0198342
897	PMM1	322331000000	0.281448	0.492217
898	SYNJ1	324135000000	0.040508	0.119712
899	MTAP	324674000000	0.635269	0.828809
900	GCAT	324735000000	0.773253	0.914474
901	DBT	325351000000	0.0604702	0.165436
902	UQCR11	325760000000	0.00209443	0.0122422
903	PGM3	326649000000	0.510751	0.744704
904	HSD3B7	327310000000	0.0111275	0.0421187
905	SMS	327779000000	0.750354	0.900288
906	MVD	328317000000	0.745908	0.896583
907	PDE7A	329137000000	0.601072	0.811878
908	SDHA	330796000000	0.0952615	0.230056
909	POLR3H	331087000000	0.19095	0.378415
910	GGT5	332193000000	0.466435	0.709045
911	HYI	332779000000	0.44212	0.68165
912	HADHB	333048000000	0.485802	0.72106
913	GART	333452000000	0.685098	0.852179
914	MTMR4	335260000000	0.721298	0.879811
915	CD36	335520000000	0.0466142	0.134743
916	MAN1C1	335541000000	0.505328	0.740863
917	POLR1C	335925000000	0.574862	0.794011
918	KMT2E	337225000000	0.568299	0.79373
919	GYS1	337769000000	0.228913	0.426508
920	DGAT2	337826000000	0.152807	0.318389
921	MTMR3	338543000000	0.65307	0.840025
922	ENO2	339231000000	0.868733	0.956331
923	UPRT	339342000000	0.266943	0.476529
924	PLOD3	340150000000	0.811807	0.93741
925	PAICS	341594000000	0.736656	0.889509
926	PFKFB3	341771000000	0.201797	0.392202
927	POLR1B	341805000000	0.74524	0.896583
928	LAP3	343427000000	0.42589	0.668172
929	LPCAT4	346998000000	0.258985	0.466967
930	AMDHD2	347199000000	0.0234422	0.0760732
931	PTS	348127000000	0.605769	0.816552
932	MOCS2	348189000000	0.645582	0.835273
933	HACD4	349026000000	0.574993	0.794011
934	DGKQ	349437000000	0.609032	0.818467
935	ALG12	349544000000	0.639501	0.831436
936	GALNT12	349659000000	0.120427	0.269601
937	IMPA1	349785000000	0.574481	0.794011
938	CMAS	351474000000	0.539305	0.770186
939	NT5E	351681000000	0.820659	0.940104
940	NDUFB5	352619000000	0.551159	0.782042
941	POLR2J	353590000000	0.380404	0.61357
942	SLC25A3	354558000000	0.0220717	0.0723492
943	RETSAT	356868000000	0.197369	0.387406
944	SHMT1	358007000000	0.622929	0.823437
945	SLC12A7	358092000000	0.757111	0.904289
946	SLC35A2	358436000000	0.65989	0.842464
947	NTPCR	359148000000	0.214517	0.407737
948	POLR3B	362596000000	0.580019	0.79813
949	PAFAH1B2	363762000000	0.716679	0.877417
950	PAFAH2	365047000000	0.429173	0.670139
951	DCK	366202000000	0.663895	0.842464
952	KMT2B	366497000000	0.170369	0.347847
953	ITPKC	367570000000	0.0715657	0.186099
954	B4GALT2	369189000000	0.0925778	0.225637
955	MAT2A	369602000000	0.59842	0.809952
956	UCP2	370499000000	0.645365	0.835273
957	POLR1A	372726000000	0.570451	0.794011
958	SMPD4	372956000000	0.443872	0.683397
959	BCAT2	373317000000	0.162389	0.334138
960	HADHA	375325000000	0.0341939	0.103906
961	SLC26A7	375602000000	0.605278	0.816552
962	GLS	377531000000	0.589434	0.805215
963	ACADSB	378173000000	0.0131048	0.0480873
964	DUT	378895000000	0.0204217	0.0676117
965	AOC3	379391000000	0.672141	0.843635
966	CTPS2	380189000000	0.00141546	0.00924514
967	MANBA	380484000000	0.708793	0.870456
968	CYB5RL	381335000000	0.63465	0.828809
969	B4GALT1	382204000000	0.617573	0.822107
970	ACAD8	383184000000	0.147429	0.309211
971	CDS1	384690000000	0.758658	0.904762
972	ACOX3	386394000000	0.271196	0.482117
973	ST6GAL1	386940000000	0.816769	0.938684
974	AGPS	387044000000	0.717819	0.877999
975	ACP2	387603000000	0.0101142	0.0391815
976	POLE	387942000000	0.626283	0.824687
977	MGLL	390713000000	0.670086	0.843635
978	DUOX1	393686000000	0.71659	0.877417
979	PIK3CD	394032000000	0.726502	0.885341
980	PANK3	396065000000	0.611886	0.820141
981	GALT	397184000000	0.676086	0.844948
982	ME2	402497000000	0.596846	0.80948
983	HS2ST1	404311000000	0.673693	0.844353
984	SUCLG1	404736000000	0.727969	0.886311
985	SETDB1	407452000000	0.629587	0.82573
986	PLA2G6	407544000000	0.619862	0.822804
987	PPCDC	410736000000	0.669436	0.843635
988	RPE	410891000000	0.231607	0.430919
989	MGAT1	414438000000	0.619687	0.822804
990	CPT1B	416318000000	0.638763	0.831436
991	PIP4K2A	417167000000	0.497623	0.73448
992	MAN1B1	419339000000	0.617827	0.822107
993	NDUFS4	420544000000	0.679925	0.84814
994	GMPR	420848000000	0.478058	0.715563
995	KDSR	421101000000	0.00156637	0.00985321
996	COMT	422436000000	0.268289	0.478286
997	CHPF2	422836000000	0.159528	0.330308
998	ATP6V1C1	423160000000	0.771848	0.914449
999	COX15	425191000000	0.128873	0.283259
1000	BTD	425321000000	0.0369889	0.111304
1001	SLC46A1	425693000000	0.410772	0.650635
1002	FAHD1	426256000000	0.152215	0.317656
1003	MTHFD1	428555000000	0.418517	0.66044
1004	PANK4	429009000000	0.42692	0.668336
1005	PLA2G5	432661000000	0.675438	0.844948
1006	FDFT1	433612000000	0.0692278	0.183
1007	SLC18A2	435259000000	0.0162787	0.057652
1008	PDE4A	435814000000	0.104661	0.246419
1009	COASY	437165000000	0.539903	0.770207
1010	IDUA	439611000000	0.072709	0.18833
1011	ATP6V0C	441141000000	0.244547	0.448676
1012	ALG6	445681000000	0.623344	0.823437
1013	CSGALNACT2	445953000000	0.693564	0.858667
1014	MBOAT1	448308000000	0.671486	0.843635
1015	ALG10B	454080000000	0.761644	0.905609
1016	SLC25A15	455758000000	0.106606	0.248811
1017	TGDS	460758000000	0.867506	0.956331
1018	PLCXD2	461275000000	0.119022	0.267863
1019	POLD3	463106000000	0.730844	0.886542
1020	SLC7A8	463406000000	0.787278	0.924975
1021	CANT1	466643000000	0.534631	0.766828
1022	SLC38A1	467555000000	0.828467	0.94264
1023	NDST2	469200000000	0.66202	0.842464
1024	ACADVL	469471000000	0.00725958	0.0299508
1025	SLC19A1	471810000000	0.706668	0.869998
1026	DCTD	475009000000	0.588233	0.805215
1027	CAD	476019000000	0.671488	0.843635
1028	POLR3A	476090000000	0.759797	0.904762
1029	SLC36A1	477472000000	0.0714338	0.186099
1030	B4GALT7	477641000000	0.753595	0.90172
1031	NUS1	478851000000	0.815039	0.938684
1032	CRAT	483123000000	0.00539126	0.0235823
1033	ITPKB	486598000000	0.0104554	0.0401327
1034	PIK3CB	486696000000	0.511582	0.745086
1035	CROT	487368000000	0.811137	0.93741
1036	PNPLA2	492264000000	0.00483326	0.0217909
1037	GSTM5	492375000000	0.620373	0.822804
1038	GPX1	494680000000	0.240417	0.444804
1039	DOT1L	494759000000	0.655168	0.840269
1040	PLA2G15	499320000000	0.743533	0.895358
1041	AOC2	500223000000	0.822171	0.940336
1042	MAN2A1	501695000000	0.665185	0.843067
1043	UQCRB	503652000000	0.80048	0.928389
1044	EXTL1	505222000000	0.95342	0.992
1045	PTGES	505224000000	0.890042	0.962837
1046	MAN2C1	505504000000	0.137481	0.293396
1047	KMT2C	506355000000	0.787667	0.924975
1048	POLR1E	506577000000	0.783191	0.922922
1049	NOS3	508243000000	0.778187	0.917844
1050	SEPSECS	511721000000	0.837212	0.948505
1051	PPA1	512941000000	0.596486	0.80948
1052	ST3GAL1	514754000000	0.207151	0.397165
1053	SUV39H1	514807000000	0.738603	0.891045
1054	SLC27A1	518010000000	0.041544	0.121684
1055	SDHB	518695000000	0.773208	0.914474
1056	PIGV	521547000000	0.666285	0.843067
1057	MRI1	523810000000	0.631379	0.825896
1058	SAT2	526154000000	0.27037	0.481347
1059	LIPT1	528075000000	0.799658	0.92825
1060	CERS5	528464000000	0.00318813	0.0160619
1061	PGAP1	530334000000	0.907735	0.970946
1062	PDE6G	530732000000	0.752218	0.901706
1063	PISD	530996000000	0.272787	0.482494
1064	ARSB	531123000000	0.791012	0.926506
1065	GPAA1	536596000000	0.182713	0.36784
1066	COX7C	538176000000	0.72996	0.886515
1067	CTSA	541090000000	0.763011	0.906419
1068	DGAT1	543943000000	0.11836	0.267728
1069	DCTPP1	544453000000	0.803718	0.931325
1070	AGPAT2	545002000000	0.567423	0.79373
1071	TBXAS1	546546000000	0.821256	0.940104
1072	ATP6V1H	546885000000	0.0635846	0.171769
1073	ATP6V0A1	551489000000	0.594073	0.809042
1074	ETFB	555500000000	0.0270427	0.0858736
1075	SRD5A1	559025000000	0.823817	0.94059
1076	PIGW	559407000000	0.769692	0.912713
1077	INPP5D	564074000000	0.649133	0.83659
1078	PIGO	564547000000	0.259112	0.466967
1079	ALG13	567205000000	0.754546	0.902041
1080	ADPGK	567487000000	0.79204	0.926506
1081	NDUFA4L2	567889000000	0.720777	0.879811
1082	GPT	569047000000	0.0782646	0.199093
1083	ESD	571473000000	0.682159	0.850124
1084	IMPDH2	576286000000	0.844113	0.949863
1085	GPD2	579184000000	0.798143	0.927306
1086	UCK1	580646000000	0.316886	0.538054
1087	DLST	582330000000	0.471579	0.712764
1088	GLYCTK	583777000000	0.742434	0.894849
1089	POLR2E	584371000000	0.578281	0.796569
1090	HNMT	586103000000	0.653899	0.840243
1091	PNPT1	589104000000	0.827617	0.94264
1092	ABCC1	594327000000	0.00277214	0.0148862
1093	GPAT4	594837000000	0.842075	0.949271
1094	SLC5A6	595066000000	0.615208	0.821729
1095	B3GNT3	596245000000	0.817467	0.938684
1096	ADPRM	597929000000	0.645508	0.835273
1097	PCYOX1	598744000000	0.559031	0.788847
1098	COX4I1	599980000000	0.806132	0.933304
1099	SPTLC2	601172000000	0.131314	0.285776
1100	GALNT2	603969000000	0.787679	0.924975
1101	PCK2	609233000000	0.775422	0.915539
1102	TRDMT1	611747000000	0.787734	0.924975
1103	PIK3C2A	612589000000	0.74659	0.896586
1104	GGT7	613708000000	0.865129	0.956158
1105	NANS	614106000000	0.808892	0.935679
1106	PIKFYVE	616735000000	0.817845	0.938684
1107	COX11	617476000000	0.795355	0.927306
1108	PLA2G12A	618509000000	0.79075	0.926506
1109	SLC26A8	626331000000	0.820861	0.940104
1110	GALNS	627075000000	0.797715	0.927306
1111	IPPK	627817000000	0.797287	0.927306
1112	OAT	630090000000	0.504145	0.740863
1113	SLC3A2	630787000000	0.880865	0.962133
1114	APRT	634254000000	0.834512	0.946763
1115	SLC25A27	634736000000	0.82569	0.941914
1116	PIGA	637500000000	0.140149	0.297647
1117	CHKB	637873000000	0.671577	0.843635
1118	CHST14	639060000000	0.793247	0.926506
1119	SGSH	642331000000	0.47434	0.714485
1120	EXT2	642394000000	0.496176	0.733164
1121	ALOX5	648688000000	0.506313	0.740863
1122	SLC4A2	650428000000	0.881753	0.962133
1123	ATP8A1	651102000000	0.854966	0.95054
1124	PLCB2	656304000000	0.357954	0.590334
1125	AGL	657107000000	0.729623	0.886515
1126	CDIPT	657776000000	0.0156705	0.0559479
1127	EXTL2	661919000000	0.855558	0.95054
1128	PGS1	662555000000	0.709016	0.870456
1129	ENTPD6	664380000000	0.853398	0.95054
1130	SLC7A5	664869000000	0.881463	0.962133
1131	POLR3E	671571000000	0.901479	0.967387
1132	DHODH	673133000000	0.861029	0.954211
1133	RDH10	673665000000	0.0801594	0.202081
1134	NAMPT	677507000000	0.656265	0.840417
1135	MGAT4B	683286000000	0.016489	0.0578637
1136	ST3GAL2	692910000000	0.848452	0.95054
1137	NDST1	697690000000	0.688551	0.854062
1138	SGMS2	697808000000	0.79756	0.927306
1139	ETFDH	704660000000	0.589289	0.805215
1140	SLC9A5	705420000000	0.834958	0.946763
1141	INPPL1	706252000000	0.859925	0.953787
1142	PNPLA6	710036000000	0.360355	0.593552
1143	LCLAT1	711900000000	0.84806	0.95054
1144	DSE	716177000000	0.839408	0.949271
1145	HPGDS	716618000000	0.559538	0.788847
1146	MTHFD1L	716964000000	0.629091	0.82573
1147	HK2	718986000000	0.817885	0.938684
1148	DLAT	719091000000	0.504631	0.740863
1149	TYMP	721785000000	0.49874	0.735307
1150	PIGG	730882000000	0.879921	0.962133
1151	PDE8A	740818000000	0.82807	0.94264
1152	GALNT18	741085000000	0.815139	0.938684
1153	ADCY9	753584000000	0.572508	0.794011
1154	VKORC1L1	761453000000	0.868673	0.956331
1155	PIGB	762868000000	0.128019	0.282394
1156	PLA2G4C	768294000000	0.286448	0.497238
1157	UGCG	769174000000	0.894516	0.963045
1158	NNMT	769203000000	0.0530207	0.14934
1159	ALG11	769792000000	0.793143	0.926506
1160	PPAT	784365000000	0.842199	0.949271
1161	CTH	784429000000	0.873601	0.960089
1162	DHDDS	791088000000	0.849266	0.95054
1163	B4GALT6	792509000000	0.907108	0.970946
1164	EXTL3	793509000000	0.10984	0.253782
1165	BST1	794208000000	0.896658	0.963886
1166	PAFAH1B1	795551000000	0.886067	0.962795
1167	ASH1L	796710000000	0.851884	0.95054
1168	FUT2	799504000000	0.823695	0.94059
1169	INPP5B	800876000000	0.854342	0.95054
1170	ACAD11	802899000000	0.871303	0.958361
1171	POLR2C	809859000000	0.865626	0.956158
1172	AMT	817644000000	0.609749	0.818575
1173	AGPAT5	818144000000	0.889876	0.962837
1174	IP6K1	823802000000	0.73235	0.887067
1175	INPP5A	827006000000	0.878401	0.962133
1176	SLC7A7	836132000000	0.0646387	0.173906
1177	COQ3	836559000000	0.110779	0.254947
1178	PEMT	840813000000	0.890149	0.962837
1179	UST	846006000000	0.854972	0.95054
1180	HAL	848587000000	0.760247	0.904762
1181	NUDT9	851374000000	0.86818	0.956331
1182	TM7SF2	858814000000	0.0918193	0.224617
1183	MTMR2	860784000000	0.893851	0.963045
1184	PHOSPHO2	862639000000	0.361773	0.595146
1185	ACOX1	869860000000	0.660745	0.842464
1186	PTGIS	882675000000	0.858706	0.953236
1187	SLC26A11	885334000000	0.878104	0.962133
1188	PTGS1	886485000000	0.759882	0.904762
1189	CHSY1	888080000000	0.891408	0.962837
1190	NSD1	895436000000	0.93141	0.985039
1191	PIP4K2B	898793000000	0.841952	0.949271
1192	CEPT1	902653000000	0.911505	0.972616
1193	ACADS	906936000000	0.851415	0.95054
1194	GNPNAT1	918304000000	0.84712	0.95054
1195	SLC28A2	920249000000	0.854093	0.95054
1196	HEXA	924330000000	0.77554	0.915539
1197	PIK3C3	938128000000	0.938513	0.987869
1198	MAN2B1	945235000000	0.705935	0.869906
1199	NME4	949642000000	0.884102	0.962133
1200	PYCR2	956535000000	0.944819	0.989535
1201	SETDB2	966437000000	0.753173	0.90172
1202	SETD1A	971395000000	0.943128	0.989535
1203	SLC1A4	971936000000	0.524488	0.757211
1204	PTGS2	977539000000	0.84157	0.949271
1205	SLC9A8	979332000000	0.935013	0.985756
1206	AMPD2	993448000000	0.888747	0.962837
1207	PRODH	1003530000000	0.884201	0.962133
1208	BCAT1	1008670000000	0.891041	0.962837
1209	GMPR2	1009930000000	0.599613	0.810735
1210	HSD3B2	1022570000000	0.523916	0.757211
1211	AGPAT3	1025110000000	0.0532668	0.149714
1212	HS3ST3B1	1027130000000	0.832294	0.94618
1213	PLOD1	1029330000000	0.920564	0.979118
1214	SLC1A7	1031580000000	0.903767	0.969056
1215	GGPS1	1035240000000	0.946089	0.989535
1216	IL4I1	1041100000000	0.43039	0.670455
1217	IDO1	1041240000000	0.792796	0.926506
1218	HSD17B12	1046750000000	0.943136	0.989535
1219	L3HYPDH	1048150000000	0.921335	0.97915
1220	PDE1B	1050350000000	0.877695	0.962133
1221	GCSH	1052070000000	0.927204	0.982227
1222	GSR	1057210000000	0.896757	0.963886
1223	NNT	1059390000000	0.951912	0.992
1224	PPT2	1076280000000	0.886267	0.962795
1225	ASRGL1	1078630000000	0.913837	0.974317
1226	NT5C3B	1092860000000	0.933261	0.985039
1227	MTHFS	1102760000000	0.922609	0.979716
1228	ADK	1110280000000	0.578	0.796569
1229	MTMR14	1113120000000	0.932576	0.985039
1230	FPGT	1120000000000	0.890853	0.962837
1231	KMT2D	1126410000000	0.883056	0.962133
1232	THTPA	1143150000000	0.570641	0.794011
1233	PIK3CA	1143500000000	0.905882	0.970535
1234	LTC4S	1146970000000	0.877143	0.962133
1235	ALAD	1152510000000	0.972235	0.99272
1236	ACSBG1	1157490000000	0.937965	0.987869
1237	ACAD10	1176340000000	0.97321	0.99272
1238	FPGS	1181550000000	0.91836	0.97835
1239	POLR1D	1186320000000	0.964546	0.99272
1240	SLC7A6	1193920000000	0.844163	0.949863
1241	SLC25A26	1207930000000	0.963067	0.99272
1242	SLC12A6	1212000000000	0.853078	0.95054
1243	PLD4	1219710000000	0.46465	0.707146
1244	PLD2	1245840000000	0.814022	0.938684
1245	SETD2	1246470000000	0.972558	0.99272
1246	FNTA	1250620000000	0.973933	0.99272
1247	TPP1	1253770000000	0.950505	0.991799
1248	ABCA1	1257390000000	0.883741	0.962133
1249	RDH12	1261800000000	0.852258	0.95054
1250	ALDH3A2	1271490000000	0.953259	0.992
1251	PLCD4	1288330000000	0.865681	0.956158
1252	PLD1	1293290000000	0.900462	0.967082
1253	GNPAT	1297320000000	0.972871	0.99272
1254	SLC38A2	1302200000000	0.940766	0.989452
1255	ALG9	1309790000000	0.973333	0.99272
1256	MGAT5	1314110000000	0.963423	0.99272
1257	PIGF	1315350000000	0.974884	0.992794
1258	SUCLA2	1323070000000	0.683059	0.850444
1259	SLC8A1	1328040000000	0.89246	0.963045
1260	RENBP	1329760000000	0.948367	0.990351
1261	GALNT11	1332430000000	0.961746	0.99272
1262	DPYSL2	1353360000000	0.678314	0.84693
1263	SLC26A1	1362910000000	0.89385	0.963045
1264	OXCT1	1369340000000	0.167899	0.343334
1265	SLC20A2	1372930000000	0.953706	0.992
1266	SYNJ2	1379690000000	0.965525	0.99272
1267	GAA	1400430000000	0.944112	0.989535
1268	NME6	1442090000000	0.980386	0.99416
1269	IPMK	1444240000000	0.84142	0.949271
1270	ADH5	1450370000000	0.964668	0.99272
1271	LPCAT2	1460580000000	0.73015	0.886515
1272	ATP6V0D1	1482110000000	0.983887	0.99595
1273	GPX3	1483580000000	0.834469	0.946763
1274	ALOX12	1499170000000	0.966189	0.99272
1275	GUK1	1538110000000	0.985332	0.996087
1276	B3GNT7	1539700000000	0.954453	0.992
1277	SUV39H2	1553360000000	0.961452	0.99272
1278	AK2	1573280000000	0.977864	0.992983
1279	GSTT2	1582440000000	0.911396	0.972616
1280	MTMR7	1585540000000	0.958531	0.99272
1281	MTR	1605130000000	0.959463	0.99272
1282	H6PD	1610200000000	0.968971	0.99272
1283	PDE1A	1626580000000	0.92009	0.979118
1284	HS6ST1	1638490000000	0.910486	0.972616
1285	COLGALT1	1655720000000	0.977949	0.992983
1286	SLC12A4	1656190000000	0.976311	0.992846
1287	ATP6V1B2	1673740000000	0.975509	0.992794
1288	AK4	1680590000000	0.933585	0.985039
1289	MTHFR	1687320000000	0.970574	0.99272
1290	PNPLA7	1705890000000	0.433354	0.672691
1291	ADCY4	1734500000000	0.924737	0.981187
1292	PHYKPL	1743160000000	0.95852	0.99272
1293	ASAH1	1752450000000	0.967709	0.99272
1294	ABCB4	1758890000000	0.945838	0.989535
1295	LCAT	1774310000000	0.967542	0.99272
1296	GLS2	1818520000000	0.983308	0.99595
1297	GPAM	1856290000000	0.660842	0.842464
1298	ECHDC2	1888350000000	0.943643	0.989535
1299	ENGASE	1901280000000	0.993372	0.999369
1300	POLR3D	1939980000000	0.971442	0.99272
1301	KMT2A	1942790000000	0.995019	0.999369
1302	ACSF3	1966040000000	0.997779	0.999369
1303	ARG2	2021610000000	0.957846	0.99272
1304	PGM2L1	2052040000000	0.947321	0.990041
1305	TK2	2070860000000	0.997185	0.999369
1306	PHGDH	2076280000000	0.968039	0.99272
1307	SLC5A5	2090430000000	0.980614	0.99416
1308	HYKK	2170030000000	0.988946	0.998012
1309	TYR	2176100000000	0.933587	0.985039
1310	SLC25A4	2312320000000	0.987123	0.996934
1311	UPP1	2355700000000	0.973349	0.99272
1312	MLYCD	2452530000000	0.997856	0.999369
1313	GALNT3	2505800000000	0.926361	0.982122
1314	PIGZ	2824880000000	0.98553	0.996087
1315	PDE8B	2956100000000	0.996057	0.999369
1316	ADCY6	3043320000000	0.999249	0.999419
1317	AGPAT4	3201300000000	0.993434	0.999369
1318	ARG1	3298210000000	0.995537	0.999369
1319	DGKH	3443060000000	0.997818	0.999369
1320	INPP4B	3510150000000	0.994452	0.999369
1321	PDE5A	4211860000000	0.999419	0.999419

## Sheet: Fig. 1b
Figure 1b. TCGA/GTEX primary tumor vs normal.
sample	samples	_study	_sample_type	_primary_site	CDA expression
GTEX-13NZA-1726-SM-5J1NA	GTEX-13NZA-1726-SM-5J1NA	GTEX	Normal Tissue	Pancreas	7.396
GTEX-X5EB-0526-SM-46MVP	GTEX-X5EB-0526-SM-46MVP	GTEX	Normal Tissue	Pancreas	7.044
GTEX-146FH-1826-SM-5QGQ7	GTEX-146FH-1826-SM-5QGQ7	GTEX	Normal Tissue	Pancreas	6.708
GTEX-139YR-1526-SM-5IFJ1	GTEX-139YR-1526-SM-5IFJ1	GTEX	Normal Tissue	Pancreas	6.551
GTEX-Q2AH-0926-SM-48TZK	GTEX-Q2AH-0926-SM-48TZK	GTEX	Normal Tissue	Pancreas	6.379
GTEX-WYJK-2426-SM-4ONDQ	GTEX-WYJK-2426-SM-4ONDQ	GTEX	Normal Tissue	Pancreas	6.047
GTEX-NPJ8-2126-SM-3MJGK	GTEX-NPJ8-2126-SM-3MJGK	GTEX	Normal Tissue	Pancreas	6.028
GTEX-11VI4-0426-SM-5EGHZ	GTEX-11VI4-0426-SM-5EGHZ	GTEX	Normal Tissue	Pancreas	5.941
GTEX-ZTPG-1026-SM-5DUWP	GTEX-ZTPG-1026-SM-5DUWP	GTEX	Normal Tissue	Pancreas	5.919
GTEX-ZC5H-0826-SM-5N9FH	GTEX-ZC5H-0826-SM-5N9FH	GTEX	Normal Tissue	Pancreas	5.887
GTEX-QDVJ-1226-SM-48U1V	GTEX-QDVJ-1226-SM-48U1V	GTEX	Normal Tissue	Pancreas	5.883
GTEX-S4P3-0626-SM-4AD59	GTEX-S4P3-0626-SM-4AD59	GTEX	Normal Tissue	Pancreas	5.732
GTEX-13VXT-1226-SM-5LU3M	GTEX-13VXT-1226-SM-5LU3M	GTEX	Normal Tissue	Pancreas	5.651
GTEX-ZG7Y-0326-SM-4WWEY	GTEX-ZG7Y-0326-SM-4WWEY	GTEX	Normal Tissue	Pancreas	5.563
GTEX-X4LF-0326-SM-4QAS9	GTEX-X4LF-0326-SM-4QAS9	GTEX	Normal Tissue	Pancreas	5.556
GTEX-YB5E-0526-SM-4VDSD	GTEX-YB5E-0526-SM-4VDSD	GTEX	Normal Tissue	Pancreas	5.532
GTEX-SNOS-0926-SM-4DM7A	GTEX-SNOS-0926-SM-4DM7A	GTEX	Normal Tissue	Pancreas	5.526
GTEX-14ICL-1126-SM-5S2RE	GTEX-14ICL-1126-SM-5S2RE	GTEX	Normal Tissue	Pancreas	5.436
GTEX-ZVT2-2026-SM-5NQ8Q	GTEX-ZVT2-2026-SM-5NQ8Q	GTEX	Normal Tissue	Pancreas	5.411
GTEX-13D11-2226-SM-5IFEO	GTEX-13D11-2226-SM-5IFEO	GTEX	Normal Tissue	Pancreas	5.408
GTEX-V1D1-0726-SM-4JBH7	GTEX-V1D1-0726-SM-4JBH7	GTEX	Normal Tissue	Pancreas	5.393
GTEX-131XE-1926-SM-5IFER	GTEX-131XE-1926-SM-5IFER	GTEX	Normal Tissue	Pancreas	5.348
GTEX-ZAK1-2326-SM-5CVMY	GTEX-ZAK1-2326-SM-5CVMY	GTEX	Normal Tissue	Pancreas	5.332
GTEX-YEC3-0626-SM-4YCFE	GTEX-YEC3-0626-SM-4YCFE	GTEX	Normal Tissue	Pancreas	5.302
GTEX-S95S-0726-SM-4B64H	GTEX-S95S-0726-SM-4B64H	GTEX	Normal Tissue	Pancreas	5.266
GTEX-Y9LG-0726-SM-4VDS3	GTEX-Y9LG-0726-SM-4VDS3	GTEX	Normal Tissue	Pancreas	5.254
GTEX-Y3IK-0426-SM-4WWE2	GTEX-Y3IK-0426-SM-4WWE2	GTEX	Normal Tissue	Pancreas	5.247
GTEX-WFON-0626-SM-4LVLX	GTEX-WFON-0626-SM-4LVLX	GTEX	Normal Tissue	Pancreas	5.245
GTEX-N7MT-1626-SM-3LK71	GTEX-N7MT-1626-SM-3LK71	GTEX	Normal Tissue	Pancreas	5.23
GTEX-12WSN-0826-SM-5GCOF	GTEX-12WSN-0826-SM-5GCOF	GTEX	Normal Tissue	Pancreas	5.212
GTEX-YEC3-0626-SM-5IFHZ	GTEX-YEC3-0626-SM-5IFHZ	GTEX	Normal Tissue	Pancreas	5.21
GTEX-WI4N-1826-SM-4OOSF	GTEX-WI4N-1826-SM-4OOSF	GTEX	Normal Tissue	Pancreas	5.208
GTEX-13W3W-1026-SM-5IFG4	GTEX-13W3W-1026-SM-5IFG4	GTEX	Normal Tissue	Pancreas	5.168
GTEX-11ILO-1526-SM-5A5KZ	GTEX-11ILO-1526-SM-5A5KZ	GTEX	Normal Tissue	Pancreas	5.153
GTEX-XYKS-1226-SM-4BRVI	GTEX-XYKS-1226-SM-4BRVI	GTEX	Normal Tissue	Pancreas	5.141
GTEX-117YX-0226-SM-5EGH6	GTEX-117YX-0226-SM-5EGH6	GTEX	Normal Tissue	Pancreas	5.12
GTEX-13OVI-0526-SM-5IFFQ	GTEX-13OVI-0526-SM-5IFFQ	GTEX	Normal Tissue	Pancreas	5.115
GTEX-OHPM-1026-SM-3LK74	GTEX-OHPM-1026-SM-3LK74	GTEX	Normal Tissue	Pancreas	5.078
GTEX-144FL-1526-SM-5Q5CA	GTEX-144FL-1526-SM-5Q5CA	GTEX	Normal Tissue	Pancreas	5.071
GTEX-PLZ6-0726-SM-3P619	GTEX-PLZ6-0726-SM-3P619	GTEX	Normal Tissue	Pancreas	5.006
GTEX-WFJO-0626-SM-4LVMC	GTEX-WFJO-0626-SM-4LVMC	GTEX	Normal Tissue	Pancreas	4.986
GTEX-X3Y1-0726-SM-3P5YU	GTEX-X3Y1-0726-SM-3P5YU	GTEX	Normal Tissue	Pancreas	4.985
GTEX-ZYY3-0826-SM-5E44R	GTEX-ZYY3-0826-SM-5E44R	GTEX	Normal Tissue	Pancreas	4.955
GTEX-146FQ-1526-SM-5Q5CX	GTEX-146FQ-1526-SM-5Q5CX	GTEX	Normal Tissue	Pancreas	4.899
GTEX-P4QS-1026-SM-3NMCW	GTEX-P4QS-1026-SM-3NMCW	GTEX	Normal Tissue	Pancreas	4.898
GTEX-X15G-0726-SM-4PQZ5	GTEX-X15G-0726-SM-4PQZ5	GTEX	Normal Tissue	Pancreas	4.853
GTEX-12WSL-0426-SM-5GCNX	GTEX-12WSL-0426-SM-5GCNX	GTEX	Normal Tissue	Pancreas	4.845
GTEX-V955-0326-SM-4JBGV	GTEX-V955-0326-SM-4JBGV	GTEX	Normal Tissue	Pancreas	4.836
GTEX-SIU7-0926-SM-4BRX1	GTEX-SIU7-0926-SM-4BRX1	GTEX	Normal Tissue	Pancreas	4.797
GTEX-QEL4-1326-SM-447AD	GTEX-QEL4-1326-SM-447AD	GTEX	Normal Tissue	Pancreas	4.768
GTEX-S32W-0826-SM-4AD5Z	GTEX-S32W-0826-SM-4AD5Z	GTEX	Normal Tissue	Pancreas	4.754
GTEX-WHWD-0726-SM-4OORX	GTEX-WHWD-0726-SM-4OORX	GTEX	Normal Tissue	Pancreas	4.739
GTEX-131XG-1426-SM-5GCMO	GTEX-131XG-1426-SM-5GCMO	GTEX	Normal Tissue	Pancreas	4.732
GTEX-OHPL-1026-SM-3MJGI	GTEX-OHPL-1026-SM-3MJGI	GTEX	Normal Tissue	Pancreas	4.679
GTEX-WFG8-0326-SM-4LVN4	GTEX-WFG8-0326-SM-4LVN4	GTEX	Normal Tissue	Pancreas	4.669
GTEX-ZDYS-2526-SM-4WKGU	GTEX-ZDYS-2526-SM-4WKGU	GTEX	Normal Tissue	Pancreas	4.659
GTEX-ZYWO-1326-SM-5SI8X	GTEX-ZYWO-1326-SM-5SI8X	GTEX	Normal Tissue	Pancreas	4.653
GTEX-132AR-1826-SM-5EGHR	GTEX-132AR-1826-SM-5EGHR	GTEX	Normal Tissue	Pancreas	4.651
GTEX-13U4I-1526-SM-5IFFF	GTEX-13U4I-1526-SM-5IFFF	GTEX	Normal Tissue	Pancreas	4.651
GTEX-ZYFG-0826-SM-5BC5T	GTEX-ZYFG-0826-SM-5BC5T	GTEX	Normal Tissue	Pancreas	4.648
GTEX-Y3I4-0826-SM-4TT2A	GTEX-Y3I4-0826-SM-4TT2A	GTEX	Normal Tissue	Pancreas	4.604
GTEX-R53T-0426-SM-48FEM	GTEX-R53T-0426-SM-48FEM	GTEX	Normal Tissue	Pancreas	4.597
GTEX-1128S-0826-SM-5GZZI	GTEX-1128S-0826-SM-5GZZI	GTEX	Normal Tissue	Pancreas	4.592
GTEX-ZAB4-1726-SM-5HL8C	GTEX-ZAB4-1726-SM-5HL8C	GTEX	Normal Tissue	Pancreas	4.591
GTEX-ZEX8-1026-SM-4WKHE	GTEX-ZEX8-1026-SM-4WKHE	GTEX	Normal Tissue	Pancreas	4.572
GTEX-1399S-0326-SM-5IFFS	GTEX-1399S-0326-SM-5IFFS	GTEX	Normal Tissue	Pancreas	4.56
GTEX-ZYW4-2126-SM-59HJ9	GTEX-ZYW4-2126-SM-59HJ9	GTEX	Normal Tissue	Pancreas	4.537
GTEX-QLQW-0326-SM-447A8	GTEX-QLQW-0326-SM-447A8	GTEX	Normal Tissue	Pancreas	4.534
GTEX-ZPIC-0926-SM-4WWFK	GTEX-ZPIC-0926-SM-4WWFK	GTEX	Normal Tissue	Pancreas	4.529
GTEX-13CF3-1026-SM-5LZWY	GTEX-13CF3-1026-SM-5LZWY	GTEX	Normal Tissue	Pancreas	4.517
GTEX-11XUK-0626-SM-5N9ES	GTEX-11XUK-0626-SM-5N9ES	GTEX	Normal Tissue	Pancreas	4.512
GTEX-ZV7C-0726-SM-59HKH	GTEX-ZV7C-0726-SM-59HKH	GTEX	Normal Tissue	Pancreas	4.502
GTEX-PSDG-1526-SM-48TCY	GTEX-PSDG-1526-SM-48TCY	GTEX	Normal Tissue	Pancreas	4.496
GTEX-QCQG-0426-SM-48U29	GTEX-QCQG-0426-SM-48U29	GTEX	Normal Tissue	Pancreas	4.466
GTEX-13PL7-2226-SM-5L3IC	GTEX-13PL7-2226-SM-5L3IC	GTEX	Normal Tissue	Pancreas	4.437
GTEX-145MO-2126-SM-5Q5CZ	GTEX-145MO-2126-SM-5Q5CZ	GTEX	Normal Tissue	Pancreas	4.437
GTEX-ZF3C-2026-SM-4WWB5	GTEX-ZF3C-2026-SM-4WWB5	GTEX	Normal Tissue	Pancreas	4.393
GTEX-ZVZP-0626-SM-59HL5	GTEX-ZVZP-0626-SM-59HL5	GTEX	Normal Tissue	Pancreas	4.385
GTEX-OOBJ-1026-SM-3NB2L	GTEX-OOBJ-1026-SM-3NB2L	GTEX	Normal Tissue	Pancreas	4.38
GTEX-132QS-0926-SM-5P9GB	GTEX-132QS-0926-SM-5P9GB	GTEX	Normal Tissue	Pancreas	4.372
GTEX-RM2N-0326-SM-48FD8	GTEX-RM2N-0326-SM-48FD8	GTEX	Normal Tissue	Pancreas	4.358
GTEX-11P7K-0526-SM-5BC5I	GTEX-11P7K-0526-SM-5BC5I	GTEX	Normal Tissue	Pancreas	4.318
GTEX-U8XE-2026-SM-3DB8S	GTEX-U8XE-2026-SM-3DB8S	GTEX	Normal Tissue	Pancreas	4.31
GTEX-ZF2S-0426-SM-4WKGP	GTEX-ZF2S-0426-SM-4WKGP	GTEX	Normal Tissue	Pancreas	4.304
GTEX-P4PP-1026-SM-3NM9O	GTEX-P4PP-1026-SM-3NM9O	GTEX	Normal Tissue	Pancreas	4.273
GTEX-WYVS-0926-SM-4SOJV	GTEX-WYVS-0926-SM-4SOJV	GTEX	Normal Tissue	Pancreas	4.269
GTEX-YEC4-1326-SM-5IFHG	GTEX-YEC4-1326-SM-5IFHG	GTEX	Normal Tissue	Pancreas	4.246
GTEX-UJHI-0626-SM-3DB8T	GTEX-UJHI-0626-SM-3DB8T	GTEX	Normal Tissue	Pancreas	4.235
GTEX-WXYG-0826-SM-4ONC7	GTEX-WXYG-0826-SM-4ONC7	GTEX	Normal Tissue	Pancreas	4.222
GTEX-1339X-1026-SM-5IFH5	GTEX-1339X-1026-SM-5IFH5	GTEX	Normal Tissue	Pancreas	4.201
GTEX-PWOO-0626-SM-48TZH	GTEX-PWOO-0626-SM-48TZH	GTEX	Normal Tissue	Pancreas	4.191
GTEX-12WSD-1626-SM-5GCNR	GTEX-12WSD-1626-SM-5GCNR	GTEX	Normal Tissue	Pancreas	4.143
GTEX-11ONC-0526-SM-5BC57	GTEX-11ONC-0526-SM-5BC57	GTEX	Normal Tissue	Pancreas	4.125
GTEX-XMK1-0326-SM-4B652	GTEX-XMK1-0326-SM-4B652	GTEX	Normal Tissue	Pancreas	4.114
GTEX-13FH7-1426-SM-5IFIC	GTEX-13FH7-1426-SM-5IFIC	GTEX	Normal Tissue	Pancreas	4.112
GTEX-XPVG-0326-SM-4B653	GTEX-XPVG-0326-SM-4B653	GTEX	Normal Tissue	Pancreas	4.074
GTEX-S3XE-0526-SM-4AD4G	GTEX-S3XE-0526-SM-4AD4G	GTEX	Normal Tissue	Pancreas	4.066
GTEX-111YS-1226-SM-5EGGJ	GTEX-111YS-1226-SM-5EGGJ	GTEX	Normal Tissue	Pancreas	4.062
GTEX-XQ8I-1926-SM-4BOOK	GTEX-XQ8I-1926-SM-4BOOK	GTEX	Normal Tissue	Pancreas	4.062
GTEX-146FR-0126-SM-5Q5F3	GTEX-146FR-0126-SM-5Q5F3	GTEX	Normal Tissue	Pancreas	4.042
GTEX-13YAN-2126-SM-5Q5C4	GTEX-13YAN-2126-SM-5Q5C4	GTEX	Normal Tissue	Pancreas	4.026
GTEX-11I78-0626-SM-5A5LZ	GTEX-11I78-0626-SM-5A5LZ	GTEX	Normal Tissue	Pancreas	3.997
GTEX-WHSB-0726-SM-4M1XQ	GTEX-WHSB-0726-SM-4M1XQ	GTEX	Normal Tissue	Pancreas	3.98
GTEX-1399R-0426-SM-5IJE3	GTEX-1399R-0426-SM-5IJE3	GTEX	Normal Tissue	Pancreas	3.963
GTEX-13O61-2126-SM-5IJEO	GTEX-13O61-2126-SM-5IJEO	GTEX	Normal Tissue	Pancreas	3.911
GTEX-12WSK-0226-SM-5BC62	GTEX-12WSK-0226-SM-5BC62	GTEX	Normal Tissue	Pancreas	3.892
GTEX-PX3G-1026-SM-48TZW	GTEX-PX3G-1026-SM-48TZW	GTEX	Normal Tissue	Pancreas	3.867
GTEX-Q2AI-0426-SM-48U13	GTEX-Q2AI-0426-SM-48U13	GTEX	Normal Tissue	Pancreas	3.865
GTEX-Y5LM-0526-SM-4V6G3	GTEX-Y5LM-0526-SM-4V6G3	GTEX	Normal Tissue	Pancreas	3.853
GTEX-ZT9W-0926-SM-57WFS	GTEX-ZT9W-0926-SM-57WFS	GTEX	Normal Tissue	Pancreas	3.849
GTEX-ZZPU-0726-SM-5N9C8	GTEX-ZZPU-0726-SM-5N9C8	GTEX	Normal Tissue	Pancreas	3.816
GTEX-YF7O-1326-SM-4W1ZR	GTEX-YF7O-1326-SM-4W1ZR	GTEX	Normal Tissue	Pancreas	3.793
GTEX-1399U-0926-SM-5IFHA	GTEX-1399U-0926-SM-5IFHA	GTEX	Normal Tissue	Pancreas	3.789
GTEX-145ME-0326-SM-5S2QO	GTEX-145ME-0326-SM-5S2QO	GTEX	Normal Tissue	Pancreas	3.785
GTEX-ZF29-1126-SM-4WKGO	GTEX-ZF29-1126-SM-4WKGO	GTEX	Normal Tissue	Pancreas	3.77
GTEX-YB5K-1826-SM-5IFJC	GTEX-YB5K-1826-SM-5IFJC	GTEX	Normal Tissue	Pancreas	3.693
GTEX-145MN-1426-SM-5SI9H	GTEX-145MN-1426-SM-5SI9H	GTEX	Normal Tissue	Pancreas	3.687
GTEX-ZLWG-0326-SM-4WWC7	GTEX-ZLWG-0326-SM-4WWC7	GTEX	Normal Tissue	Pancreas	3.657
GTEX-ZAB5-0826-SM-5P9FU	GTEX-ZAB5-0826-SM-5P9FU	GTEX	Normal Tissue	Pancreas	3.651
GTEX-13X6H-0626-SM-5LU53	GTEX-13X6H-0626-SM-5LU53	GTEX	Normal Tissue	Pancreas	3.648
GTEX-R55G-0326-SM-48FDM	GTEX-R55G-0326-SM-48FDM	GTEX	Normal Tissue	Pancreas	3.641
GTEX-13FTX-1226-SM-5IFGN	GTEX-13FTX-1226-SM-5IFGN	GTEX	Normal Tissue	Pancreas	3.634
GTEX-W5WG-0826-SM-4RGNE	GTEX-W5WG-0826-SM-4RGNE	GTEX	Normal Tissue	Pancreas	3.619
GTEX-ZLFU-0726-SM-57WF6	GTEX-ZLFU-0726-SM-57WF6	GTEX	Normal Tissue	Pancreas	3.607
GTEX-Y5V5-1026-SM-5LUAH	GTEX-Y5V5-1026-SM-5LUAH	GTEX	Normal Tissue	Pancreas	3.606
GTEX-11NSD-0526-SM-5A5LT	GTEX-11NSD-0526-SM-5A5LT	GTEX	Normal Tissue	Pancreas	3.569
GTEX-Y8LW-1026-SM-5IFJY	GTEX-Y8LW-1026-SM-5IFJY	GTEX	Normal Tissue	Pancreas	3.565
GTEX-VUSG-0326-SM-3GIJ7	GTEX-VUSG-0326-SM-3GIJ7	GTEX	Normal Tissue	Pancreas	3.562
GTEX-SE5C-0326-SM-4BRWX	GTEX-SE5C-0326-SM-4BRWX	GTEX	Normal Tissue	Pancreas	3.549
GTEX-Y8E4-1326-SM-5IFIY	GTEX-Y8E4-1326-SM-5IFIY	GTEX	Normal Tissue	Pancreas	3.526
GTEX-111CU-0526-SM-5EGHK	GTEX-111CU-0526-SM-5EGHK	GTEX	Normal Tissue	Pancreas	3.513
GTEX-11DXX-0926-SM-5H112	GTEX-11DXX-0926-SM-5H112	GTEX	Normal Tissue	Pancreas	3.51
GTEX-WHPG-0326-SM-4M1XV	GTEX-WHPG-0326-SM-4M1XV	GTEX	Normal Tissue	Pancreas	3.51
GTEX-RWS6-1126-SM-47JXC	GTEX-RWS6-1126-SM-47JXC	GTEX	Normal Tissue	Pancreas	3.427
GTEX-WRHK-0226-SM-4MVOH	GTEX-WRHK-0226-SM-4MVOH	GTEX	Normal Tissue	Pancreas	3.424
GTEX-QV44-0426-SM-4R1KF	GTEX-QV44-0426-SM-4R1KF	GTEX	Normal Tissue	Pancreas	3.412
GTEX-144GN-0826-SM-5LU5G	GTEX-144GN-0826-SM-5LU5G	GTEX	Normal Tissue	Pancreas	3.406
GTEX-TMMY-1326-SM-4DXU9	GTEX-TMMY-1326-SM-4DXU9	GTEX	Normal Tissue	Pancreas	3.394
GTEX-ZYT6-1326-SM-5E453	GTEX-ZYT6-1326-SM-5E453	GTEX	Normal Tissue	Pancreas	3.364
GTEX-ZDTT-1126-SM-4WKFW	GTEX-ZDTT-1126-SM-4WKFW	GTEX	Normal Tissue	Pancreas	3.362
GTEX-SUCS-1426-SM-4DM5W	GTEX-SUCS-1426-SM-4DM5W	GTEX	Normal Tissue	Pancreas	3.356
GTEX-OOBK-1026-SM-48TC2	GTEX-OOBK-1026-SM-48TC2	GTEX	Normal Tissue	Pancreas	3.297
GTEX-ZP4G-0426-SM-4YCER	GTEX-ZP4G-0426-SM-4YCER	GTEX	Normal Tissue	Pancreas	3.289
GTEX-11TT1-0326-SM-5LUAY	GTEX-11TT1-0326-SM-5LUAY	GTEX	Normal Tissue	Pancreas	3.279
GTEX-1122O-0726-SM-5GIEV	GTEX-1122O-0726-SM-5GIEV	GTEX	Normal Tissue	Pancreas	3.273
GTEX-11LCK-0226-SM-5A5M6	GTEX-11LCK-0226-SM-5A5M6	GTEX	Normal Tissue	Pancreas	3.261
GTEX-XXEK-1726-SM-4BRVB	GTEX-XXEK-1726-SM-4BRVB	GTEX	Normal Tissue	Pancreas	3.251
GTEX-12WSG-1026-SM-5EGII	GTEX-12WSG-1026-SM-5EGII	GTEX	Normal Tissue	Pancreas	3.241
GTEX-14AS3-0326-SM-5Q5DB	GTEX-14AS3-0326-SM-5Q5DB	GTEX	Normal Tissue	Pancreas	3.228
GTEX-S33H-1226-SM-4AD69	GTEX-S33H-1226-SM-4AD69	GTEX	Normal Tissue	Pancreas	3.146
GTEX-PW2O-0826-SM-48TC5	GTEX-PW2O-0826-SM-48TC5	GTEX	Normal Tissue	Pancreas	3.1
GTEX-QESD-0226-SM-447BH	GTEX-QESD-0226-SM-447BH	GTEX	Normal Tissue	Pancreas	3.067
GTEX-XBED-0226-SM-47JY8	GTEX-XBED-0226-SM-47JY8	GTEX	Normal Tissue	Pancreas	3.062
GTEX-XUW1-1726-SM-4BOOZ	GTEX-XUW1-1726-SM-4BOOZ	GTEX	Normal Tissue	Pancreas	2.866
GTEX-13N11-0226-SM-5KM3C	GTEX-13N11-0226-SM-5KM3C	GTEX	Normal Tissue	Pancreas	2.855
GTEX-T8EM-0826-SM-4DM76	GTEX-T8EM-0826-SM-4DM76	GTEX	Normal Tissue	Pancreas	2.657
GTEX-R55D-1426-SM-48FEN	GTEX-R55D-1426-SM-48FEN	GTEX	Normal Tissue	Pancreas	2.579
GTEX-13FTW-0526-SM-5IFIP	GTEX-13FTW-0526-SM-5IFIP	GTEX	Normal Tissue	Pancreas	2.306
GTEX-13SLX-1326-SM-5S2QS	GTEX-13SLX-1326-SM-5S2QS	GTEX	Normal Tissue	Pancreas	2.272
GTEX-11EQ9-1026-SM-5H134	GTEX-11EQ9-1026-SM-5H134	GTEX	Normal Tissue	Pancreas	2.242
GTEX-WH7G-0826-SM-4LVMR	GTEX-WH7G-0826-SM-4LVMR	GTEX	Normal Tissue	Pancreas	1.944
GTEX-TKQ2-0426-SM-4DXUO	GTEX-TKQ2-0426-SM-4DXUO	GTEX	Normal Tissue	Pancreas	1.936
GTEX-1211K-1126-SM-5EGGB	GTEX-1211K-1126-SM-5EGGB	GTEX	Normal Tissue	Pancreas	1.839
GTEX-VJYA-0826-SM-4KL1M	GTEX-VJYA-0826-SM-4KL1M	GTEX	Normal Tissue	Pancreas	1.503
GTEX-QV31-0226-SM-447BO	GTEX-QV31-0226-SM-447BO	GTEX	Normal Tissue	Pancreas	0
GTEX-U8XE-2026-SM-5CHQF	GTEX-U8XE-2026-SM-5CHQF	GTEX	Normal Tissue	Pancreas	0
GTEX-W5X1-0226-SM-5CHTO	GTEX-W5X1-0226-SM-5CHTO	GTEX	Normal Tissue	Pancreas	0
TCGA-HZ-A9TJ-06	TCGA-HZ-A9TJ-06	TCGA	Metastatic	Pancreas	6.494
TCGA-YB-A89D-11	TCGA-YB-A89D-11	TCGA	Solid Tissue Normal	Pancreas	9.642
TCGA-H6-A45N-11	TCGA-H6-A45N-11	TCGA	Solid Tissue Normal	Pancreas	6.967
TCGA-HV-A5A3-11	TCGA-HV-A5A3-11	TCGA	Solid Tissue Normal	Pancreas	6.636
TCGA-H6-8124-11	TCGA-H6-8124-11	TCGA	Solid Tissue Normal	Pancreas	6.182
TCGA-FB-AAQ2-01	TCGA-FB-AAQ2-01	TCGA	Primary Tumor	Pancreas	12.32
TCGA-IB-AAUQ-01	TCGA-IB-AAUQ-01	TCGA	Primary Tumor	Pancreas	12.21
TCGA-HZ-8005-01	TCGA-HZ-8005-01	TCGA	Primary Tumor	Pancreas	11.6
TCGA-HZ-7289-01	TCGA-HZ-7289-01	TCGA	Primary Tumor	Pancreas	11.48
TCGA-IB-A5SS-01	TCGA-IB-A5SS-01	TCGA	Primary Tumor	Pancreas	11.48
TCGA-3A-A9I9-01	TCGA-3A-A9I9-01	TCGA	Primary Tumor	Pancreas	11.47
TCGA-FB-AAQ1-01	TCGA-FB-AAQ1-01	TCGA	Primary Tumor	Pancreas	11.46
TCGA-2J-AAB6-01	TCGA-2J-AAB6-01	TCGA	Primary Tumor	Pancreas	11.4
TCGA-HV-A7OL-01	TCGA-HV-A7OL-01	TCGA	Primary Tumor	Pancreas	11.34
TCGA-IB-A6UF-01	TCGA-IB-A6UF-01	TCGA	Primary Tumor	Pancreas	11.34
TCGA-3A-A9IB-01	TCGA-3A-A9IB-01	TCGA	Primary Tumor	Pancreas	11.24
TCGA-PZ-A5RE-01	TCGA-PZ-A5RE-01	TCGA	Primary Tumor	Pancreas	11.22
TCGA-XD-AAUI-01	TCGA-XD-AAUI-01	TCGA	Primary Tumor	Pancreas	11.09
TCGA-2J-AABO-01	TCGA-2J-AABO-01	TCGA	Primary Tumor	Pancreas	11.06
TCGA-IB-8127-01	TCGA-IB-8127-01	TCGA	Primary Tumor	Pancreas	11.02
TCGA-XD-AAUL-01	TCGA-XD-AAUL-01	TCGA	Primary Tumor	Pancreas	10.86
TCGA-F2-6879-01	TCGA-F2-6879-01	TCGA	Primary Tumor	Pancreas	10.8
TCGA-HZ-7922-01	TCGA-HZ-7922-01	TCGA	Primary Tumor	Pancreas	10.79
TCGA-IB-7886-01	TCGA-IB-7886-01	TCGA	Primary Tumor	Pancreas	10.75
TCGA-OE-A75W-01	TCGA-OE-A75W-01	TCGA	Primary Tumor	Pancreas	10.71
TCGA-IB-7890-01	TCGA-IB-7890-01	TCGA	Primary Tumor	Pancreas	10.69
TCGA-IB-7647-01	TCGA-IB-7647-01	TCGA	Primary Tumor	Pancreas	10.65
TCGA-HZ-7919-01	TCGA-HZ-7919-01	TCGA	Primary Tumor	Pancreas	10.57
TCGA-XN-A8T5-01	TCGA-XN-A8T5-01	TCGA	Primary Tumor	Pancreas	10.56
TCGA-IB-A7LX-01	TCGA-IB-A7LX-01	TCGA	Primary Tumor	Pancreas	10.49
TCGA-2J-AABU-01	TCGA-2J-AABU-01	TCGA	Primary Tumor	Pancreas	10.34
TCGA-Q3-A5QY-01	TCGA-Q3-A5QY-01	TCGA	Primary Tumor	Pancreas	10.26
TCGA-HZ-A4BH-01	TCGA-HZ-A4BH-01	TCGA	Primary Tumor	Pancreas	10.24
TCGA-IB-7646-01	TCGA-IB-7646-01	TCGA	Primary Tumor	Pancreas	10.24
TCGA-3A-A9IH-01	TCGA-3A-A9IH-01	TCGA	Primary Tumor	Pancreas	10.23
TCGA-F2-A8YN-01	TCGA-F2-A8YN-01	TCGA	Primary Tumor	Pancreas	10.22
TCGA-IB-A7M4-01	TCGA-IB-A7M4-01	TCGA	Primary Tumor	Pancreas	10.2
TCGA-HZ-8315-01	TCGA-HZ-8315-01	TCGA	Primary Tumor	Pancreas	10.18
TCGA-HZ-A77Q-01	TCGA-HZ-A77Q-01	TCGA	Primary Tumor	Pancreas	10.14
TCGA-FB-A5VM-01	TCGA-FB-A5VM-01	TCGA	Primary Tumor	Pancreas	10.13
TCGA-HZ-A4BK-01	TCGA-HZ-A4BK-01	TCGA	Primary Tumor	Pancreas	10.12
TCGA-2J-AABP-01	TCGA-2J-AABP-01	TCGA	Primary Tumor	Pancreas	10.11
TCGA-LB-A7SX-01	TCGA-LB-A7SX-01	TCGA	Primary Tumor	Pancreas	10.1
TCGA-FB-AAPZ-01	TCGA-FB-AAPZ-01	TCGA	Primary Tumor	Pancreas	10.08
TCGA-FB-AAQ0-01	TCGA-FB-AAQ0-01	TCGA	Primary Tumor	Pancreas	10.07
TCGA-RB-AA9M-01	TCGA-RB-AA9M-01	TCGA	Primary Tumor	Pancreas	10.05
TCGA-3A-A9IU-01	TCGA-3A-A9IU-01	TCGA	Primary Tumor	Pancreas	10.03
TCGA-HZ-7925-01	TCGA-HZ-7925-01	TCGA	Primary Tumor	Pancreas	10.02
TCGA-IB-AAUN-01	TCGA-IB-AAUN-01	TCGA	Primary Tumor	Pancreas	9.899
TCGA-S4-A8RO-01	TCGA-S4-A8RO-01	TCGA	Primary Tumor	Pancreas	9.885
TCGA-M8-A5N4-01	TCGA-M8-A5N4-01	TCGA	Primary Tumor	Pancreas	9.822
TCGA-2J-AAB4-01	TCGA-2J-AAB4-01	TCGA	Primary Tumor	Pancreas	9.801
TCGA-FB-AAQ3-01	TCGA-FB-AAQ3-01	TCGA	Primary Tumor	Pancreas	9.795
TCGA-IB-A5ST-01	TCGA-IB-A5ST-01	TCGA	Primary Tumor	Pancreas	9.775
TCGA-3A-A9I7-01	TCGA-3A-A9I7-01	TCGA	Primary Tumor	Pancreas	9.738
TCGA-IB-A5SP-01	TCGA-IB-A5SP-01	TCGA	Primary Tumor	Pancreas	9.734
TCGA-F2-A44G-01	TCGA-F2-A44G-01	TCGA	Primary Tumor	Pancreas	9.714
TCGA-IB-AAUU-01	TCGA-IB-AAUU-01	TCGA	Primary Tumor	Pancreas	9.698
TCGA-YY-A8LH-01	TCGA-YY-A8LH-01	TCGA	Primary Tumor	Pancreas	9.624
TCGA-HZ-7926-01	TCGA-HZ-7926-01	TCGA	Primary Tumor	Pancreas	9.588
TCGA-XN-A8T3-01	TCGA-XN-A8T3-01	TCGA	Primary Tumor	Pancreas	9.578
TCGA-IB-AAUS-01	TCGA-IB-AAUS-01	TCGA	Primary Tumor	Pancreas	9.552
TCGA-FB-AAPY-01	TCGA-FB-AAPY-01	TCGA	Primary Tumor	Pancreas	9.548
TCGA-FB-AAPQ-01	TCGA-FB-AAPQ-01	TCGA	Primary Tumor	Pancreas	9.534
TCGA-2J-AABK-01	TCGA-2J-AABK-01	TCGA	Primary Tumor	Pancreas	9.519
TCGA-2J-AABE-01	TCGA-2J-AABE-01	TCGA	Primary Tumor	Pancreas	9.513
TCGA-IB-7885-01	TCGA-IB-7885-01	TCGA	Primary Tumor	Pancreas	9.456
TCGA-2J-AAB8-01	TCGA-2J-AAB8-01	TCGA	Primary Tumor	Pancreas	9.438
TCGA-HZ-8001-01	TCGA-HZ-8001-01	TCGA	Primary Tumor	Pancreas	9.422
TCGA-H6-A45N-01	TCGA-H6-A45N-01	TCGA	Primary Tumor	Pancreas	9.357
TCGA-YB-A89D-01	TCGA-YB-A89D-01	TCGA	Primary Tumor	Pancreas	9.329
TCGA-HV-AA8V-01	TCGA-HV-AA8V-01	TCGA	Primary Tumor	Pancreas	9.31
TCGA-2L-AAQE-01	TCGA-2L-AAQE-01	TCGA	Primary Tumor	Pancreas	9.309
TCGA-US-A77E-01	TCGA-US-A77E-01	TCGA	Primary Tumor	Pancreas	9.307
TCGA-HV-A5A3-01	TCGA-HV-A5A3-01	TCGA	Primary Tumor	Pancreas	9.261
TCGA-2J-AAB9-01	TCGA-2J-AAB9-01	TCGA	Primary Tumor	Pancreas	9.245
TCGA-L1-A7W4-01	TCGA-L1-A7W4-01	TCGA	Primary Tumor	Pancreas	9.236
TCGA-LB-A9Q5-01	TCGA-LB-A9Q5-01	TCGA	Primary Tumor	Pancreas	9.204
TCGA-IB-AAUP-01	TCGA-IB-AAUP-01	TCGA	Primary Tumor	Pancreas	9.189
TCGA-2J-AABA-01	TCGA-2J-AABA-01	TCGA	Primary Tumor	Pancreas	9.179
TCGA-HZ-8317-01	TCGA-HZ-8317-01	TCGA	Primary Tumor	Pancreas	9.09
TCGA-FB-A4P5-01	TCGA-FB-A4P5-01	TCGA	Primary Tumor	Pancreas	9.071
TCGA-IB-7651-01	TCGA-IB-7651-01	TCGA	Primary Tumor	Pancreas	9.013
TCGA-2J-AABF-01	TCGA-2J-AABF-01	TCGA	Primary Tumor	Pancreas	9.006
TCGA-IB-7889-01	TCGA-IB-7889-01	TCGA	Primary Tumor	Pancreas	9.004
TCGA-Q3-AA2A-01	TCGA-Q3-AA2A-01	TCGA	Primary Tumor	Pancreas	8.992
TCGA-IB-AAUO-01	TCGA-IB-AAUO-01	TCGA	Primary Tumor	Pancreas	8.972
TCGA-HZ-A77O-01	TCGA-HZ-A77O-01	TCGA	Primary Tumor	Pancreas	8.931
TCGA-HZ-A49I-01	TCGA-HZ-A49I-01	TCGA	Primary Tumor	Pancreas	8.895
TCGA-2L-AAQJ-01	TCGA-2L-AAQJ-01	TCGA	Primary Tumor	Pancreas	8.883
TCGA-FB-AAQ6-01	TCGA-FB-AAQ6-01	TCGA	Primary Tumor	Pancreas	8.868
TCGA-IB-A6UG-01	TCGA-IB-A6UG-01	TCGA	Primary Tumor	Pancreas	8.854
TCGA-HV-A5A6-01	TCGA-HV-A5A6-01	TCGA	Primary Tumor	Pancreas	8.828
TCGA-2L-AAQA-01	TCGA-2L-AAQA-01	TCGA	Primary Tumor	Pancreas	8.821
TCGA-IB-A5SQ-01	TCGA-IB-A5SQ-01	TCGA	Primary Tumor	Pancreas	8.787
TCGA-YH-A8SY-01	TCGA-YH-A8SY-01	TCGA	Primary Tumor	Pancreas	8.78
TCGA-HZ-A77P-01	TCGA-HZ-A77P-01	TCGA	Primary Tumor	Pancreas	8.716
TCGA-FB-A7DR-01	TCGA-FB-A7DR-01	TCGA	Primary Tumor	Pancreas	8.711
TCGA-HZ-8003-01	TCGA-HZ-8003-01	TCGA	Primary Tumor	Pancreas	8.659
TCGA-US-A774-01	TCGA-US-A774-01	TCGA	Primary Tumor	Pancreas	8.652
TCGA-F2-A7TX-01	TCGA-F2-A7TX-01	TCGA	Primary Tumor	Pancreas	8.651
TCGA-2J-AAB1-01	TCGA-2J-AAB1-01	TCGA	Primary Tumor	Pancreas	8.638
TCGA-FB-A545-01	TCGA-FB-A545-01	TCGA	Primary Tumor	Pancreas	8.606
TCGA-HZ-A8P1-01	TCGA-HZ-A8P1-01	TCGA	Primary Tumor	Pancreas	8.601
TCGA-2J-AABT-01	TCGA-2J-AABT-01	TCGA	Primary Tumor	Pancreas	8.514
TCGA-HV-AA8X-01	TCGA-HV-AA8X-01	TCGA	Primary Tumor	Pancreas	8.395
TCGA-HZ-A8P0-01	TCGA-HZ-A8P0-01	TCGA	Primary Tumor	Pancreas	8.358
TCGA-2L-AAQI-01	TCGA-2L-AAQI-01	TCGA	Primary Tumor	Pancreas	8.354
TCGA-H6-8124-01	TCGA-H6-8124-01	TCGA	Primary Tumor	Pancreas	8.352
TCGA-3A-A9IZ-01	TCGA-3A-A9IZ-01	TCGA	Primary Tumor	Pancreas	8.346
TCGA-3A-A9IC-01	TCGA-3A-A9IC-01	TCGA	Primary Tumor	Pancreas	8.332
TCGA-HZ-8638-01	TCGA-HZ-8638-01	TCGA	Primary Tumor	Pancreas	8.301
TCGA-IB-A5SO-01	TCGA-IB-A5SO-01	TCGA	Primary Tumor	Pancreas	8.274
TCGA-3A-A9IX-01	TCGA-3A-A9IX-01	TCGA	Primary Tumor	Pancreas	8.257
TCGA-FB-A4P6-01	TCGA-FB-A4P6-01	TCGA	Primary Tumor	Pancreas	8.243
TCGA-HZ-A49G-01	TCGA-HZ-A49G-01	TCGA	Primary Tumor	Pancreas	8.156
TCGA-FB-AAPU-01	TCGA-FB-AAPU-01	TCGA	Primary Tumor	Pancreas	8.139
TCGA-HZ-8002-01	TCGA-HZ-8002-01	TCGA	Primary Tumor	Pancreas	8.088
TCGA-H8-A6C1-01	TCGA-H8-A6C1-01	TCGA	Primary Tumor	Pancreas	8.081
TCGA-3A-A9IN-01	TCGA-3A-A9IN-01	TCGA	Primary Tumor	Pancreas	8.05
TCGA-HZ-7923-01	TCGA-HZ-7923-01	TCGA	Primary Tumor	Pancreas	8.025
TCGA-F2-7276-01	TCGA-F2-7276-01	TCGA	Primary Tumor	Pancreas	7.983
TCGA-FB-AAPS-01	TCGA-FB-AAPS-01	TCGA	Primary Tumor	Pancreas	7.976
TCGA-HZ-7920-01	TCGA-HZ-7920-01	TCGA	Primary Tumor	Pancreas	7.967
TCGA-2L-AAQM-01	TCGA-2L-AAQM-01	TCGA	Primary Tumor	Pancreas	7.885
TCGA-HV-A5A5-01	TCGA-HV-A5A5-01	TCGA	Primary Tumor	Pancreas	7.884
TCGA-IB-7649-01	TCGA-IB-7649-01	TCGA	Primary Tumor	Pancreas	7.852
TCGA-S4-A8RP-01	TCGA-S4-A8RP-01	TCGA	Primary Tumor	Pancreas	7.794
TCGA-3E-AAAY-01	TCGA-3E-AAAY-01	TCGA	Primary Tumor	Pancreas	7.792
TCGA-FB-A78T-01	TCGA-FB-A78T-01	TCGA	Primary Tumor	Pancreas	7.773
TCGA-IB-7645-01	TCGA-IB-7645-01	TCGA	Primary Tumor	Pancreas	7.764
TCGA-IB-7897-01	TCGA-IB-7897-01	TCGA	Primary Tumor	Pancreas	7.73
TCGA-RB-A7B8-01	TCGA-RB-A7B8-01	TCGA	Primary Tumor	Pancreas	7.722
TCGA-HZ-8636-01	TCGA-HZ-8636-01	TCGA	Primary Tumor	Pancreas	7.639
TCGA-3A-A9I5-01	TCGA-3A-A9I5-01	TCGA	Primary Tumor	Pancreas	7.625
TCGA-XD-AAUG-01	TCGA-XD-AAUG-01	TCGA	Primary Tumor	Pancreas	7.552
TCGA-HZ-8637-01	TCGA-HZ-8637-01	TCGA	Primary Tumor	Pancreas	7.551
TCGA-IB-7893-01	TCGA-IB-7893-01	TCGA	Primary Tumor	Pancreas	7.54
TCGA-F2-A44H-01	TCGA-F2-A44H-01	TCGA	Primary Tumor	Pancreas	7.463
TCGA-2J-AABR-01	TCGA-2J-AABR-01	TCGA	Primary Tumor	Pancreas	7.46
TCGA-RL-AAAS-01	TCGA-RL-AAAS-01	TCGA	Primary Tumor	Pancreas	7.448
TCGA-IB-7887-01	TCGA-IB-7887-01	TCGA	Primary Tumor	Pancreas	7.361
TCGA-US-A77J-01	TCGA-US-A77J-01	TCGA	Primary Tumor	Pancreas	7.338
TCGA-IB-7888-01	TCGA-IB-7888-01	TCGA	Primary Tumor	Pancreas	7.206
TCGA-2L-AAQL-01	TCGA-2L-AAQL-01	TCGA	Primary Tumor	Pancreas	7.198
TCGA-3A-A9IL-01	TCGA-3A-A9IL-01	TCGA	Primary Tumor	Pancreas	7.159
TCGA-IB-7652-01	TCGA-IB-7652-01	TCGA	Primary Tumor	Pancreas	7.101
TCGA-Z5-AAPL-01	TCGA-Z5-AAPL-01	TCGA	Primary Tumor	Pancreas	7.059
TCGA-IB-AAUV-01	TCGA-IB-AAUV-01	TCGA	Primary Tumor	Pancreas	7.051
TCGA-IB-AAUR-01	TCGA-IB-AAUR-01	TCGA	Primary Tumor	Pancreas	6.997
TCGA-IB-7654-01	TCGA-IB-7654-01	TCGA	Primary Tumor	Pancreas	6.976
TCGA-3E-AAAZ-01	TCGA-3E-AAAZ-01	TCGA	Primary Tumor	Pancreas	6.899
TCGA-3A-A9IJ-01	TCGA-3A-A9IJ-01	TCGA	Primary Tumor	Pancreas	6.876
TCGA-IB-8126-01	TCGA-IB-8126-01	TCGA	Primary Tumor	Pancreas	6.873
TCGA-XD-AAUH-01	TCGA-XD-AAUH-01	TCGA	Primary Tumor	Pancreas	6.866
TCGA-HZ-8519-01	TCGA-HZ-8519-01	TCGA	Primary Tumor	Pancreas	6.85
TCGA-IB-7644-01	TCGA-IB-7644-01	TCGA	Primary Tumor	Pancreas	6.85
TCGA-US-A779-01	TCGA-US-A779-01	TCGA	Primary Tumor	Pancreas	6.842
TCGA-IB-AAUM-01	TCGA-IB-AAUM-01	TCGA	Primary Tumor	Pancreas	6.77
TCGA-IB-AAUW-01	TCGA-IB-AAUW-01	TCGA	Primary Tumor	Pancreas	6.664
TCGA-HZ-A49H-01	TCGA-HZ-A49H-01	TCGA	Primary Tumor	Pancreas	6.648
TCGA-US-A77G-01	TCGA-US-A77G-01	TCGA	Primary Tumor	Pancreas	6.643
TCGA-3A-A9J0-01	TCGA-3A-A9J0-01	TCGA	Primary Tumor	Pancreas	6.642
TCGA-US-A776-01	TCGA-US-A776-01	TCGA	Primary Tumor	Pancreas	6.54
TCGA-HZ-A9TJ-01	TCGA-HZ-A9TJ-01	TCGA	Primary Tumor	Pancreas	6.496
TCGA-2J-AABH-01	TCGA-2J-AABH-01	TCGA	Primary Tumor	Pancreas	6.379
TCGA-IB-7891-01	TCGA-IB-7891-01	TCGA	Primary Tumor	Pancreas	6.259
TCGA-2J-AABV-01	TCGA-2J-AABV-01	TCGA	Primary Tumor	Pancreas	6.255
TCGA-IB-AAUT-01	TCGA-IB-AAUT-01	TCGA	Primary Tumor	Pancreas	6.17
TCGA-FB-AAPP-01	TCGA-FB-AAPP-01	TCGA	Primary Tumor	Pancreas	6.134
TCGA-2J-AABI-01	TCGA-2J-AABI-01	TCGA	Primary Tumor	Pancreas	5.997
TCGA-HZ-7924-01	TCGA-HZ-7924-01	TCGA	Primary Tumor	Pancreas	5.958
TCGA-HZ-7918-01	TCGA-HZ-7918-01	TCGA	Primary Tumor	Pancreas	5.936
TCGA-F2-7273-01	TCGA-F2-7273-01	TCGA	Primary Tumor	Pancreas	5.918
TCGA-LB-A8F3-01	TCGA-LB-A8F3-01	TCGA	Primary Tumor	Pancreas	5.9
TCGA-3A-A9IR-01	TCGA-3A-A9IR-01	TCGA	Primary Tumor	Pancreas	5.782
TCGA-HV-A5A4-01	TCGA-HV-A5A4-01	TCGA	Primary Tumor	Pancreas	5.719
TCGA-3A-A9IV-01	TCGA-3A-A9IV-01	TCGA	Primary Tumor	Pancreas	5.468
TCGA-S4-A8RM-01	TCGA-S4-A8RM-01	TCGA	Primary Tumor	Pancreas	5.34
TCGA-F2-6880-01	TCGA-F2-6880-01	TCGA	Primary Tumor	Pancreas	4.968
TCGA-HV-A7OP-01	TCGA-HV-A7OP-01	TCGA	Primary Tumor	Pancreas	4.825
TCGA-3A-A9IO-01	TCGA-3A-A9IO-01	TCGA	Primary Tumor	Pancreas	4.699
TCGA-3A-A9IS-01	TCGA-3A-A9IS-01	TCGA	Primary Tumor	Pancreas	4.619
Statistics	Unpaired t-test
	Two-tailed

## Sheet: Fig. 1f
Figure 1f. CDA co-localization in hPDAC (9 patients out of cohort #1).
	CD31+	CD68+	KRT7+
% co-localization with CDA+ cells	0	0	100
	20	0	100
	37.5	0	100
	27.5	0	100
	31.25	12.5	0
	2.5	0	100
	1.25	12.5	100
	7.5	40	100
	12.5	0	100
Statistics	Ordinary one-way ANOVA
	Tukey's multiple comparison test

## Sheet: Fig. 1g
Figure 1g. CDA expression in TCGA PDAC subsets based on immune landscape.
CDA expression
Macrophages-high CD8+T-low	Macrophages-low CD8+T-high
612	623			Statistics	Unpaired t-test
1779	448				Two-tailed
450	1525
585	1051
53	81
37	98
790	16
25	44
312	20
112	34
592	80
1623	256
1532	209
220	1112
825	47
68	224
1290	78
619	321
119	124
874	56
709	933
156	832
284	52
2157	90
590	75
192	790
359	802
2010	29
439	142
1218	98
662	1178
2074
151
215
365
1015
334
813
62
939
181
97
82
523
378
1244
116
609
1910
642
1854
308
596
283
689
1271
1618
406
686
283
1514
1381
472
270
Statistics	Unpaired t-test
	Two-tailed

## Sheet: Fig. 1h
Figure 1h. Immune landscape in PDAC cohort #1.
	Total TAM infiltration (N0)							CD206+ TAM infiltration (N0)							CD8+ T cell infiltration (N0)
	Tumor Border			Tumor Center				Tumor Border			Tumor Center				Tumor Border			Tumor Center
	CDAhigh	CDAlow		CDAhigh	CDAlow			CDAhigh	CDAlow		CDAhigh	CDAlow			CDAhigh	CDAlow		CDAhigh	CDAlow
Number of CD68+ cells in 5HPF	170.8	121.8	Number of CD68+ cells in 5HPF	188.6	94.8		Number of CD68+CD206+ cells in 5HPF	74.2	30	Number of CD68+CD206+ cells in 5HPF	74.4	32.6		Number of CD8+ cells in 5HPF	359	241	Number of CD8+ cells in 5HPF	32	129
	162.4	142.6		151.6	138.8			72.8	51		43.8	60.6			182	169		18	105
	162.2	141.2		155.2	129.4			101.8	61.2		75.2	59.6			218	74		58	79
	133.8	120.6		109.4	118.6			68.2	78		65	52			185	263		52	101
	168.8	146		155	165.6			88.8	69.6		79.8	47			115	571		17	439
	163	167.2		167.6	163			79	67		89	30.2			275	260		75	298
	152.2	158.8		153.4	119.4			92.4	70.4		86	55.6			255	232		46	80
	144.4	174.2		132.6	160.8			13	53.6		17.8	54.8			74	498		6	176
	166.8	71.6		136	102.2			80.8	33		86.2	40			55	253		19	84
	136.8	95.2		135.2	105.2			56.6	33.4		67.6	53.6			145	130		41	69
	174.8	149.2		147.2	134.6			116.4	36.2		73	40.2			105	383		10	86
	150	76.2		133.4	134.4			71.8	43.6		64.4	76.8			180	311		72	179
	139	115.2		147	117.8			66.4	36.4		74.8	33			71	74		19	18
	161.4			168.4				79.2			53.8				269	306		78	259
	159.4			153				80.2			69.2				286			45
	161.4			148.2				55.4			92.6				151			50
	170.8			161				67.2			59.8				269			64
															394			14
Statistics	Unpaired t-test						Statistics	Unpaired t-test						Statistics	Unpaired t-test
	Two-tailed							Two-tailed							Two-tailed

## Sheet: Fig. 1j
Figure 1j.CDA and PCDC1 expression in PDAC patients.
ID	PCDC1	CDA	Clinical outcome
X3.Pre.Tx	0.93603	7.02023	PD
X33.Pre.Tx	1.29309	27.8014	PR
X41.Pre.Tx	0.921414	44.2279	CR
X44.Pre.Tx	0.694222	659.511	PD
X50.Pre.Tx	0	9.04643	SD
X52.Pre.Tx	2.13071	53.9781	PD
X63.Pre.Tx	0	49.7552	PD
PR = Partial Response
CR = Complete Response
PD = Progressive Disease
SD = Stable Disease
