# Supplementary material for: Nucleotide metabolism in cancer cells fuels a UDP-driven macrophage cross-talk, promoting immunosuppression and immunotherapy resistance
Source: Nat Cancer. 2024 Jun 6;5(8):1206–26. doi: 10.1038/s43018-024-00771-8 (PMC11358017; doi:10.1038/s43018-024-00771-8)
Supplement: Supplementary file 5 — Statistical source data. [file 43018_2024_771_MOESM5_ESM.xlsx]

## Sheet: Fig. 2a
Figure 2a. Tumor growth (mm3) (Panc02).
Days	sgNT (IgG)							sgNT (α-PD-1)							sgCda #2 (IgG)								sgCda #2 (α-PD-1)
4	81.7	57.8	52	46.2	39.1	31.2	29.9	76.1	68.6	42.3	39.6	37.9	25.8	23.9	114.2	63	0	57	0	35.3	52.3	46.1	71.6	59.3	55.3	51.6	83	35.9	0	41.9	0
6	182	61.5	84.8	135.2	55.5	97.2	121.1	167.6	106.8	92.6	108.8	106.1	75.3	50.3	259.8	126	106.4	97.5	66.5	59.9	55.6	29.7	111.7	120.7	108.6	102.7	86.3	60.8	57.5	51.2	49
8	241.619	115.521	155.457	205.388	121.889	112.105	156.155	374.738	202.786	162.817	142.557	179.91	120.029	98.781	236	146.2	100.2	133.3	150.8	80.7	79.1	48.5	121.2	94.3	76.2	157.4	185.4	70.3	47.9	56.8	29.4
10	371.7	206.3	252.9	478	206.8	190.7	184.1	376.1	224.6	256.9	171.1	179.5	159	150	245.9	177.7	99.2	108	143.1	102.8	139.3	65.6	44.8	79.8	27.1	135.6	70	36.8	44.5	54.6	31.2
12	481.3	273.4	151.7	511.4	241.7	322.6	230.2	369	282.3	347.2	192.2	204.8	163.7	247.7	304.5	196	90.4	111.2	131	118.7	149.2	56.9	24.1	55.7	12.6	89	29.2	26	24.2	35.6	26.4
14	487.6	402.8	237.9	406.1	370.8	230.6	285.9	429.9	291	470.9	183.8	273.8	228.1	378.7	371.3	241.1	35.9	81.9	139	77.6	135.7	57.6	0	55.4	0	67.2	0	0	0	28.8	10
Statistics	Two-way RM ANOVA

## Sheet: Fig. 2b
Figure 2b. Tumor growth (mm2) (KPC FC1245).
Days	sgNT (IgG)							sgNT(α-PD-1)							sgCda (IgG)							sgCda (α-PD-1)
6	11.5287	7.4178	5.4084	8.3605	5.0055	4.0828	7.111	9.63576	8.4663	8.07483	6.30887	10.0004	5.98397	9.97634	10.1992	6.837	6.40203	8.36052	10.1466	9.4879	6.20739	9.4879	11.4002	4.779	10.5853	9.11787	3.70651	3.03673
9	21.3601	44.3248	17.5337	33.4003	19.3597	9.163	17.6796	27.2626	23.107	7.01556	11.8659	29.9712	10.3772	11.6162	18.2676	10.6656	17.5542	21.0035	18.6539	17.5065	14.1035	23.0041	18.6479	20.1647	13.713	22.676	9.35164	11.3823
13	33.9415	47.6875	36.8963	36.6851	38.2849	19.2326	18.6091	24.6544	20.9445	13.8747	21.4711	32.8574	20.3158	13.7579	27.04	14.7367	27.207	29.236	31.9418	23.4914	38.4793	18.2741	19.1268	10.7613	16.2796	24.458	7.48343	12.3143
15	34.4068	42.5188	61.8789	23.5604	44.7731	30.4428	23.0841	29.4645	23.107	23.3489	25.2179	45.8308	40.0666	20.2555	48.3611	38.9272	47.5791	23.5014	45.3052	28.8116	39.7924	15.0134	14.8549	13.7894	17.3287	17.2354	4.40737	19.9947
22	64.898	78.414	82.7063	71.6838	61.2519	102.046	70.1896	69.2234	92.2663	51.7362	46.2084	66.2006	82.7408	51.928	87.5578	72.889	66.3501	82.099	103.43	65.2826	69	28.6105	31.6246	22.3655	31.4098	16.5501	16.8188	16.8188
Statistics	Two-way RM ANOVA

## Sheet: Fig. 2d
Figure 2d. Tumor weight (g) (KPC FC1245).
sgNT (IgG)	sgNT (α-PD-1)	sgCda (IgG)	sgCda (α-PD-1)
0.45	0.46	0.58	0.25
0.43	0.49	0.5	0.19
0.64	0.44	0.52	0.24
0.46	0.42	0.56	0.22
0.65	0.43	0.33	0.2
0.59	0.45	0.41	0.38
0.3		0.5	0.31
Statistics	Two-way ANOVA
	Tukey's multiple comparison test

## Sheet: Fig. 2e
Figure 2e. Mesenteric metastasis (KPC FC1245).
sgNT (IgG)	sgNT (α-PD-1)	sgCda (IgG)	sgCda (α-PD-1)
7	4	0	1
0	2	3	0
1	2	1	0
0	1	4	0
6	6	1	0
7	3	3	1
5	3	8	2
6			2
Statistics	Two-way ANOVA
	Tukey's multiple comparison test

## Sheet: Fig. 2f
	Figure 2f. Overall survival (KPC FC1245).
	Days	sgNT (IgG)	sgNT (α-PD-1)	sgCda (IgG)	sgCda (α-PD-1)
	18			1
	18			1
	18	1		1
	20	1		1
	21		1
	21		1
	21		1
	22			1
	22			1
	23		1	1	1
	24		1
	25	1		1	1
	25	1
	25	1
	26	1
	26	1
	27		1	1	1
	27		1
	27	1
	28	1	1	1	1
	28	1			1
	30	1	1
	30	1	1
	30	1
	31	1	1	1	1
	31				1
	32				1
	32				1
	33		1		1
	33		1
	33		1
	34			1
	35	1	1	1	1
	35			1
	39				1
	42				1
	46				1
	49				1
	53				1
	54				1
	Statistics	Log-rank (Mantel-Cox) test

## Sheet: Fig. 2g
Figure 2g. Tumor weight (g) (KPC FC1245; KI).
IgG (Cda KI sgCda)	α-PD-1 (Cda KI sgCda)	IgG (EV sgCda)	α-PD-1 (EV sgCda)
0.98	0.91	0.69	0.24
0.57	0.45	0.87	0.27
0.38	0.32	0.72	0.21
0.42	0.7	0.7	0.35
0.94	0.6	0.37	0.18
0.7	0.69	0.48	0.51
	0.49	0.52	0.52
	0.49
Statistics	Two-way ANOVA
	Tukey's multiple comparison test

## Sheet: Fig. 2h
Figure 2h. Mesenteric metastasis (KPC FC1245; KI).
IgG (Cda KI sgCda)	α-PD-1 (Cda KI sgCda)	IgG (EV sgCda)	α-PD-1 (EV sgCda)
25	27	7	1
20	6	24	6
6	10	16	1
13	16	22	4
19	22	11	4
18	14	26	15
	15	17	13
	26
Statistics	Two-way ANOVA
	Tukey's multiple comparison test

## Sheet: Fig. 2i
Figure 2i. Tumor growth (mm2) (KPC FC1245).
Days	VHL (IgG)								VHL (α-PD-1)								CDZ (IgG)								CDZ (α-PD-1)
9	9.115	14.878	14.937	15.777	20.736	27.787	18.124	16.094	12.86	18.508	21.883	19.643	19.392	19.126	15.773	27.99	17.682	21.062	17.734	16.658	21.804	22.061	15.342	14.953	21.804	13.967	15.342	22.314	16.566	25.01	15.116	21.357	19.346
16	24.98	25.277	27.811	18.831	42.639	40.224	31.176	45.823	31.868	36.42	24.288	27.038	21.144	25.638	35.44	34.581	21.068	43.402	28.408	28.886	30.76	29.573	24.301	24.855	29.072	20.238	16.747	29.119	13.617	46.216	22.068	24.628	21.779
19	67.329	53.307	61.965	48.316	51.155	61.079	60.432	64.698	41.819	69.003	34.756	53.47	52.447	48.461	55.169	37.16	48.422	61.464	56.552	50.658	47.817	56.663	55.899	53.441	22.765	35.414	34.948	32.843	13.711	43.082	37.337	35.866	35.635
Statistics	Two-way RM ANOVA

## Sheet: Fig. 2j
Figure 2j. Tumor weight (g) (KPC FC1245).
sgNT				sgCda
VHL (IgG)	VHL (α-PD-1)	CDZ (IgG)	CDZ (α-PD-1)	VHL (α-PD-1)	CDZ (α-PD-1)
0.36	0.5	0.73	0.29	0.29	0.31
0.54	0.56	0.48	0.33	0.44	0.3
0.61	0.47	0.6	0.32	0.4	0.3
0.57	0.51	0.56	0.26	0.28	0.2
0.46	0.47	0.4	0.33	0.33	0.31
	0.45	0.53		0.51
	0.67	0.73		0.23
	0.52	0.76		0.43
	0.45	0.57
	0.62
	0.62
	0.43
	0.57
	0.57
Statistics	Two-way ANOVA
	Tukey's multiple comparison test

## Sheet: Fig. 2k
Figure 2k. Mesenteric metastasis (KPC FC1245).
sgNT				sgCda
VHL (IgG)	VHL (α-PD-1)	CDZ (IgG)	CDZ (α-PD-1)	VHL (α-PD-1)	CDZ (α-PD-1)
16	10	30	8	3	4
22	40	24	5	11	5
38	13	16	16	4	1
27	25	45	16	2	0
31	22	14	4	1	2
	23	14		2
	32	17		14
	27	40		2
	4	27
	46
	3
	8
	38
	23
Statistics	Two-way ANOVA
	Tukey's multiple comparison test
