# Supplementary material for: Nucleotide metabolism in cancer cells fuels a UDP-driven macrophage cross-talk, promoting immunosuppression and immunotherapy resistance
Source: Nat Cancer. 2024 Jun 6;5(8):1206–26. doi: 10.1038/s43018-024-00771-8 (PMC11358017; doi:10.1038/s43018-024-00771-8)
Supplement: Supplementary file 6 — Statistical source data. [file 43018_2024_771_MOESM6_ESM.xlsx]

## Sheet: Fig. 3b
Figure 3b. CD8+ T cell infiltration (Panc02).
	Number of CD8+ cells/field
	sgNT							sgCda
Center	91	54	96.25	113.25	25.25	76.875	14.25	154.75	180.5	101	91.25	92	78.5
Border	495.066	239.925	339.686	466.037	322.9	316.932	491.197	312.883	444.101	440.322	293.728	432.708	318.287
Statistics	Multiple Unpaired t-test
	Two-tailed

## Sheet: Fig. 3c
Figure 3c. T cell markers (Panc02).
	% (out of CD45+ cells)
	sgNT						sgCda
CD8+	3.69	4.48	3.68	4.28	4.04	3.35	5.24	6.53	5.7	4.61	9.23
CD8+/CD4+	0.848276	1.20107	1.02507	1.20904	0.878261	0.797619	1.7884	1.49087	1.23377	1.10287	1.86842
CD8+ CD69+	1.45	2.25	1.93	2.84	2.73	1.65	2.82	4.11	4.24	2.5	6.36
CD8+ IFN-Υ+	3.20529	3.42953	3.31082	3.3372	4.39244		3.86482	3.93077	5.02558	5.28939	3.97034
Statistics	Multiple Unpaired Student's t-test
	Two-tailed

## Sheet: Fig. 3e
Figure 3e. TAM infiltration and polarization (Panc02).
left panel
	F4/80+ area (%)
	sgNT					sgCda
Center	59.8	52.4	48	56	45.8	40.9	15.7	16.5	11.6	19.8
Border	56.5	53	60.9	47.2	49.4	31.1	43	34.8	38.7	32.8
middle panel
	F4/80+ CD206+ area (%)
	sgNT					sgCda
Center	29.95	8.69	11.7	26.13	6.5	4.53	2.44	1.77	1.31	0.68
Border	9.5	14.38	15.13	11.78	8.91	2.71	4.1	3.61	1.76	1.36
right panel
	F4/80+ CD206+/F4/80+ area (%)
	sgNT					sgCda
Center	43	15	23	45	15	10	9	10	8	3
Border	19	27	27	26	19	10	9	12	5	3
Statistics	Multiple Unpaired Student's t-test
	Two-tailed

## Sheet: Fig. 3f
Figure 3f. T cell markers (KPC FC1245).
left panel
% CD8+ (out of CD45+ cells)
sgNT		sgCda
IgG	α-PD-1	IgG	α-PD-1
3.42831	6.3153	3.51492	10.5375
3.25509	7.00096	2.52612	3.0963
4.15006	5.81008	6.78444	8.19185
3.93353	5.70182	3.68092	7.03705
3.68092	4.00571	4.18614	11.2954
3.43913	2.56221	5.26877	6.24313
3.39944	3.25509	7.03705	8.84142
middle panel
% CD4+ (out of CD45+ cells)
sgNT		sgCda
IgG	α-PD-1	IgG	α-PD-1
1.57702	2.56582	0.931056	1.85129
2.75708	3.08187	1.33524	2.34207
1.00684	1.80076	1.47958	2.22299
1.14758	2.45034	1.29915	3.32365
1.54454	1.57702	1.86572	2.33847
1.53732	1.63837	3.04939	2.19051
1.33163	1.30637	3.22983	2.38899
right panel
% CD8+ IFNΥ+ (out of CD45+ cells)
sgNT		sgCda
IgG	α-PD-1	IgG	α-PD-1
2.44312	5.1605	1.6925	8.87751
1.80798	5.91834	1.54093	2.16164
2.23742	4.47484	4.8718	6.42356
1.69972	4.8718	2.30238	5.34094
2.34568	2.94473	3.19013	9.491
2.5189	1.65641	3.57987	5.37703
2.74986	2.46477	4.40267	7.32575
Two-way ANOVA
Tukey’s multiple comparison test

## Sheet: Fig. 3g
Figure 3g. TAM infiltration (KPC FC1245)
left panel
F4/80+ area (%)
sgNT		sgCda
IgG	α-PD-1	IgG	α-PD-1
10.4767	10.1221	5.09585	9.06309
13.3315	7.60593	6.25269	8.245
9.72919	6.84333	7.15135	6.36336
12.0082	8.38885	5.6891	6.35719
right panel
F4/80+ CD206+ area (%)
sgNT		sgCda
IgG	α-PD-1	IgG	α-PD-1
3.75489	4.61559	1.45152	3.05177
5.17009	3.4918	1.91065	3.01125
3.3938	2.97111	1.61776	2.20985
4.15072	4.30654	2.17325	2.22722
Statistics	Two-way ANOVA
	Tukey’s multiple comparison test
