# Supplementary material for: Nucleotide metabolism in cancer cells fuels a UDP-driven macrophage cross-talk, promoting immunosuppression and immunotherapy resistance
Source: Nat Cancer. 2024 Jun 6;5(8):1206–26. doi: 10.1038/s43018-024-00771-8 (PMC11358017; doi:10.1038/s43018-024-00771-8)
Supplement: Supplementary file 7 — Statistical source data. [file 43018_2024_771_MOESM7_ESM.xlsx]

## Sheet: Fig. 4a
Figure 4a. Tumor growth (mm3) (YUMM 1.7).
Days	sgNT (IgG)					sgNT (α-PD-1)					sgCda #1 (IgG)					sgCda #1 (α-PD-1)
5	27.3815	16.9318	19.9401	23.4342	0	19.9775	22.2232	21.6686	6.49461	7.96145	25.4	29.5623	13.2407	12.8905	13.1814	28.5627	14.0733	19.0125	17.3775	14.4778	18.5048
7	52.0707	47.9043	43.1225	57.8447	10.8029	54.6203	51.0247	39.5901	26.8613	29.3203	63.8865	53.0471	28.8859	60.9441	41.2164	64.3082	39.3475	56.6626	30.6953	40.4722	48.9266
10	142.313	133.428	118.173	70.6478	38.6789	184.464	152.734	129.543	111.238	86.75	104.345	100.337	91.1083	82.2401	57.4106	166.698	134.268	99.5289	83.0776	78.1088	12.7007
12	189.538	160.373	161.717	95.0906	69.629	244.205	250.565	155.394	150.215	139.661	198.908	217.213	150.337	129.942	62.7275	179.853	241.228	221.714	163.877	101.751	35.7199
14	352.686	258.898	225.243	205.928	164.66	315.389	369.309	264.417	158.78	270.051	282.821	363.863	212.478	168.422	145.766	239.976	285.206	256.919	229.354	131.724	41.2491
17	451.36	278.277	408.86	289.79	354.448	384.767	675.357	461.391	144.805	343.879	364.639	390.142	389.648	272.712	296.709	331.553	323.35	296.26	213.667	137.602	176.563
19	606.693	339.312	583.384	421.241	460.462	470.018	735.367	736.133	143.397	477.354	459.471	613.446	980.797	417.986	650.714	252.17	242.073	285.393	237.633	112.719	369.647
Statistics	Two-way RM ANOVA

## Sheet: Fig. 4b
Figure 4b. TAM infiltration (YUMM 1.7).
left panel
F4/80+ area (%)
sgNT		sgCda
IgG	α-PD-1	IgG	α-PD-1
19.0546	20.021	14.8121	12.2968
21.2823	17.9244	15.0513	14.0931
20.3614	21.1551	20.4548	16.1664
24.4351	18.2563	16.8365	15.3632
21.8447	24.3699	12.726	16.069
		13.9117
right panel
F4/80+ CD206+ area (%)
sgNT		sgCda
IgG	α-PD-1	IgG	α-PD-1
6.98333	8.77151	6.64597	1.30421
10.3409	5.23854	1.97914	4.32989
8.69086	6.54639	5.11385	5.22281
9.50074	6.57056	8.13212	3.05353
9.7003	9.38413	3.69991	8.01633
		7.45241
Statistics	Two-way ANOVA
	Tukey’s multiple comparison test

## Sheet: Fig. 4c
Figure 4c. CD8+ T cell infiltration (YUMM 1.7).
MFI IFN-Υ (in CD8+ T cells)
sgNT		sgCda
IgG	α-PD-1	IgG	α-PD-1
16872	15255	10665	23255
10854	10369	19358	20975
20426	8546	4324	25525
9581	8701	13585	19938
7699	15102	7403	17407
2135			15665
Statistics	Two-way ANOVA
	Tukey’s multiple comparison test

## Sheet: Fig. 4d
Figure 4d. Tumor growth (mm3) (MC38).
Days	EV (IgG)							EV (α-PD-1)									CDA O.E. (IgG)					CDA O.E. (α-PD-1)
5	34.9633	0	28.4545	51.5	57.4	47.2	37.4	53.2942	31.0554	58.2143	41.3	50.4	57.8	93.9	39.2	51.9	108.9	64.8	56	49.1	55.5	81.4	56.2	44	66.1	51.4	48.3
7	57.3397	33.7701	74.0021	77.3	43	104.6	42.4	117.487	48.4038	165.495	135.8	30.2	57	159.7	53.6	55.6	139.9	92	52.9	55.7	98.6	93.9	82.3	88.8	86.7	77.3	107.1
9	126.136	104.008	139.828	84.7	69.3	191.6	96.8	157.534	71.9668	302.961	85.3	216.5	76.5	207.5	67.6	146.8	141.4	229.1	107.6	75.4	199.9	165.9	237.3	136.6	203.8	84.4	200.4
12	248.296	169.257	247.334	128	88.4	266.8	197.3	200.536	140.627	335.376	180.4	223.8	112.6	332.4	47.9	152.3	232.6	269.2	142.1	184.4	341.2	225.2	248.9	287	402.9	113.4	232.4
14	449.231	384.894	515.851	171.9	119.4	319.9	379.1	301.662	90.1573	304.157	369	143.3	69	398.4	14.3	84.3	353.6	526.6	189.7	229.3	458.2	295.4	304.7	406.8	555.7	164.5	217.5
16	710.545	537.989	600.305	174	112	390.8	608.9	356.644	63.3664	212.197	562.8	128	99.4	460.4	0	52.3	432.5	673.2	252.6	312	706.8	441.5	461.3	465.6	754.6	275.5	249.8
19	1138.84	891.908	940.429	407.2	202.6	552.3	1002	747.91	40.8094	70.1986	1158.8	59.9	60.5	259.1	0	43.8	1092.1	1486.7	449.2	707.1	1201	1490.4	922.8	702.7	2172.9	511.3	332.8
21	1722.35	1321.43	1605.64	528.9	319.3	890.2	1775.1	901.346	28.1706	15.496	1616.6	27	33.7	300.6	0	93.6	1894.9	1967.6	897.5	2310.2	1403.9	2710.5	1410.5	1146.2	2916.5	1030.8	490.1
Statistics	Two-way RM ANOVA

## Sheet: Fig. 4e
Figure 4e. Tumor weight (g) (MC38).
EV		CDA O.E.
IgG	α-PD-1	IgG	α-PD-1
0.87	0.05	2.08	4
0.4	0.1	4.2	2.4
1.78	0.49	0.75	2.03
2.33	0	2.94	4.53
	0.14	3.31	1.7
			0.6
Statistics	One-way ANOVA
	Tukey's multiple comparison test

## Sheet: Fig. 4f
Figure 4f. T cell markers (MC38).
	% (out of CD45+ cells)
	EV (IgG)								EV (α-PD-1)							CDA OE (IgG)					CDA OE (α-PD-1)
CD4+	2.93	3.19	1.45	3.09	1	2	1.8	5.8	4.53	3.33	2.7	2.7	1.5	2.4	4.6	4.44	1.93	3.65	3.4	3.74	3.59	3.55	4.85	5.17	4.36	5.56
CD8+	2.34	5.86	3.1	1.56	2.1	3	2.7	5.1	10.8	4.34	4.09	6.3	5.6	3.6	7.7	2.71	3.27	3.32	2.63	2.68	2.03	3.35	2.17	2.81	3.62	6.54
CD8+ CD69+	2.03	5.2	2.9	1.39	2	2.7	2.6	4.3	9.86	3.87	3.55	6.3	5.2	3.6	7.6	2.57	2.9	2.97	2.19	2.47	1.88	3.02	1.8	2.46	2.54	5.62
CD8+/CD4+	0.8	1.8	2.1	0.5	2.2	1.5	1.5	0.9	2.38	1.3	1.51	2.33	3.7	1.49	1.68	0.61036	1.6943	0.909589	0.773529	0.716578	0.56546	0.943662	0.447423	0.54352	0.830275	1.17626
Statistics	One-way ANOVA
	Tukey's multiple comparison test

## Sheet: Fig. 4g
Figure 4g. Tumor weight (g) (KPC FC1245; CD8 depletion).
sgNT		sgCda
IgG	α-CD8	IgG	α-CD8
0.19	0.35	0.16	0.42
0.32	0.5	0.26	0.33
0.22	0.69	0.13	0.35
0.16	0.26	0.11	0.44
0.28	0.42	0.07	0.33
0.15		0.22	0.5
0.25		0.09
0.39		0.14
0.54		0.29
0.52		0.23
0.49		0.14
0.35		0.3
0.47
Statistics	Two-way ANOVA
	Tukey’s multiple comparison test

## Sheet: Fig. 4h
Figure 4h. Tumor weight (g) (KPC FC1245; TAM-L adoptive transfer).
sgNT		sgCda
- TAMs-L	+ TAMs-L	- TAMs-L	+ TAMs-L
0.3	0.77	0.16	0.33
0.75	0.4	0.32	0.55
0.24	0.6	0.17	0.65
0.67	0.53	0.29	0.49
0.57	0.84	0.29	0.44
0.69	0.6	0.55	0.52
0.52	0.29	0.37	0.48
0.26	0.58	0.48	0.45
0.69	0.52	0.17	0.33
	0.55	0.22	0.24
	0.36	0.47	0.47
	0.58		0.5
	0.28		0.43
	0.43		0.41
	0.37		0.26
	0.25
	0.48
	0.58
Statistics	Two-way ANOVA
	Tukey’s multiple comparison test

## Sheet: Fig. 4i
Figure 4i. CD8+ T cell infiltration (KPC FC1245; TAM-L adoptive transfer).
	CD8+ area (%)
	- TAMs-L																+ TAMs-L
	sgNT								sgCda								sgNT									sgCda
Center	3.7	8.88	4.91	6.25	9.04	5.22	3.23	5.39	36.93	46.11	14.13	23.67	4.45	4.33	5.96	7.64	3.91	4.41	5.1	4.03	4.43	6.37	4.38	6.39	2.14	5.79	2.71	6.95	6.91	5.76	7.27	6.23
Border	6.71	11.26	12.64	7.93	11.08	10.04	9.84	6.37	12.88	17.78	17.46	14.99	4.71	7.45	4.59	7.91	9.2	6.11	6.83	6.6	6.31	8.29	9.54	10.31	5.78	7.93	3.96	6.88	8.68	4.73	9.88	8.34
Statistics	Two-way ANOVA
	Sidak's multiple comparisons test

## Sheet: Fig. 4j
Figure 4j. CD8+ T cell activation (co-culture).
left panel
	% GZMB+ CD8+ (out of Alive cells)
	sgNT			sgCda
- Mφ	5.94	5.52	5.68	5.38	6.57	5.53
+ Mφ	7.3	4.38	4.56	12.1	11.4	9.89
middle panel
	% IFN-Υ+ CD8+ (out of Alive cells)
	sgNT			sgCda
- Mφ	3.31	4.24	3.6	4.12	4.32	4.46
+ Mφ	3.25	2.22	2.49	5.53	6.9	6.17
right panel
	% Ki67+ CD8+ (out of Alive cells)
	sgNT			sgCda
- Mφ	20.6	20.9	20	22.1	21.3	20.4
+ Mφ	28.1	30.5	25.5	32.4	31.9	33.6
Statistics	Two-way ANOVA
	Tukey’s multiple comparison test
