# Supplementary material for: Nucleotide metabolism in cancer cells fuels a UDP-driven macrophage cross-talk, promoting immunosuppression and immunotherapy resistance
Source: Nat Cancer. 2024 Jun 6;5(8):1206–26. doi: 10.1038/s43018-024-00771-8 (PMC11358017; doi:10.1038/s43018-024-00771-8)
Supplement: Supplementary file 8 — Statistical source data. [file 43018_2024_771_MOESM8_ESM.xlsx]

## Sheet: Fig. 5a
Figure 5a. Intracellular uridine (KPC FC1245).
Uridine (µM)
sgNT	sgCda
0.22	0.15
0.2	0.1
0.16	0.1
0.21	0.11
Statistics	Unpaired Student's t-test
	Two-tailed

## Sheet: Fig. 5b
Figure 5b. Intracellular cytidine (KPC FC1245).
Cytidine (µM)
sgNT	sgCda
77.8	437.64
90.48	155.58
36.15	182.75
96.8	268.29
Statistics	Unpaired Student's t-test
	Two-tailed

## Sheet: Fig. 5c
Figure 5c. Labeled intracellular cytidine (KPC FC1245).
% labeled cytidine
sgNT	sgCda
71.42	91.82
74.14	94.43
81.72	94.26
74	94.64
Statistics	Unpaired Student's t-test
	Two-tailed

## Sheet: Fig. 5d
Figure 5d. Labeled intracellular uridine (KPC FC1245).
% labeled uridine
sgNT	sgCda
34.66	9.05
37.3	9.25
48.73	7.08
33.85	4.44
Statistics	Unpaired Student's t-test
	Two-tailed

## Sheet: Fig. 5e
Figure 5e. Intracellular uracil nucleotides (KPC FC1245).
left panel
	Uracil nucleotides abundance (μM)
	sgNT				sgCda
UMP	1.68	2.45	1.28	2.34	1	0.61	0.76	0.58
UDP	10.53	13.6	10.43	14.18	8.14	5.78	6.99	6.75
UTP	19.17	25.14	25.3	21.8	14.76	14.58	18.62	18.39
right panel
	% labeled uracil nucleotides
	sgNT				sgCda
UMP	21.2	23.53	29.39	21.89	12.94	12.95	12.38	11.33
UDP	24.29	25.23	26.54	24.7	11.36	10.41	9.67	10.02
UTP	25.49	26.3	26.69	25.19	14.41	13.55	13.28	13.28
Statistics	Multiple Unpaired Student's t-tes
	Holm-Sidak method

## Sheet: Fig. 5f
Figure 5f. Cytidine and uridine in TIF (KPC FC1245).
left panel			right panel
Cytidine (μM)			Uridine (μM)
sgNT	sgCda		sgNT	sgCda
6.18606	14.3783		34.3564	58.9414
10.9886	17.56		57.378	34.3484
8.34819	14.5158		75.6733	26.4403
13.2858	15.6555		75.3261	31.4321
10.2248	14.3189		75.2837	37.6308
6.65349	10.8508		81.2758	14.1004
8.10957	15.4811		69.9035	26.6718
14.7879	35.5757		48.3557	32.5723
11.9096	0		79.867	24.7453
0	22.4064		43.0584
0
TIF: tumor insterstitial fluid
Statistics	Unpaired Student's t-test
	Two-tailed

## Sheet: Fig. 5g
Figure 5g. UDP and UTP in TIF (KPC FC1245).
left panel			right panel
UDP (μM)			UTP (μM)
sgNT	sgCda		sgNT	sgCda
18.3119	3.20771		22.5746	1.12449
11.5357	3.67822		3.19021	1.17813
12.0696	2.74668		2.3835	1.29944
5.08704	2.69873		12.0426	2.56781
2.08363	10.0851		3.48856	1.26574
20.5471	7.97446		1.95755	6.54886
13.2698	18.9832		7.60655	5.67573
16.3367	5.00542		5.09409	7.28567
40.0039	14.9599		8.45811	3.64572
22.9097			14.9892
TIF: tumor insterstitial fluid
Statistics	Unpaired Student's t-test
	Two-tailed

## Sheet: Fig. 5h
Figure 5h. Extracellular UDP in vitro (KPC FC1245).
UDP (μM)
sgNT	sgCda
0.8	0.68
0.8	0.69
1.29	0.47
	0.43
Statistics	Unpaired Student's t-test
	Two-tailed
