# Supplementary material for: Nucleotide metabolism in cancer cells fuels a UDP-driven macrophage cross-talk, promoting immunosuppression and immunotherapy resistance
Source: Nat Cancer. 2024 Jun 6;5(8):1206–26. doi: 10.1038/s43018-024-00771-8 (PMC11358017; doi:10.1038/s43018-024-00771-8)
Supplement: Supplementary file 9 — Statistical source data. [file 43018_2024_771_MOESM9_ESM.xlsx]

## Sheet: Fig. 6b
Figure 6b. Dot plots (hPDAC).
left panel
Gene	0_Expression	0_Fraction	1_Expression	1_Fraction	2_Expression	2_Fraction	3_Expression	3_Fraction	4_Expression	4_Fraction	5_Expression	5_Fraction	6_Expression	6_Fraction	7_Expression	7_Fraction	8_Expression	8_Fraction
CD14	1.59775	0.674219	1.25636	0.512737	1.1003	0.436348	1.36211	0.519016	0.494115	0.278714	1.20828	0.50137	0.906894	0.482955	0.0747831	0.03125	1.00133	0.555556
FCGR3A	1.29132	0.603797	0.95723	0.44546	0.899596	0.38806	0.227664	0.104027	0.147217	0.0995406	0.826	0.394521	0.543765	0.352273	0.0203713	0.015625	0.718489	0.444444
CD68	1.69803	0.733619	1.60111	0.631613	1.1192	0.488147	0.639899	0.296421	0.576772	0.36294	1.16047	0.539726	0.831366	0.528409	0.313353	0.1875	1.24399	0.666667
CD86	0.696744	0.404776	0.48223	0.283475	0.42495	0.248464	0.31117	0.162192	0.754052	0.467075	0.434501	0.263014	0.499721	0.431818	0.571618	0.34375	0.590809	0.444444
CD163	1.09515	0.55297	0.579125	0.306989	0.540237	0.281826	0.556791	0.250559	0.387114	0.246554	0.810219	0.413699	0.387936	0.301136	0.0493487	0.046875	0.623683	0.407407
MRC1	0.615721	0.3515	0.375572	0.214239	0.219754	0.112379	0.0200875	0.0111857	0.419611	0.2634	0.297177	0.134247	0.146498	0.119318	0.0375693	0.015625	0.281943	0.259259
APOE	1.97472	0.560318	2.82922	0.704768	2.41967	0.614574	0.179265	0.0816555	0.16701	0.093415	3.03639	0.753425	1.01022	0.363636	0.355154	0.203125	1.41542	0.444444
SPP1	1.5807	0.442131	3.9995	0.848465	1.50347	0.424056	0.162832	0.0771812	0.309089	0.159265	0.953639	0.336986	1.66548	0.517045	0.142672	0.09375	0.969437	0.296296
NUPR1	0.297772	0.13962	1.78757	0.569562	0.32794	0.128183	0.0202331	0.0111857	0.0614221	0.0413476	0.199535	0.109589	0.127157	0.0795455	0.074998	0.0625	0.555238	0.333333
CXCL8	0.49871	0.204532	1.8537	0.559765	0.219333	0.0886743	0.65835	0.225951	0.27061	0.124043	0.537552	0.213699	0.175036	0.0852273	0	0	0.573333	0.222222
CXCL3	0.426052	0.169626	0.981284	0.333769	0.0699926	0.0307287	0.176279	0.0637584	0.0385888	0.0245023	0.0925449	0.0410959	0.0478062	0.0340909	0	0	0.259516	0.111111
SPARCL1	0.0686304	0.049602	0.0534898	0.0320052	0.0611502	0.0359965	0.0473171	0.0223714	0.0574414	0.0520674	0.0531226	0.0356164	0.0446453	0.0568182	0.0792425	0.046875	2.41644	0.925926
SPARC	0.116201	0.0789957	0.174365	0.116917	0.0934977	0.0553117	0.0704036	0.033557	0.113734	0.0842266	0.0248831	0.0164384	0.18692	0.159091	0.0159562	0.015625	1.19119	0.703704
TIMP3	0.047361	0.0349051	0.0652223	0.0404964	0.0238841	0.0175593	0.031303	0.0145414	0.0336935	0.0245023	0.0596148	0.0328767	0.0646094	0.0568182	0.094331	0.0625	1.5931	0.814815
CD59	0.185132	0.137171	0.296422	0.190725	0.250094	0.149254	0.0420814	0.0246085	0.228013	0.169985	0.255732	0.161644	0.494616	0.375	0.118586	0.09375	1.28041	0.777778
TSC22D1	0.210375	0.136558	0.171449	0.10516	0.135216	0.0816506	0.0707123	0.0324385	0.145693	0.0995406	0.113929	0.0630137	0.133485	0.107955	0.169409	0.125	1.4668	0.740741
C1QA	1.12185	0.377832	1.22749	0.425212	2.28368	0.680421	0.0775942	0.0346756	0.740338	0.309342	2.66668	0.80274	1.92032	0.721591	0.118327	0.078125	0.931843	0.333333
C1QB	0.97652	0.324556	0.916523	0.333769	2.20626	0.649693	0.0434912	0.0178971	0.626211	0.264931	2.55027	0.769863	2.03045	0.715909	0.156474	0.078125	0.871669	0.333333
C1QC	0.702543	0.28414	0.942767	0.366427	1.88718	0.622476	0.0197145	0.0111857	0.3998	0.19755	2.20333	0.739726	1.6105	0.647727	0.129739	0.0625	0.703964	0.333333
TREM2	0.798436	0.414574	0.661924	0.316133	0.933896	0.403863	0.0138115	0.00782998	0.172147	0.105666	1.26976	0.545205	0.735148	0.431818	0.234481	0.15625	0.680491	0.407407
LIPA	0.695235	0.377832	0.591907	0.287394	0.578322	0.282704	0.184643	0.098434	0.22455	0.169985	1.01642	0.457534	0.304455	0.25	0.0854329	0.0625	0.800598	0.481481
CELA3A	0.041077	0.0263319	0.0294796	0.0189419	0.17118	0.0939421	0.0350693	0.0145414	0.058667	0.0413476	1.66366	0.679452	0.166774	0.102273	0	0	0.0387115	0.037037
CLPS	0.0329435	0.0214329	0.0322055	0.0169824	0.180274	0.101844	0.0358595	0.0178971	0.0475638	0.0336907	2.13124	0.813699	0.15535	0.0965909	0.0393399	0.03125	0.0912569	0.0740741
CTRB1	0.042656	0.0263319	0.0229259	0.0137165	0.189813	0.115891	0.0484692	0.0212528	0.0661373	0.0474732	2.06191	0.80274	0.182703	0.113636	0.0469776	0.03125	0.086993	0.0740741
PNLIP	0.0229884	0.0134721	0.0147013	0.00849118	0.118875	0.0693591	0.0175299	0.00782998	0.047946	0.0306279	1.88307	0.728767	0.171264	0.107955	0.0182275	0.015625	0.0460901	0.037037
PRSS1	0.0671222	0.0404164	0.0449508	0.0254735	0.276456	0.14662	0.0765458	0.033557	0.0870477	0.058193	2.86817	0.923288	0.22782	0.107955	0.134319	0.078125	0.134707	0.0740741
FCER1A	0.0606477	0.0324556	0.00455096	0.00326584	0.102911	0.0509219	0.0375857	0.0201342	1.74259	0.695253	0.187007	0.0876712	0.437815	0.227273	0	0	0.261788	0.111111
CD1C	0.0213129	0.0153092	0.00969974	0.00718485	0.0511881	0.0307287	0.0307028	0.0190157	1.07025	0.526799	0.0763246	0.0438356	0.35835	0.221591	0.0192728	0.015625	0.109938	0.0740741
CD1E	0.0229093	0.0159216	0.00566456	0.00522534	0.0723102	0.0438982	0.0190678	0.0111857	0.893914	0.448698	0.120151	0.0630137	0.26363	0.170455	0.67382	0.34375	0.13331	0.111111
CLEC10A	0.323668	0.19902	0.0588221	0.0424559	0.20259	0.108867	0.0859019	0.0480984	1.28187	0.607963	0.186397	0.0931507	0.300577	0.193182	0.0826461	0.046875	0.165682	0.148148
JAML	0.362241	0.230251	0.17718	0.115611	0.220194	0.127305	0.560331	0.265101	1.18805	0.627871	0.305928	0.167123	0.463835	0.301136	0.0619685	0.046875	0.373431	0.259259
BIRC3	0.0754897	0.0508267	0.0846021	0.0463749	0.0489235	0.023705	0.137439	0.0626398	0.154312	0.105666	0.0438946	0.0219178	0.0181303	0.0170455	3.07428	0.890625	0	0
CCR7	0.00148923	0.00122474	0.00859598	0.00457218	0.00468887	0.00175593	0.00250176	0.00111857	0.0166745	0.00918836	0.0133132	0.00821918	0.00372517	0.00568182	1.92648	0.734375	0	0
LAMP3	0.0104907	0.00918555	0.00380103	0.00261267	0.00457435	0.00175593	0	0	0.0519403	0.0321593	0.0041578	0.00273973	0.0157185	0.0227273	1.7876	0.828125	0	0
IDO1	0.0454006	0.0275566	0.0023137	0.00130634	0.00233223	0.000877963	0.00416596	0.00223714	0.133993	0.0765697	0.00810249	0.00547945	0.0811798	0.0511364	1.06941	0.515625	0.0449993	0.037037
FSCN1	0.00769199	0.00734844	0.0353304	0.0267799	0.0681522	0.0456541	0.0101139	0.00782998	0.0502775	0.0382848	0.0644605	0.0410959	0.0662795	0.0681818	1.39246	0.640625	0.0336155	0.037037
S100A8	1.90099	0.665646	1.07465	0.426519	0.379662	0.155399	4.62874	0.954139	0.290853	0.148545	0.0946576	0.0410959	0.6919	0.323864	0.0764099	0.03125	1.71612	0.555556
S100A9	2.51747	0.819351	1.64954	0.607446	0.660601	0.261633	4.80398	0.964206	0.585295	0.266462	0.235452	0.117808	0.978433	0.454545	0.0755871	0.03125	2.27901	0.777778
FCN1	0.863341	0.399265	0.183946	0.0953625	0.0939279	0.0395083	2.3791	0.794183	0.382633	0.203675	0.0844956	0.0356164	0.224252	0.119318	0.047418	0.03125	0.457187	0.259259
S100A12	0.203837	0.107777	0.0665256	0.0352711	0.0220676	0.0122915	2.38628	0.722595	0.0626197	0.0459418	0.0244481	0.0136986	0.0514687	0.0511364	0.0379397	0.03125	0.452664	0.296296
VCAN	0.696126	0.340478	0.879216	0.378184	0.112816	0.0553117	1.91658	0.681208	0.221744	0.147014	0.0590125	0.0246575	0.274635	0.176136	0.0859539	0.0625	0.37983	0.259259
DCN	0.0321863	0.0226577	0.0904355	0.0548661	0.0587723	0.0351185	0.0348454	0.0190157	0.0632474	0.0459418	0.0270995	0.0136986	0.0669816	0.0625	0.022389	0.015625	0.472775	0.222222
STMN1	0.137447	0.0936926	0.159924	0.103854	0.442245	0.225637	0.0390333	0.0212528	0.278196	0.177642	0.461156	0.268493	2.49488	0.863636	0.283037	0.171875	0.42687	0.259259
MKI67	0.00215467	0.00183711	0.000842432	0.000653168	0.0129857	0.0105356	0.00354209	0.00111857	0.00935272	0.00765697	0.00757376	0.00273973	0.864131	0.528409	0	0	0.0527153	0.037037
PCLAF	0.014981	0.00979792	0.0131844	0.00783801	0.079446	0.04741	0.00466451	0.00223714	0.0379497	0.0275651	0.0230296	0.0136986	1.44076	0.670455	0	0	0.0840183	0.037037
PTTG1	0.0391239	0.0318432	0.0465428	0.0320052	0.0646062	0.0377524	0.00504987	0.00335571	0.0732129	0.0566616	0.0354288	0.0219178	1.16319	0.596591	0.03216	0.03125	0.146772	0.111111
BIRC5	0.00633466	0.00428659	0.00430229	0.00261267	0.0133361	0.0114135	0.00209123	0.00111857	0.005079	0.00459418	0.00301136	0.00273973	0.856684	0.539773	0	0	0.0215162	0.037037
right panel
Gene	0_Expression	0_Fraction	1_Expression	1_Fraction	2_Expression	2_Fraction	3_Expression	3_Fraction	4_Expression	4_Fraction	5_Expression	5_Fraction	6_Expression	6_Fraction	7_Expression	7_Fraction	8_Expression	8_Fraction
P2RY2	0.00425422	0.00367422	0.00616702	0.00457218	0.00104232	0.000877963	0.0144691	0.00671141	0	0	0	0	0	0	0	0	0	0
P2RY6	0.0616229	0.0477648	0.027812	0.019595	0.0570474	0.0403863	0.00497007	0.00335571	0.120573	0.0918836	0.0409312	0.0273973	0.182322	0.193182	0.0183908	0.015625	0.191535	0.111111
P2RY14	0.0110482	0.00918555	0.00228855	0.00130634	0.0119074	0.00614574	0.00159495	0.00111857	0.168015	0.119449	0.0478027	0.0273973	0.0396316	0.0340909	0.150567	0.09375	0.0602277	0.0740741

## Sheet: Fig. 6c
Figure 6c. P2Y6 expression in hPDAC.
left panel
ΔMFI P2Y6
TAMs	TANs	T cells	B cells	ECs	Cancer cells
739.87	911.9	27	20.6	31.1	36
1428	1977	51	50	124.6	97.2
624.7	1033.1	14	28.1	79.6	30.9
3222	3539	94	180
3623	2338	237	95
ΔMFI =	MFI-FMO
middle panel
ΔMFI P2Y6
M2 like TAMs (CD204+ CD206+)	M1 like TAMs (CD204- CD206-)
1033.9	541.9
1897	1282
903	371.4
3540	1408
1064	460
4484	1721
ΔMFI =	MFI-FMO
Statistics	Paired Student's t test
	Two-tailed

## Sheet: Fig. 6d
Figure 6d. P2Y6 expression in KPC FC1245.
ΔMFI P2Y6
TAMs	CD206+ TAMs	CD206 - TAMs	TANs	DCs	B cells	Thcells	CTLs	Fibroblasts	ECs
811	831	508.8	447.5	186.2	204.4	163.1	265	191	321.13
983	1017	616.8	472.5	233.2	213.4	181.1	330.5	191	310.13
1237	1262	742.8	459.5	223.2	205.6	170.8	304.8	219	403.13
794	833	555.8	452.5	215.2	203.1	169.5	293.2	221	313.13
851	880	312.8	303.5	145.2	136.28	154.1	252.1	153	283.13
1231	1258	624.8	536.5	233.2	210.8	170.8	302.2	201	353.13
1022	1073	354.8	468.5	185.2	186.4	169.5	286.8	223	399.13
ΔMFI =	MFI-FMO

## Sheet: Fig. 6e
Figure 6e. P2Y6 expression in Panc02.
ΔMFI P2Y6
TAMs	CD206+ TAMs	TANs	B cells	Thcells	CTLs
4164	4355	2000	1661	1561	1152
5098	6597	4700	2371	2185	1480
3175	4627	2763	1255	1113	883
4988	5301	3526	1246	1167	1090
4481	4685	2230	1862	1110	1086
3247	4403	1934	1294	1203	921
4946	5280	3675	1503	1759	1760
ΔMFI =	MFI-FMO
