# Supplementary material for: Nucleotide metabolism in cancer cells fuels a UDP-driven macrophage cross-talk, promoting immunosuppression and immunotherapy resistance
Source: Nat Cancer. 2024 Jun 6;5(8):1206–26. doi: 10.1038/s43018-024-00771-8 (PMC11358017; doi:10.1038/s43018-024-00771-8)
Supplement: Supplementary file 10 — Statistical source data. [file 43018_2024_771_MOESM10_ESM.xlsx]

## Sheet: Fig. 7a
Figure 7a. BMDM migration.
Migrated BMDMs/field
Basal	UDP (100 µM)	UDP (100 µM) + MRS
273	545	345
282	504	353
383	547	352
304	538	332
337	580	374
312	559	405
Statistics	Ordinary One-way ANOVA
	Tukey's multiple comparison test

## Sheet: Fig. 7b
Figure 7b. BMDM migration.
Migrated BMDMs/field
scramble		siP2ry6		siP2ry14
- UDP	+ UDP	- UDP	+ UDP	- UDP	+ UDP
10	448	135	301	222	762
235	885	235	284	276	595
42	623	105	176	186	679
UDP (100µM)
Statistics	Ordinary One-way ANOVA
	Tukey's multiple comparison test

## Sheet: Fig. 7c
Figure 7c. P2ry6 expression in BMDMs.
P2ry6 copies/Hprt
M0	M1-like	M2-like
4930.39	2699.42	3923.5
5091.8	3297.61	4483.61
4800.2	2755.43	4988.91
Statistics	Ordinary One-way ANOVA
	Tukey's multiple comparison test

## Sheet: Fig. 7d
Figure 7d. P2Y6 expression in BMDMs.
% P2Y6+ (out of Alive cells)
M0	M1-like	M2-like
19	6.51	23
16	7.28	24.4
19	4.69	24.6
Statistics	Ordinary One-way ANOVA
	Tukey's multiple comparison test

## Sheet: Fig. 7e
Figure 7e. P2Y6 expression in hMDMs.
ΔMFI P2Y6 in Alive cells
M2-like	M1-like
1550	475
1909	556
1484	552
ΔMFI =	MFI-FMO
Statistics	Unpaired Student's t-test
	Two-tailed

## Sheet: Fig. 7f
Figure 7f. BMDM polarization.
% CD206+ (out of F4/80+ cells)
Basal	IL-4	UDP	UDP+MRS
31.3	71.8	70.2	35.9
31.7	68.9	70.7	36.6
31	72.3	69.3	34.9
UDP (100µM)
Statistics	Ordinary One-way ANOVA
	Tukey's multiple comparison test

## Sheet: Fig. 7g
Figure 7g. BMDM migration (cancer co-culture).
	Migrated BMDMs/field
	sgNT				sgCda
Basal	359.4	385.8	391.6	289.4	155.6	285	255.6	189
UDP	406	312.8	380.4	317	277.2	350	317.6	319
MRS	131	148.2	132	166.2	148.6	140.2	146.2	158
Statistics	Two-way ANOVA
	Tukey's multiple comparison test

## Sheet: Fig. 7h
Figure 7h. BMDM polarization (cancer co-culture).
	% CD206+ (out of F4/80+ cells)
	sgNT				sgCda
Basal	81.7	83.3	83	80.9	77.8	78.2	77.6	79.7
UDP	83	82.7	83.3	83.4	82.2	82.3	82.2
MRS	77.2	76.5	74.7		75.7	75.2	75.9
Statistics	Two-way ANOVA
	Tukey's multiple comparison test

## Sheet: Fig. 7i
Figure 7i. Calcium response.
	Δrationormalized
	P2ry6ΔMy + UDP		P2ry6WT + UDP		P2ry6ΔMy + UTP		P2ry6WT + UTP
Conc. (nM)	Mean	SEM	Mean	SEM	Mean	SEM	Mean	SEM
1000	0.01412	0.0096	0.55652	0.01403	0.05069	0.02159	0.55071	0.03177
500	0.03224	0.0025	0.51719	0.02636	0.05472	0.00235	0.48543	0.02111
250	0.01883	0.0053	0.47751	0.0377	0.01113	0.01842	0.41696	0.03204
100	0.01872	0.0117	0.4137	0.05772	-0.01025	0.0233	0.25222	0.02075
50	-0.01752	0.03732	0.33804	0.09015	-0.01435	0.02095	0.16643	0.02114
25	-0.0155	0.02719	0.20494	0.05407	0.01215	0.00797	0.13455	0.02258
10	0.01694	0.00723	0.07502	0.01874	0.01032	0.02775	0.03879	0.0127
5	-0.00349	0.00271	0.02743	0.01939	0.01962	0.02255	0.0274	0.01945
2.5	0.00575	0.00788	0.01909	0.0156	0.0041	0.04433	0.02016	0.00996
1	0.00603	0.02334	0.00616	0.01841	0.04667	0.01474	0.02459	0.01207
0.5	0.04418	0.01756	0.02833	0.01144	-0.00122	0.02955	0.02838	0.02181
0	0.04168	0.03082	0.02003	0.0172	-0.0138	0.01288	0.04089	0.02015
Statistics	Non linear regression fit curves

## Sheet: Fig. 7j
Figure 7j. Calcium response.
left panel													right panel
	Δrationormalized													Δrationormalized
	UDP													UTP
	1000nM		250nM		50nM		10nM		Vehicle					1000nM		250nM		50nM		10nM		Vehicle
Time (s)	Mean	SEM	Mean	SEM	Mean	SEM	Mean	SEM	Mean	SEM			Time (s)	Mean	SEM	Mean	SEM	Mean	SEM	Mean	SEM	Mean	SEM
0.7154	0.0014	0.02526	0.04555	0.02502	-0.04708	0.03381	-0.000875	0.02502	-0.01817	0.03077			0.7154	0.00365	0.0043	-0.00335	0.00219	0.01572	0.01811	0.0014	0.01387	-0.00465	0.00872
4.2784	0.02513	0.00598	0.00638	0.05231	0.03962	0.02556	0.00121	0.02041	0.03999	0.00516			4.2784	0.01547	0.0476	0.01894	0.025	-0.03569	0.0237	-0.01307	0.01577	-0.0011	0.0086
7.8638	-0.03403	0.0328	-0.0495	0.03406	0.00132	0.01541	0.01323	0.02218	-0.02283	0.05078			7.8638	-0.03589	0.02469	-0.00521	0.03276	0.06071	0.0139	0.00426	0.00967	-0.00115	0.02409
11.458	0.0075	0.00714	-0.00243	0.03874	0.00614	0.02869	-0.01356	0.01795	0.00101	0.02977			11.458	0.01678	0.02721	-0.01038	0.00736	-0.04074	0.02865	0.00741	0.00529	0.00691	0.0171
15.042	0.03213	0.04431	-0.02537	0.03179	-0.00725	0.01715	0.03665	0.02217	-0.02774	0.03545			15.042	-0.01258	0.0103	0.01024	0.00989	0.01616	0.00688	0.01015	0.02014	0.03159	0.01723
18.606	0.02616	0.00861	-0.02412	0.0394	0.01659	0.0229	-0.04527	0.02418	-0.01373	0.04948			18.606	0.01373	0.03087	0.04174	0.02264	0.02507	0.00847	-0.02773	0.0207	0.00828	0.01178
22.1904	0.025	0.0416	-0.01883	0.01279	0.03054	0.01859	-0.01323	0.008	-0.03296	0.01985			22.1904	0.0385	0.028	-0.00544	0.00905	0.01594	0.03097	-0.01643	0.04109	0.00721	0.02227
25.7746	0.00132	0.04818	-0.03621	0.04036	0.0226	0.02458	-0.01599	0.02258	-0.03099	0.02074			25.7746	-0.01965	0.06773	-0.01481	0.03623	0.01809	0.03642	0.01201	0.01708	-0.01001	0.03016
32.9324	0.05023	0.0221	-0.04929	0.01227	0.04795	0.04417	-0.01687	0.02596	-0.05476	0.02797			32.9324	0.02408	0.00132	0.05593	0.01404	0.01481	0.01511	0.02783	0.02304	-0.01692	0.01193
36.527	0.39233	0.06436	0.17367	0.01879	0.02844	0.0642	-0.00755	0.04784	0.00151	0.04912			36.527	0.58246	0.06065	0.28777	0.01977	0.03744	0.02499	0.01506	0.02202	0.04798	0.03176
40.1108	0.60589	0.03916	0.50645	0.01826	0.13602	0.05605	0.01327	0.01858	-0.03216	0.02584			40.1108	0.61729	0.02573	0.42702	0.03372	0.01014	0.01843	-0.04321	0.03618	-0.00124	0.03827
43.6848	0.52641	0.04412	0.42807	0.02811	0.21833	0.06838	-0.000667	0.03586	0.01526	0.02691			43.6848	0.41249	0.09248	0.37627	0.05552	0.11973	0.03676	-0.0276	0.04563	0.00704	0.01925
47.2892	0.40603	0.03924	0.38674	0.01379	0.18804	0.0442	0.05995	0.0488	0.03507	0.01393			47.2892	0.37205	0.03472	0.30235	0.03511	0.08539	0.02643	0.01112	0.02633	-0.00426	0.03172
50.8636	0.38873	0.01892	0.35312	0.03881	0.15285	0.03942	0.01214	0.01497	-0.02412	0.01924			50.8636	0.39044	0.03711	0.31913	0.05595	0.15711	0.04421	0.00478	0.02673	-0.03149	0.01409
54.4374	0.4162	0.03576	0.40897	0.07332	0.08275	0.02566	0.09137	0.00614	-0.00501	0.01705			54.4374	0.33174	0.04758	0.23442	0.05838	0.1792	0.05105	-0.0277	0.01026	0.01228	0.02217
58.0016	0.42153	0.02335	0.3605	0.03734	0.08629	0.01119	0.00807	0.02948	0.0087	0.02064			58.0016	0.29012	0.00473	0.29031	0.04846	0.15363	0.03475	0.01174	0.01213	-0.01665	0.03029
61.5656	0.34771	0.05566	0.30694	0.03558	0.05264	0.01959	0.04172	0.00639	-0.03654	0.03991			61.5656	0.32	0.01729	0.22967	0.03212	0.10671	0.01183	0.00253	0.01977	-0.00557	0.04455
65.1496	0.32239	0.02137	0.20846	0.01168	0.09165	0.01148	0.00608	0.02477	-0.05779	0.03351			65.1496	0.29796	0.01139	0.21741	0.05472	0.07705	0.0281	0.0267	0.00533	0.03572	0.03375
68.7138	0.29012	0.05837	0.22063	0.02331	0.06573	0.0383	0.06068	0.00212	0.04568	0.0339			68.7138	0.25158	0.01915	0.12174	0.02467	0.05644	0.01445	-0.00511	0.00966	0.02501	0.01753
72.288	0.28436	0.05882	0.16697	0.05057	0.08837	0.05133	-0.01133	0.02	-0.04222	0.02971			72.288	0.26008	0.0422	0.16691	0.04443	0.03717	0.01953	0.01872	0.02409	0.022	0.01836
75.8522	0.23345	0.03389	0.20805	0.03949	0.01381	0.02193	0.00382	0.03717	-0.03064	0.04296			75.8522	0.23857	0.02242	0.13595	0.01645	0.04529	0.03656	-0.02833	0.02524	-0.03975	0.01568
79.4362	0.26365	0.0322	0.1747	0.02465	-0.0153	0.00781	0.06046	0.01608	0.01572	0.04513			79.4362	0.22166	0.01723	0.09629	0.01309	0.01333	0.04127	0.04753	0.0152	0.00744	0.02257
83.0104	0.25115	0.02275	0.12222	0.01146	0.01551	0.01572	0.0317	0.01305	-0.01243	0.04188			83.0104	0.22894	0.03215	0.13133	0.03507	0.01575	0.02685	-0.00246	0.01876	0.00761	0.00859
86.5746	0.17112	0.01564	0.09804	0.04417	-0.03374	0.01355	0.02586	0.02296	-0.00946	0.04805			86.5746	0.23712	0.02262	0.10823	0.01798	0.00094	0.01057	0.00785	0.02999	-0.04272	0.01435
90.1686	0.16721	0.03145	0.08161	0.03339	0.02227	0.05278	-0.03846	0.04532	-0.02469	0.01675			90.1686	0.16517	0.02163	0.07316	0.04886	0.05216	0.03383	-0.01392	0.02643	0.02076	0.02072
93.7126	0.91391	0.00601	0.84924	0.04248	0.87162	0.04387	0.89336	0.02488	0.82117	0.00943			93.7126	0.87538	0.01116	0.95377	0.01766	0.96889	0.01077	0.95629	0.01965	0.95968	0.02163
97.2668	1.00882	0.03224	1.09826	0.01284	1.14766	0.0342	1.04646	0.00497	1.10111	0.02287			97.2668	1.02566	0.00679	1.06267	0.04791	1.08194	0.03843	1.10369	0.07109	1.07385	0.04094
100.851	1.04925	0.03087	0.98411	0.03631	1.00692	0.00665	1.03684	0.00499	1.06939	0.00765			100.851	1.08056	0.03261	1.03543	0.01806	0.96856	0.01522	1.00856	0.02385	1.00164	0.04791
104.405	1.02803	0.01902	1.06839	0.0122	0.97379	0.01625	1.02333	0.02068	1.00833	0.02658			104.405	1.0184	0.03698	0.94813	0.04497	0.98061	0.05403	0.93146	0.03014	0.96483	0.03775
