# Supplementary material for: Nucleotide metabolism in cancer cells fuels a UDP-driven macrophage cross-talk, promoting immunosuppression and immunotherapy resistance
Source: Nat Cancer. 2024 Jun 6;5(8):1206–26. doi: 10.1038/s43018-024-00771-8 (PMC11358017; doi:10.1038/s43018-024-00771-8)
Supplement: Supplementary file 11 — Statistical source data. [file 43018_2024_771_MOESM11_ESM.xlsx]

## Sheet: Fig. 8a
Figure 8a. Tumor growth (mm2) (KPC FC1245; P2Y6 mice).
	P2ry6WT																				P2ry6ΔMy
Days	IgG										α-PD-1										IgG					α-PD-1							α-PD-1 + TAMs-L
11	25	32	30	24	24	13	18	25	14	15	26	24	30	29	23	23	15	18	25	19	35	24	23	16	14	24	24	23	22	20	15	17	23	19	23	19
15	46	54	42	51	60	30	32	35	30	25	62	46	43	35	40	37	28	30	34	24	54	42	40	43	33	30	32	23	19	17	16	19	36	38	36	38
19	78	60	62	75	78	57	56	56	58	46	79	59	60	52	52	54	47	44	59	52	66	70	78	52		37	32	30	21	25	13	20		70	66	60
Statistics	Two-way RM ANOVA

## Sheet: Fig. 8b
Figure 8b. Tumor weight (g) (KPC FC1245; P2Y6 mice).
P2ry6WT			P2ry6ΔMy
sgNT	sgCda	sgCda + UMP-CP	sgCda + UMP-CP
0.45	0.25	0.55	0.55
0.86	0.39	0.61	0.38
0.63	0.35	0.49	0.39
0.34	0.37	0.47	0.27
0.69	0.11	0.61	0.35
0.41	0.4	0.7	0.51
0.79	0.47	0.96	0.28
		0.29	0.31
		0.44	0.53
		0.63	0.25
		0.67	0.25
		0.39	0.17
		0.6	0.32
			0.49
Statistics	Two-way ANOVA
	Tukey's multiple comparison test

## Sheet: Fig. 8c
Figure 8c. CDA and immune landscape correlation (pan-cancer study).
Comparison	Correlation
CDA+CCs vs. IFNG+CD8 Tcells	-0.203423
CDA+CCs vs. PRF1+CD8 Tcells	-0.115788
CDA+CCs vs. P2RY6+Macrophages	0.266365
CDA+CCs vs. CD163+Macrophages	0.244835
CDA+CCs vs. MSR1+Macrophages	0.294652
CDA+CCs vs. CD163+Macrophages	0.390232
