# Supplementary material for: Nucleotide metabolism in cancer cells fuels a UDP-driven macrophage cross-talk, promoting immunosuppression and immunotherapy resistance
Source: Nat Cancer. 2024 Jun 6;5(8):1206–26. doi: 10.1038/s43018-024-00771-8 (PMC11358017; doi:10.1038/s43018-024-00771-8)
Supplement: Supplementary file 12 — Statistical source data. [file 43018_2024_771_MOESM12_ESM.xlsx]

## Sheet: ED Fig. 1a
ED Figure 1a. Tumor growth (mm3).
left panel
	MC38
Inj	IgG							α-CTLA-4							α-PD-1
1	213.028	180	208.745	157.768	163.827	179.507	196.618	122.42	164.622	213.97	133.562	372.446	250.588	196.064	243.562	194.763	172.741	256.993	186.293	189.855	116.784
2	445.311	393.924	323.001	322.594	357.031	238.781	318.046	211.686	325.298	406.614	221.662	417.253	284.296	306.694	348.214	206.486	204.33	411.803	174.913	292.945	294.211
3	767.066	375.657	500.578	651.617	636.817	441.902	414.778	239.865	558.424	652.256	375.657	511.791	476.619	455.311	571.413	534.634	227.574	294.08	255.856	343.271	573.266
4	1332.54	617.5	729.771	960.243	1170.83	608.046	440.567	410.045	683.954	1348.61	547.86	879.801	591.349	581	660.41	538.875	275.153	594.584	306.036	244.641	916.43
5	1391.76	936.196	1243.84	1874.63	2286.58	862.61	582.342	782.118	419.282	1546.39	732.615	785.334	897.576	841.023	871.118	541.02	265.914	601.485	441.964	367.74	1495.69
middle panel
	CT26
Inj	IgG								α-CTLA-4								α-PD-1
1	212.403	178.377	249.791	235.71	236.616	298.32	198.405	217.759	233.303	223.816	179.707	204.586	259.446	243.89	265.96	214.425	221.39	184.607	205.344	245.134	185.108	359.763	194.022	225.951
2	306.008	494.423	318.503	296.341	338.068	311.98	310.094	281.573	298.75	317.425	310.464	234.527	408.341	478.923	358.852	301.933	259.347	186.806	279.481	361.646	444.038	491.874	282.004	261.269
3	521.994	979.774	439.49	431.221	647.115	373.809	659.795	465.763	350.779	474.51	622.001	282.896	708.375	541.273	531.5	574.082	290.362	255.832	453.879	564.494	568.991	588.674	324.336	616.753
4	792.139	1175.69	720.9	420.497	939.923	610.698	766.789	532.975	466.889	591.857	884.178	256.097	680.4	700.689	623.809	958.94	333.12	261.683	555.005	789.946	929.44	938.701	424.475	865.19
5	1023.18	1382.42	950.511	884.23	1709.23	916.634	1207.29	785.098	640.433	742.844	1365.96	279.45	1095.27	878.46	715.593	1946.76	444.82	335.227	747.197	1045.92	1179.16	1090.29	653.106	1045.23
right panel
	Panc02
Inj	IgG						α-CTLA-4								α-PD-1
1	196.5	235.372	228.325	191.057	215.457	202.07	206.613	196.808	202.035	204.66	179.532	201.197	215.823	201.841	197.454	169.011	232.746	215.306	191.803	196.415	236.298	222.303
2	265.567	305.043	233.115	244.389	292.299	226.931	274.946	273.334	309.021	322.866	223.096	288.892	201.87	158.997	259.2	291.738	249.258	263.232	214.625	217.602	272.026	263.671
3	353.628	406.033	344.451	277.675	351.15	249.706	311.026	314.55	312.666	353.929	183.594	365.512	237.828	280.619	285.991	310.817	200.312	224.534	230.726	261.883	213.593	349.382
4	410.144	462.158	498.872	350.825	421.071	271	390.718	403.202	504.418	494.606	171.66	290.384	274.216	368.661	309.522	294.893	243.041	362.892	347.318	322.853	248.531	442.352
5	405.493	559.824	528.487	406.838	523.213	315.241	407.8	508.516	599.246	584.93	299.838	265.802	306.56	538.075	280.738	369.827	381.065	577.008	436.056	362.242	311.358	502.685
Statistics	Two-way RM ANOVA

## Sheet: ED Fig. 1b
ED Figure 1b. Volcano plot.
Dataset 1 GSE196790						Dataset 2 GSE78220						Dataset 3 GSE67501						Dataset 4 phs000452.v2.p
Feature	Log fold change	Average expression	Pvalue	Adjusted pvalue		Feature	Log fold change	Average expression	Pvalue	Adjusted pvalue		Feature	Log fold change	Average expression	Pvalue	Adjusted pvalue		Feature	Log fold change	Average expression	Pvalue	Adjusted pvalue
Sox21	8.73334	-1.3931	8.94363e-13	5.58757e-09		TBL1X	1.6843	4.48704	1.15336e-05	0.118183		GUCY1B2	-2.58328	7.195	5.33356e-06	0.07937		SUMO4	4.34209	0.176599	1.10284e-06	0.0186204
Hmx2	7.55831	-1.98062	9.0885e-13	5.58757e-09		IRF6	-3.66056	0.335956	1.41274e-05	0.118183		KRT14	-2.01803	6.7903	1.43055e-05	0.07937		ANAPC1P1	6.224	-0.120163	2.8385e-06	0.022204
Evc	-7.70847	2.17764	1.18172e-12	5.58757e-09		PLCB1	-2.60208	3.52829	2.63176e-05	0.146773		MMP17	-1.35796	6.56003	1.96403e-05	0.07937		DEPDC4	3.60836	-0.964007	3.94527e-06	0.022204
Bhlhb9	-5.73451	2.95636	1.9642e-12	6.03644e-09		AZGP1P1	-2.88844	-3.4119	5.63717e-05	0.235789		AMN	-1.71838	6.87519	2.38291e-05	0.07937		CA1	4.05649	-0.179404	9.71558e-06	0.0321165
Khdrbs3	-5.54855	3.45976	2.12775e-12	6.03644e-09		SDC1	3.54215	4.82626	8.25303e-05	0.244192		S100A1	4.42201	10.2838	2.49745e-05	0.07937		NPM1P39	4.51855	1.01559	1.4701e-05	0.0321165
Slc16a11	4.93586	3.55565	3.01919e-12	7.04232e-09		GNGT1	-4.58118	-2.11735	8.7571e-05	0.244192		STH	-1.29929	6.57469	2.64256e-05	0.07937		GON7	2.17701	0.0125956	1.52205e-05	0.0321165
Hoxd13	7.88975	-1.8149	3.47524e-12	7.04232e-09		CYP39A1	-3.29852	0.980781	0.000168361	0.402407		HERC5	2.1628	10.3635	2.83099e-05	0.07937		RPL34P24	3.59033	-0.980315	1.61192e-05	0.0321165
Nol4	-8.67526	-1.44601	4.98276e-12	8.83506e-09		GABRG2	-5.31136	-2.01448	0.000242715	0.456013		CD24	1.98164	12.6596	3.1775e-05	0.07937		HSPD1P5	4.38299	-0.635125	1.63067e-05	0.0321165
Apoh	5.85816	-2.83069	6.0964e-12	8.97787e-09		C17orf67	1.84938	0.105819	0.000281372	0.456013		ENPP5	3.31007	9.98149	3.81981e-05	0.0848126		PNMA8A	4.3593	2.30703	1.71196e-05	0.0321165
Plut	8.61164	-1.45396	6.97972e-12	8.97787e-09		P3H3	2.39319	4.45412	0.000313068	0.456013		METTL7A	2.31536	11.1961	4.27759e-05	0.085479		HSPA5P1	3.84637	-1.09111	1.93914e-05	0.0327404
Cdx2	8.56588	-1.47683	7.96203e-12	8.97787e-09		TMEM191B	1.67822	1.39522	0.000321661	0.456013		FGF17	-1.78158	6.97314	4.93883e-05	0.0897206		TBC1D3D	9.20227	2.64539	2.37671e-05	0.0361085
Nipsnap1	5.00664	2.15959	8.12116e-12	8.97787e-09		GJB6	-5.25687	-2.88695	0.000327067	0.456013		MAL	4.06998	10.2383	8.23776e-05	0.127102		DFFBP1	1.9881	-0.738819	2.57718e-05	0.0361085
Foxo6	9.89575	-0.811896	8.22787e-12	8.97787e-09		CALCR	-3.17107	-1.59568	0.00040322	0.510899		KCNAB3	-1.67572	6.96566	8.54818e-05	0.127102		GSKIP	4.31309	1.71501	2.97003e-05	0.0361085
Als2cl	5.05682	4.36376	9.2158e-12	9.33758e-09		TGFBR3	-2.0164	5.05387	0.000450022	0.510899		NKG7	1.58156	11.5029	9.44521e-05	0.127102		ZNF20	3.6295	-0.0422303	2.99407e-05	0.0361085
Sytl5	9.35994	-1.0798	1.00619e-11	9.51521e-09		FCGR2A	-1.83775	6.49819	0.000458041	0.510899		MIR142	-1.69899	6.88399	9.54077e-05	0.127102		NT5M	4.43549	0.741271	3.55793e-05	0.040048
Tceal8	-3.72807	4.25796	1.44595e-11	1.27136e-08		ZNF702P	-2.64715	1.40054	0.000537322	0.561871		JCHAIN	4.17763	10.7361	0.000133945	0.167289		RPSAP17	3.88426	0.16994	4.35677e-05	0.0459748
Tmem74	-7.44893	-2.05917	1.52366e-11	1.27136e-08		ATP8A2	-2.9937	1.61242	0.000576754	0.567627		C7	3.6722	10.1427	0.000155694	0.168549		RPL13AP20	3.24864	1.02636	5.14612e-05	0.05111
Scrn1	-6.43735	1.75516	2.44415e-11	1.91046e-08		SLCO1A2	-4.1856	-0.56803	0.000704167	0.585208		C8orf58	-2.18994	9.54106	0.000158123	0.168549		EDARADD	5.18595	1.2657	6.42234e-05	0.057133
Myo5c	6.5811	1.50094	2.55896e-11	1.91046e-08		SEPTIN7P11	-5.67944	-4.31857	0.000706699	0.585208		PSG7	-1.00909	6.39537	0.000160257	0.168549		RPL17P6	3.90987	0.763192	6.77781e-05	0.057133
Hoxa13	-6.03064	-2.76832	2.81219e-11	1.99455e-08		CCNYL2	-2.87463	1.06435	0.000757045	0.585208		MAPT	-2.85582	7.92901	0.000210644	0.197188		NPIPB6	4.71044	0.666441	6.88093e-05	0.057133
Arhgap28	-3.96433	3.98441	4.42436e-11	2.89465e-08		NT5DC2	1.5397	5.68457	0.000757349	0.585208		OAS2	1.71691	10.4943	0.000215358	0.197188		MYLK4	3.91029	0.253639	7.37478e-05	0.057133
2310057J18Rik	9.62142	-0.949062	4.63223e-11	2.89465e-08		SCGB1D2	-5.5041	-3.31931	0.000808517	0.585208		INSYN1	-1.86846	7.10499	0.000234582	0.197188		FUNDC1	3.16324	2.889	7.44448e-05	0.057133
Vcan	-6.37152	6.29164	4.75635e-11	2.89465e-08		CCDC13	-2.68144	1.20069	0.00083051	0.585208		GABRB1	-2.0358	6.90246	0.000257303	0.197188		FGF1	4.709	0.202763	8.42188e-05	0.0618239
Afap1l2	6.44268	3.50073	4.89755e-11	2.89465e-08		MAGEA11	-7.45471	-0.75224	0.000855164	0.585208		SYT13	3.25313	8.98891	0.000268187	0.197188		UBE2Q2P2	2.77398	-1.21855	9.33348e-05	0.065661
Fbln7	8.12553	1.65965	6.46646e-11	3.66907e-08		RAB15	1.95006	3.66677	0.000874436	0.585208		MIR125A	-1.32212	6.85733	0.00026935	0.197188		LCT	3.52914	-0.892817	0.000103572	0.069787
Mxra7	-4.61297	3.22693	7.26596e-11	3.96414e-08		FAM171A2	2.52423	1.18051	0.000991257	0.621189		SAP30	2.41161	9.66653	0.000275357	0.197188		TRMT10A	4.36186	1.88451	0.000107466	0.069787
Epb41l3	-5.70165	3.56858	7.54823e-11	3.96562e-08		PAQR5	1.31995	1.46266	0.00100246	0.621189		MIR27B	-2.1456	7.24463	0.000277819	0.197188		GDF9	3.50375	-0.522151	0.000115444	0.0721912
Evc2	-8.16032	2.07381	8.81397e-11	4.46522e-08		OLIG1	-5.07378	0.54039	0.00105078	0.627877		LINC02203	-1.12559	6.57596	0.000297611	0.197188		SHLD1	2.12555	0.0365369	0.000152518	0.0919685
Hmga2	-7.00725	4.63945	1.17381e-10	5.56219e-08		DHRSX	0.900202	3.91411	0.0011289	0.633085		TMEM88	-3.27123	8.82816	0.000325163	0.197188		FAM151A	4.27844	-1.05764	0.000162934	0.0948612
Ogdhl	-5.70475	0.897415	1.18261e-10	5.56219e-08		GNG4	3.14296	2.33855	0.00117392	0.633085		MIR181A2	-0.77332	6.46253	0.000352948	0.197188		CCDC168	4.01444	0.432831	0.000168583	0.0948783
Ptges	-5.92216	5.1291	1.30408e-10	5.56219e-08		SNRPD3	0.978712	6.45068	0.0012345	0.633085		TNFRSF9	2.1222	9.70426	0.000354087	0.197188		RPL14P4	2.53773	-1.0188	0.000183381	0.0998777
Tmem44	5.26368	3.58101	1.32947e-10	5.56219e-08		KCNH1	4.21909	-0.0779468	0.00123829	0.633085		KCNG1	-1.44629	6.96079	0.000360005	0.197188		LOC102724642	1.75543	3.35934	0.000217837	0.114936
Gspt2	-5.77249	0.417288	1.3421e-10	5.56219e-08		CNTF	-2.6751	0.107994	0.00129204	0.633085		MAPT-IT1	-1.6965	7.03531	0.000364182	0.197188		TRHR	4.12507	-1.27669	0.000224857	0.115045
Adgrl3	6.37568	3.2315	1.35394e-10	5.56219e-08		DSCR4	-4.80888	-3.45815	0.00129224	0.633085		APC2	-0.97168	6.65064	0.000373731	0.197188		RPL17P50	1.94672	1.22671	0.000290858	0.143872
Ak5	-4.81304	2.92988	1.37241e-10	5.56219e-08		KIAA0930	1.36902	6.94489	0.00132437	0.633085		CGB5	-1.11386	6.51509	0.000375902	0.197188		TBC1D3I	4.65876	3.00612	0.000298243	0.143872
Sp8	7.19811	-2.16072	1.59127e-10	6.10284e-08		EBF4	2.58167	2.28781	0.00139535	0.633255		ALKAL1	-1.01791	6.66262	0.000378473	0.197188		G3BP1P1	2.56347	0.0108768	0.000326367	0.153066
Cntln	-4.09866	4.42868	1.59186e-10	6.10284e-08		PLSCR4	-2.14159	4.07593	0.00163582	0.633255		DUX3	-2.35648	7.292	0.000391786	0.197188		HNRNPKP4	2.23112	-0.945553	0.000341112	0.15442
Cacna1c	-7.49727	2.14095	1.68881e-10	6.17656e-08		ZBTB8A	1.50103	2.70888	0.00168687	0.633255		SLC4A11	-2.49094	7.58356	0.000397239	0.197188		LOC642929	5.4189	0.860478	0.000347545	0.15442
Sardh	5.52699	3.02344	1.75723e-10	6.17656e-08		IGHVII-44-2	-5.50155	-1.46346	0.00169235	0.633255		COL4A4	1.82769	9.42784	0.000408551	0.197188		SMARCE1P5	3.66002	-1.25848	0.00036306	0.155626
1700013H16Rik	5.76847	-2.87554	1.75766e-10	6.17656e-08		BRICD5	0.968649	0.997638	0.00169518	0.633255		PSG1	-1.01835	6.46316	0.000417723	0.197188		CCDC13	4.6335	0.537491	0.000368695	0.155626
Iglon5	4.73434	1.99209	1.78526e-10	6.17656e-08		TPTE	-5.16728	-1.89997	0.00176692	0.633255		TRHDE-AS1	-2.46736	7.0494	0.000424642	0.197188		PTCD2	-1.47155	3.28551	0.000391623	0.157587
Mmp9	-4.85529	6.64088	1.92136e-10	6.33493e-08		HOGA1	-2.08904	1.04593	0.00180685	0.633255		C7orf61	-1.03977	6.73146	0.000434919	0.197188		MYBPC3	3.54905	-1.81156	0.000400124	0.157587
Erc2	-6.82748	0.194745	1.9468e-10	6.33493e-08		SMARCB1	0.981729	5.03561	0.00181829	0.633255		MTCL1	-2.14518	10.5004	0.000440631	0.197188		PLCH1	6.17642	-0.164343	0.000401341	0.157587
Adamts9	-5.01419	4.19403	1.97176e-10	6.33493e-08		HAUS8	1.06995	3.3871	0.00183967	0.633255		PCDH10	-2.30055	7.29159	0.000446003	0.197188		FAM86JP	3.85109	0.995573	0.000430471	0.165184
Kirrel3	6.45033	4.82801	2.0247e-10	6.33493e-08		SHMT1	-1.3895	4.83523	0.00190405	0.633255		SEMA6C	-2.39097	8.68181	0.000448611	0.197188		FAM216B	-4.56512	-1.5542	0.00045539	0.170862
Vmn2r-ps57	6.24907	-2.63524	2.05433e-10	6.33493e-08		RTEL1	1.01347	4.22871	0.00192447	0.633255		KIF26A	-1.26788	6.68787	0.000453919	0.197188		LOC100421468	1.84929	0.149702	0.000502437	0.184416
Lynx1	6.14446	3.40964	2.1282e-10	6.35066e-08		PDSS2	-0.71978	3.72848	0.00192601	0.633255		GBP3	2.09477	9.65931	0.00050885	0.209573		PTCH2	-2.57278	2.38371	0.000527811	0.189608
Rtn4rl1	4.55505	4.16257	2.14897e-10	6.35066e-08		GRAMD2B	-1.63088	3.70874	0.00193013	0.633255		ZNF843	-1.04413	6.76674	0.000513351	0.209573		RPS27AP11	3.21083	-1.1424	0.000599297	0.2019
Tspan8	6.99639	4.97327	2.23446e-10	6.46854e-08		ENC1	1.53222	5.60448	0.00193968	0.633255		GBX2	-1.37695	6.78081	0.000513891	0.209573		WDR88	3.2434	0.100776	0.000604076	0.2019
Nfatc4	-4.00624	3.54592	2.33165e-10	6.61488e-08		SLC44A5	-3.07057	-0.41017	0.0019724	0.633255		WNK2	-0.87664	6.50463	0.000566109	0.224885		ASIP	3.30845	-1.09775	0.000614799	0.2019
Adgra3	-4.42894	3.71957	2.51756e-10	6.87941e-08		HHATL	-6.81596	-1.48107	0.00197768	0.633255		UGT1A6	2.76763	9.93078	0.000573944	0.224885		UQCRHL	2.57781	-1.18489	0.000618893	0.2019
Cyp2j6	5.34653	2.07791	2.52189e-10	6.87941e-08		ZC3H7A	-1.01468	6.03743	0.00201135	0.633255		TH	-1.45981	6.68683	0.000618294	0.226943		RPS4XP22	3.68633	1.28473	0.000621819	0.2019
Ptprn	-7.5092	3.32675	2.66773e-10	7.13995e-08		TPST2	1.0674	4.90757	0.00205967	0.633255		PIN1P1	-0.73767	6.51214	0.000622042	0.226943		GALNT4	3.60851	0.910622	0.000638955	0.203549
Adcy3	-4.32011	3.57492	2.86002e-10	7.51284e-08		LIMD1	1.47551	5.59221	0.00215932	0.633255		OR2D2	-1.01863	6.57216	0.000624871	0.226943		TUBD1	1.46863	2.94779	0.000775488	0.237542
Nrcam	7.14786	2.97467	3.1243e-10	8.05785e-08		DDR1	-1.77888	3.70659	0.0021688	0.633255		MEIS3	-2.07695	7.67841	0.000639602	0.226943		CHRNB2	4.72612	0.218664	0.000786068	0.237542
Bcat1	-7.70813	3.21381	3.29963e-10	8.35807e-08		ZNF728	-2.91453	-4.48079	0.00221703	0.633255		H1-10-AS1	-1.20377	6.70111	0.000652871	0.226943		FAM136A	2.15669	2.08755	0.000787866	0.237542
Pipox	7.91768	-1.80093	3.43433e-10	8.54665e-08		DSCR8	-5.2413	-0.708639	0.00221775	0.633255		RNF144B	2.12472	10.067	0.00065756	0.226943		LOC100128548	1.94089	-1.05291	0.000805298	0.238538
Lrp11	-3.49718	3.49742	3.836e-10	9.38167e-08		KCNH5	-3.23291	-3.6679	0.00223094	0.633255		THOC6	-1.63988	9.56106	0.000661881	0.226943		RPL7AP39	3.47988	-1.14663	0.000831826	0.242147
Sdc2	-6.67539	5.26707	3.95946e-10	9.51949e-08		PCDHGC4	-2.27251	-2.33064	0.0022331	0.633255		GZMA	1.5791	10.8643	0.000681319	0.226943		LEKR1	4.37521	-1.83689	0.000886535	0.253699
Epha6	7.58731	-1.96612	4.19844e-10	9.9258e-08		MAGEL2	3.52837	-0.453663	0.00230862	0.636513		MIR1915HG	-1.9363	7.24403	0.000692725	0.226943		CDNF	3.27008	-1.01287	0.000923218	0.253971
Gfra2	-7.28366	4.04012	4.76987e-10	1.10919e-07		AEBP1	-1.48725	9.63406	0.00233693	0.636513		KCNN1	-1.8047	7.00083	0.000692765	0.226943		HPD	3.73868	-0.577739	0.000926597	0.253971
Pcdh18	-8.7037	3.19013	5.10963e-10	1.16029e-07		REV3L	-1.43161	5.66645	0.00239128	0.636513		GABRQ	-1.11151	6.81991	0.000715724	0.230683		MOB4	3.02564	1.48023	0.00093261	0.253971
Ankrd35	-4.77156	1.75111	5.15321e-10	1.16029e-07		CPS1	-3.22581	2.5845	0.00239677	0.636513		MIR98	-1.02145	6.65394	0.000730591	0.231002		SLC28A3	5.97014	-0.355888	0.00101921	0.261317
Mtap	-5.40799	5.77094	5.26671e-10	1.16732e-07		FBXL17	-1.09116	4.30584	0.00246333	0.643968		MAGED4B	-1.36633	7.0437	0.000751402	0.231002		LTF	-5.35413	-0.696342	0.00102419	0.261317
Sema3c	6.5941	5.09339	5.40406e-10	1.17933e-07		GNB3	2.09515	-0.0300251	0.00252194	0.644832		GZMB	1.48604	10.705	0.000759695	0.231002		NPHP3-ACAD11	4.0551	0.7516	0.00104531	0.261317
Rbm20	6.75359	1.71173	5.65847e-10	1.21614e-07		MRGPRX3	-5.20273	1.47042	0.00261587	0.644832		IGF2BP3	2.45704	9.29043	0.000775916	0.231002		RRH	3.55142	0.0769315	0.00105854	0.261317
Pcsk9	10.0056	2.47833	5.74485e-10	1.21628e-07		UBE2T	1.41165	4.32101	0.0026308	0.644832		C17orf50	-1.01067	6.74144	0.000799911	0.231002		TNFSF4	3.74638	0.292561	0.00106166	0.261317
Sned1	6.56693	4.33819	5.88341e-10	1.2273e-07		CCSAP	-1.38475	4.96773	0.00264857	0.644832		GZMK	2.10211	10.2712	0.000813465	0.231002		LOC391741	3.27599	0.388475	0.00107926	0.261317
Map2	10.2548	3.90965	6.13374e-10	1.26097e-07		NCS1	2.4041	5.08597	0.0026762	0.644832		LEF1	1.86459	9.31515	0.000816818	0.231002		PPIAL4H	4.67457	-1.55892	0.00108091	0.261317
Bcam	4.94239	3.74038	6.71966e-10	1.36169e-07		FHL2	2.47596	4.81941	0.00271301	0.644832		ARHGEF35	2.1428	9.76767	0.000831327	0.231002		TRIP13	2.84524	3.48866	0.0010834	0.261317
Sema3e	10.0221	2.7714	6.8529e-10	1.36913e-07		ABCA8	-3.58081	3.24676	0.00282394	0.644832		ARRDC3	1.3432	11.2699	0.000837088	0.231002		RPS27AP5	2.06603	-0.481891	0.00115921	0.274061
Galnt18	-4.45104	2.63932	7.54832e-10	1.4785e-07		SAMD4A	-1.02747	5.39129	0.00295656	0.644832		SLC26A10	-0.85056	6.58056	0.000841339	0.231002		RPSAP4	2.68625	-0.247214	0.0011687	0.274061
Tfpi	-3.38125	4.45507	7.60875e-10	1.4785e-07		ABCG2	2.29357	0.59224	0.00297971	0.644832		KCNS3	1.90471	10.1758	0.000851878	0.231002		RELL2	3.69494	0.705541	0.0012164	0.281337
Snx7	-4.15236	3.05644	7.96532e-10	1.52686e-07		TRDN	-2.27721	-4.76913	0.00299274	0.644832		SAA2	3.95457	10.7723	0.000861699	0.231002		AIDAP2	3.11176	0.137767	0.00123777	0.282413
Angpt1	6.13235	6.23877	8.13745e-10	1.53906e-07		TDRD10	1.87302	-0.478834	0.00302002	0.644832		GDF7	-2.34628	7.19589	0.00087688	0.231002		FANCB	3.07704	3.2389	0.00125474	0.282466
Zbtb10	-4.56155	2.76286	8.35507e-10	1.54237e-07		TBC1D4	-2.0193	5.71179	0.00303487	0.644832		LRRTM4	-3.47792	7.78757	0.000878555	0.231002		RHEBL1	3.60989	0.958064	0.00135474	0.300965
Ephb6	5.23154	3.28273	8.37243e-10	1.54237e-07		CRMP1	2.46957	3.57206	0.003073	0.644832		APOBEC3C	1.74734	10.0587	0.000894981	0.232265		IQUB	2.84357	-0.830149	0.00141099	0.309007
Scn5a	7.45609	1.72457	8.52447e-10	1.55025e-07		DLC1	-1.28245	6.60766	0.00311373	0.644832		NXPE3	2.14351	8.79953	0.00091168	0.233565		RPLP0P6	2.16488	1.33155	0.00142754	0.309007
Qsox1	-3.22567	4.71811	9.25981e-10	1.66266e-07		LOC541473	-1.59603	-1.49699	0.00312275	0.644832		LPIN1	1.39739	10.0018	0.00096213	0.24337		RND2	4.48607	0.220152	0.00151255	0.323264
Whrn	5.60312	1.00331	9.97607e-10	1.76888e-07		PABPC5	-2.27976	0.858065	0.00313596	0.644832		SERPINA3	3.9749	10.0228	0.00103344	0.250373		LRRC43	4.28205	-0.762442	0.00155934	0.329099
Krt18	9.42626	3.48381	1.18793e-09	2.08034e-07		NXT2	-1.8799	3.93403	0.00318594	0.644832		TXNIP	1.2626	12.4714	0.00103372	0.250373		FAM114A1	1.81252	5.91075	0.00158693	0.330786
Fut10	-5.07194	2.88815	1.22079e-09	2.11182e-07		ELAVL4	-1.88515	-1.80719	0.00335439	0.644832		CLDN23	2.02298	9.22709	0.00103449	0.250373		TMEM141	1.60123	2.82327	0.00170038	0.344711
1700020L24Rik	3.77435	1.26119	1.25141e-09	2.12335e-07		ARHGAP11B	3.07932	-0.928792	0.00342594	0.644832		IGF2	-1.54592	7.01294	0.00103993	0.250373		ANKRD7	5.1056	-1.15868	0.00170481	0.344711
Trim44	3.15233	6.1886	1.2574e-09	2.12335e-07		ZNF346	-0.718841	3.35777	0.0034273	0.644832		LMBRD1	1.6735	9.55036	0.00105285	0.250466		TPTE2	3.93537	-0.0962675	0.00173488	0.344711
Sdk1	-6.69125	2.2454	1.32133e-09	2.20506e-07		TSPEAR	-3.2638	-2.51454	0.00343118	0.644832		FEM1C	1.51389	10.2764	0.00108355	0.254736		LYRM2	1.76375	2.82523	0.00174746	0.344711
Irx5	-6.03894	0.247872	1.52914e-09	2.50243e-07		LMBRD1	-1.16531	5.17205	0.00345221	0.644832		BDNF	-1.44623	6.70717	0.00110487	0.25505		TXNDC2	3.79991	-1.57863	0.00175581	0.344711
Pdx1	10.3051	0.581488	1.5348e-09	2.50243e-07		LY96	-1.7144	4.25631	0.00346154	0.644832		MAFA	-0.92838	6.65087	0.00112217	0.25505		WDR53	1.62817	2.73197	0.00180567	0.349842
Tspan15	5.66782	3.81444	1.59463e-09	2.5585e-07		C9orf40	1.33082	2.65181	0.00347841	0.644832		TRAIP	-0.99102	6.73133	0.00112691	0.25505		CHRNA5	3.63078	0.922113	0.00187941	0.349842
Lgr5	5.42688	2.68431	1.60526e-09	2.5585e-07		LRRC75B	2.7749	1.34101	0.00348997	0.644832		ARC	-1.72742	7.16963	0.00114529	0.25505		KLRC3	4.86568	-0.423336	0.00189621	0.349842
Tmem79	2.41333	3.82371	1.66415e-09	2.62289e-07		PCDHB13	-1.77773	1.56562	0.0035581	0.644832		TMEM176A	2.42473	9.058	0.00118378	0.25505		HSP90AB3P	2.0235	1.59749	0.00190759	0.349842
Tnfrsf26	-5.02234	2.94966	1.6968e-09	2.63406e-07		COL28A1	-3.4356	-0.0606758	0.00358306	0.644832		ZSCAN10	-0.86663	6.59003	0.00118515	0.25505		ULBP3	4.80658	-1.43634	0.00190821	0.349842
Mylk	2.31247	6.76198	1.70838e-09	2.63406e-07		BOK	1.96328	4.05504	0.00364596	0.644832		TAS2R1	-2.00385	6.78223	0.00119708	0.25505		RBM14-RBM4	3.15962	0.218574	0.00191416	0.349842
Ablim1	3.64695	6.17496	1.74664e-09	2.6641e-07		DLG3	2.03091	3.36412	0.00365259	0.644832		LMX1B	-1.44918	6.83757	0.00120265	0.25505		CDHR2	3.81129	-0.956863	0.00192699	0.349842
Pi15	7.84703	4.22483	1.78188e-09	2.68894e-07		HMGB3	1.13199	4.94467	0.00366756	0.644832		ZNF488	-1.4837	6.81881	0.00120705	0.25505		RPL7P9	3.94153	0.0634979	0.00211544	0.37997
Zcchc3	-4.41475	1.61009	1.9042e-09	2.8039e-07		SS18L1	1.05585	4.67975	0.00367359	0.644832		KSR1	-1.34347	10.4235	0.00121252	0.25505		TMEFF1	3.86968	0.442473	0.00218676	0.388645
Enpp5	4.88558	2.0733	1.90448e-09	2.8039e-07		OR8G5	-4.06984	-4.02235	0.00369995	0.644832		PRELID3A	-1.43607	7.24923	0.00123051	0.256138		H2BC19P	4.17919	2.0784	0.00224844	0.395444
Fgfr1	-5.35908	5.61908	1.91737e-09	2.8039e-07		MARCHF3	-1.67749	2.57313	0.00377043	0.649288		C2CD4C	-0.85773	6.64329	0.00125629	0.258809		SLC9C1	-3.6625	0.665343	0.00235127	0.406221
Trpm6	4.99495	3.1745	1.93848e-09	2.80585e-07		AZGP1	-4.05574	3.60008	0.00380313	0.649288		CYP4F11	3.16223	8.75869	0.00134177	0.271341		ANKRD20A2P	5.5881	1.9839	0.00235783	0.406221
Hic1	-6.11656	4.26634	1.98888e-09	2.84449e-07		SLC15A4	-1.11831	5.15249	0.00387289	0.654358		B3GNT8	-1.05749	6.8498	0.00134428	0.271341		SCUBE1	4.04041	-1.35348	0.00238991	0.407588
Lmbr1	3.84629	2.60857	2.00528e-09	2.84449e-07		PIEZO2	2.6679	3.2962	0.00391228	0.654358		GNA14	-2.03759	7.46963	0.00136395	0.272558		NPM1P50	2.37147	-0.59467	0.00245428	0.410864
Cd34	-4.34507	6.99195	2.06996e-09	2.89789e-07		ZNF415	-2.04295	1.42991	0.00396607	0.654358		OR6M1	-1.06376	6.64837	0.00138737	0.274494		SPRED3	3.29943	-0.792107	0.00245778	0.410864
Fbxo7	2.12855	5.48249	2.14153e-09	2.89789e-07		UBE4A	-0.730854	5.94116	0.00400273	0.654358		BLOC1S5	1.35602	10.7649	0.00141252	0.274866		HSP90B3P	2.1477	-0.685574	0.00249791	0.413477
Gata2	-3.63975	3.90158	2.14535e-09	2.89789e-07		FAM161A	1.20883	3.1916	0.00406722	0.654358		ASCC1	1.10934	10.582	0.00141676	0.274866		KLHL2P1	3.72079	0.452407	0.00252647	0.414144
Bmper	4.43949	1.91734	2.15969e-09	2.89789e-07		ARHGEF37	-2.4678	2.32395	0.00407054	0.654358		ISYNA1	-1.65466	7.8044	0.00144541	0.277727		TMEM217	2.78344	-1.3434	0.00268575	0.430595
Mpdz	-5.39882	4.28201	2.17104e-09	2.89789e-07		DLL1	1.15127	0.82957	0.00414557	0.654358		ALS2CL	-1.45125	7.50724	0.00147037	0.277775		RHNO1	1.55491	2.70009	0.0026901	0.430595
E330013P04Rik	5.49003	3.31685	2.17964e-09	2.89789e-07		CASTOR1	1.07598	1.78726	0.00415369	0.654358		TAP1	1.16051	12.0562	0.00147346	0.277775		ZMAT2	0.955678	5.1566	0.00270333	0.430595
Zfp334	-6.19509	2.40337	2.19001e-09	2.89789e-07		MTCL1	2.76334	2.62081	0.00421655	0.654358		TEX15	-0.67466	6.4204	0.00149387	0.278991		SYN3	3.74033	-0.382696	0.00276559	0.433628
Tgfbr3	-2.93355	6.10675	2.20636e-09	2.89789e-07		MAP6D1	1.24087	1.46563	0.00426932	0.654358		LRRC75A	-0.89841	6.77413	0.00160338	0.287526		BMS1P16	3.50519	-0.213786	0.00277374	0.433628
Sgsm1	4.94992	2.16097	2.29979e-09	2.97933e-07		ELFN2	3.38191	-2.33715	0.00428028	0.654358		PDLIM2	-0.9391	6.68751	0.00160615	0.287526		HMGN3	1.33959	5.39895	0.00284826	0.441192
Hoxc10	-2.89596	4.28119	2.33452e-09	2.97933e-07		FANCE	0.903934	2.7086	0.00430344	0.654358		PRSS45P	-0.83112	6.78164	0.00160855	0.287526		POPDC3	6.40265	0.0457269	0.00307689	0.469027
Nectin3	-3.64084	1.9138	2.35712e-09	2.97933e-07		HSPB2-C11orf52	-3.11828	1.48424	0.00436721	0.654358		EDN2	-1.8074	6.8793	0.00161059	0.287526		OR7E128P	2.94597	-0.276935	0.00308351	0.469027
Ak1	4.46035	4.41751	2.38222e-09	2.97933e-07		MFAP3L	-2.01687	4.48557	0.00438038	0.654358		MYLK2	-1.67327	7.48616	0.00161152	0.287526		PARP1P1	2.40158	0.398518	0.00312807	0.469598
Pard6g	-2.23344	3.2078	2.44091e-09	2.97933e-07		UCKL1	0.674029	4.95859	0.00445306	0.656174		BCO1	2.57746	9.16784	0.00166223	0.293863		ASS1P12	2.23918	0.779316	0.00314838	0.469598
Lipa	2.82812	8.26417	2.47093e-09	2.97933e-07		UBE2C	1.5173	5.34231	0.00450957	0.656174		EPDR1	1.36659	9.25019	0.00167966	0.293863		DLEU7	3.38442	-0.906696	0.0031707	0.469598
Spata6	-2.14062	3.80913	2.47532e-09	2.97933e-07		TRIM7	1.72406	1.60742	0.00451019	0.656174		CD276	-1.34774	9.50144	0.00169746	0.293863		GID8	0.989704	4.82809	0.00323423	0.473309
Car5b	4.32324	4.40219	2.4771e-09	2.97933e-07		PEX7	-0.860328	2.49424	0.00462466	0.664416		TOX3	-0.92729	6.4848	0.00175264	0.293863		CCDC169	3.30998	-0.909861	0.00325182	0.473309
Plch1	10.0565	-0.335299	2.48349e-09	2.97933e-07		TUBA3C	-5.16932	-4.42124	0.00469783	0.664416		GNAT1	-0.97326	6.75871	0.00175336	0.293863		RPL21P37	2.85129	-1.60977	0.00330062	0.476305
Lrch2	-7.54055	1.75128	2.49245e-09	2.97933e-07		FABP7	-4.70814	1.97356	0.00471274	0.664416		DUX5	-1.70369	6.91583	0.00178551	0.293863		OR4F3	3.90424	1.99333	0.00339725	0.48244
Spry4	-4.22748	4.35556	2.4994e-09	2.97933e-07		USP2	-2.47644	1.19517	0.00472569	0.664416		CNIH2	-0.87276	6.6421	0.00179358	0.293863		PPIAL4A	1.68289	-0.471222	0.00340028	0.48244
Matn2	3.14588	7.55292	2.54554e-09	3.00904e-07		CEL	1.51111	-0.925725	0.00482747	0.664597		MIRLET7C	-2.09513	7.29363	0.0018025	0.293863		MYOZ1	4.01127	-2.17485	0.00348719	0.490648
Foxd1	10.1128	-0.307108	2.67876e-09	3.12629e-07		SHROOM2	3.04214	2.82526	0.00491811	0.664597		E2F8	-1.96598	8.36413	0.00180801	0.293863		MND1	3.15049	1.5015	0.00364566	0.503493
2610318N02Rik	2.47933	0.953691	2.6888e-09	3.12629e-07		ALG1L	-2.34386	-2.34862	0.00493377	0.664597		HAS1	-2.26997	7.42644	0.0018183	0.293863		PDRG1	1.03152	2.272	0.00377645	0.503493
Rnf227	3.30596	2.05766	2.71665e-09	3.12863e-07		TAFA5	3.85686	0.775282	0.00496862	0.664597		NECAP1	1.66361	8.72414	0.00183849	0.293863		FBXO43	3.33942	0.276207	0.00379188	0.503493
Syt13	8.78083	4.05963	2.74e-09	3.12863e-07		OGFRL1	-1.52141	4.99502	0.00496962	0.664597		TMEFF2	-1.67618	6.77273	0.00185366	0.293863		UBE2F-SCLY	1.47231	1.13579	0.00381801	0.503493
Rcn1	-4.736	5.16294	2.75698e-09	3.12863e-07		CCDC65	-0.981618	0.176891	0.00500244	0.664597		KHDC1	-0.87172	6.50174	0.00185958	0.293863		ZNF286B	2.82853	1.33712	0.00382307	0.503493
Strc	8.3047	3.07421	2.83296e-09	3.18933e-07		KIFC1	1.11967	3.34771	0.00501108	0.664597		EIF4E3	1.35899	9.66679	0.00187685	0.293863		RPS16P1	4.78566	0.595502	0.00383037	0.503493
Osr1	-4.7504	3.41256	2.91107e-09	3.21455e-07		PROSER2	2.38881	1.90482	0.00504476	0.664597		MRPS10	1.50697	10.8248	0.00188232	0.293863		PCDHB17P	5.6957	-0.61073	0.00384174	0.503493
Sox12	-2.95698	4.07264	2.91773e-09	3.21455e-07		CTAG2	-5.06999	-0.963082	0.00509692	0.666224		LPXN	1.89583	10.5539	0.0018879	0.293863		ATP6V1E2	2.72539	-0.939887	0.00384183	0.503493
Gtpbp10	3.06164	2.85866	2.92335e-09	3.21455e-07		FAM131C	2.83694	-3.19424	0.00515565	0.666469		VLDLR-AS1	-0.99872	6.62103	0.00189828	0.293863		EIF5AL1	2.17242	-0.0592922	0.00389172	0.503493
Serinc5	-3.11221	4.43531	2.96047e-09	3.23033e-07		FNDC3A	-1.18843	6.66763	0.00519051	0.666469		COL18A1	-1.48819	10.4459	0.00191723	0.293863		FCMR	-4.87614	2.06535	0.00391802	0.503493
Grem1	-8.09477	4.34592	2.98637e-09	3.23372e-07		CDC7	-0.894105	4.21982	0.00524529	0.666469		LBX2	-1.34624	7.1763	0.00192644	0.293863		CNBD2	2.68639	-1.36136	0.0039381	0.503493
Cdon	3.42133	6.81708	3.0846e-09	3.31478e-07		PCDHB18P	-2.25595	-0.3988	0.00525814	0.666469		SSPOP	-2.11641	7.53443	0.00195592	0.2961		RPSAP45	2.73872	-1.32039	0.00394713	0.503493
Tbx18	-5.93768	2.94425	3.10831e-09	3.31514e-07		ALPK1	-0.98194	4.35498	0.00536506	0.666768		ARHGEF6	1.20287	10.4583	0.0020521	0.308032		KRT18P61	2.61758	-1.09154	0.00396616	0.503493
Gjb3	5.18523	1.36973	3.14308e-09	3.32721e-07		MEX3B	1.17718	2.61556	0.00536544	0.666768		IGDCC3	-1.24064	6.86688	0.00206557	0.308032		TMEM178A	-2.94746	-0.371708	0.00402726	0.507435
Dglucy	2.38706	4.26556	3.2245e-09	3.37541e-07		AACSP1	-3.68024	-1.87818	0.00539067	0.666768		TRIM2	1.76115	9.15441	0.00211347	0.31057		LYPD1	4.5323	0.159186	0.00411974	0.515242
Ptprk	5.88945	4.64606	3.2362e-09	3.37541e-07		LRFN4	1.10457	4.20855	0.00543153	0.666768		IFI44L	1.92648	11.3755	0.00212323	0.31057		MROH7-TTC4	2.83223	1.30075	0.00447345	0.555366
Dll1	-3.77467	1.82912	3.29435e-09	3.41097e-07		POTEI	-1.94952	1.48434	0.00545976	0.666768		ZC3H12D	1.46342	10.5851	0.00212921	0.31057		TIAF1	2.79377	-0.989749	0.00460604	0.567652
Eva1c	3.36916	2.89243	3.34339e-09	3.41849e-07		NMU	2.79472	-1.49692	0.00556382	0.674553		GRTP1	-0.77529	6.57437	0.00216279	0.310863		PLPPR4	-4.30228	1.59207	0.00481956	0.58878
Dkk2	-5.94149	3.24922	3.34981e-09	3.41849e-07		RNF43	-2.92849	2.85851	0.00581306	0.685701		CPD	1.43267	10.319	0.00216908	0.310863		ESCO2	3.20562	2.67192	0.00487503	0.58878
Amigo2	-9.64774	3.37362	3.41893e-09	3.46411e-07		SEPTIN5	2.26314	3.90069	0.00591074	0.685701		APOL6	1.38784	9.01141	0.00217789	0.310863		RPL4P2	2.30724	-1.22973	0.00494424	0.58878
Raet1e	5.25956	2.29537	3.50287e-09	3.52398e-07		ANKS1B	2.10887	1.333	0.00599917	0.685701		CD207	-1.56076	6.90557	0.00221338	0.312952		TIGD4	3.10189	-0.542173	0.00494427	0.58878
Insc	11.4569	0.76117	3.74833e-09	3.72244e-07		VPS11	-0.633865	4.52212	0.00600125	0.685701		TPSAB1	1.43514	10.3902	0.00223035	0.312952		IPO8P1	3.22294	0.158515	0.00495184	0.58878
Camk1g	6.22764	1.37582	3.75262e-09	3.72244e-07		C1orf112	0.862542	3.62582	0.00605829	0.685701		DAPK3	-1.59777	9.50419	0.00224261	0.312952		CLTRN	3.14352	-0.784455	0.00506991	0.598604
Bnc2	-5.11985	3.07653	3.87573e-09	3.81786e-07		FXYD6	1.76108	3.40706	0.00607983	0.685701		DAND5	-1.90892	9.42499	0.00225517	0.312952		NACA2	2.23083	-0.801062	0.00521544	0.61151
Tcf7l1	-4.75027	2.08401	3.97835e-09	3.88982e-07		FPGT-TNNI3K	-1.42655	0.716727	0.00611898	0.685701		ITK	1.89949	10.6287	0.00228152	0.314424		TRAPPC2B	1.1958	2.32066	0.00541081	0.625791
Rnf208	3.5852	-1.06917	4.00362e-09	3.88982e-07		PLA2G7	1.79434	2.99049	0.00615502	0.685701		DERA	1.73416	10.6602	0.00231321	0.315136		ZNF367	2.44071	1.46846	0.0054532	0.625791
Notch3	4.99057	5.58914	4.14885e-09	3.99786e-07		ARFGAP1	0.749594	6.81502	0.00616997	0.685701		CALCR	-1.68234	7.13133	0.002332	0.315136		PSMC1	1.05786	5.32813	0.00546158	0.625791
Gli3	-5.78627	3.8799	4.17119e-09	3.99786e-07		TOP3B	0.830905	4.02074	0.00618113	0.685701		BHLHE41	1.65781	12.4003	0.00238735	0.315136		PPP1R8P1	2.31689	-0.39107	0.00552757	0.625791
Nbl1	6.43729	3.63859	4.3594e-09	4.15021e-07		ARMC6	0.787572	4.95948	0.00631649	0.685701		STAMBPL1	1.60516	9.97164	0.00240228	0.315136		C1orf226	4.91704	-1.33377	0.00555115	0.625791
Slc22a23	4.02222	5.20717	4.46435e-09	4.22179e-07		NF1P8	-3.00923	-5.925	0.00633943	0.685701		SNX10	1.57165	10.3632	0.00240484	0.315136		LRRC20	3.09958	0.166109	0.00555962	0.625791
Taf9b	3.19334	2.78598	4.59794e-09	4.31933e-07		XAGE1B	-5.24354	1.28253	0.00634241	0.685701		NEGR1	-1.20973	6.93256	0.00243816	0.315136		IGLV8-61	-6.40635	-2.54781	0.00565219	0.628528
Eid2	-3.85751	0.870907	4.82185e-09	4.49987e-07		RFLNB	1.55622	5.18925	0.0063614	0.685701		LY6K	-1.27335	6.64941	0.00245305	0.315136		FAIM2	3.77178	-0.443785	0.00568146	0.628528
Pter	3.26983	4.43633	4.9263e-09	4.56729e-07		CENPF	1.08825	6.62057	0.00649098	0.685701		DPF1	-0.98378	6.6599	0.00245904	0.315136		RPSAP52	2.85288	-0.863049	0.00569562	0.628528
Slc16a2	7.08992	3.34238	5.00132e-09	4.60673e-07		RAB4A	-0.873836	5.2397	0.00650513	0.685701		GRIK2	-0.839632	6.67823	0.00253363	0.315136		GUSBP3	3.81461	2.12556	0.00575412	0.63086
Thsd4	6.13557	2.81314	5.12919e-09	4.69404e-07		HOMER3	1.0925	5.23746	0.00652003	0.685701		PRF1	2.09036	9.54491	0.00254001	0.315136		ARHGAP8	-4.42508	-2.04085	0.0058065	0.632497
Hapln4	-2.51817	3.4707	5.18553e-09	4.71517e-07		PNPLA3	3.09687	0.849643	0.00659816	0.685701		CBR1	1.36087	10.9039	0.00255845	0.315136		RPP25L	1.35426	0.386257	0.00585617	0.633818
Tmem53	3.17569	1.29865	5.37269e-09	4.83394e-07		CLCA2	-2.38465	-1.89	0.00662815	0.685701		SCHIP1	-2.2628	9.22891	0.00256488	0.315136		RFPL1	3.81115	-1.44553	0.00590819	0.635375
Gm45351	2.46185	0.716572	5.38429e-09	4.83394e-07		ARHGAP6	-2.08045	2.40013	0.00663141	0.685701		PACSIN3	-1.80043	9.45383	0.00256535	0.315136		TMEM198	2.86602	0.989372	0.00600508	0.637695
Rundc3a	-2.77457	3.64192	5.56527e-09	4.94608e-07		TPK1	-1.15967	2.11905	0.00664263	0.685701		PRSS35	-1.95455	7.40634	0.00257743	0.315136		SYT12	2.63232	-1.39729	0.0060053	0.637695
Cacna2d1	-6.22488	3.4812	5.57894e-09	4.94608e-07		SYNM	-2.26666	6.02515	0.00668794	0.685701		KRTAP5-AS1	-0.78336	6.54456	0.00260515	0.315136		CDKN2AIPNL	1.06354	1.56306	0.00610697	0.644438
Slc14a1	-5.19722	4.63073	5.61824e-09	4.94998e-07		CAST	-0.891873	7.46033	0.00671661	0.685701		SLAMF6	1.66738	10.3923	0.00260586	0.315136		SLC30A1	-1.47104	3.62015	0.00621559	0.646347
Chic1	-4.98814	2.95948	5.67949e-09	4.97306e-07		NINL	2.36506	3.2856	0.00673615	0.685701		KCNJ12	-0.94203	6.63537	0.00262019	0.315136		DRP2	3.51058	-0.0350364	0.00639857	0.646347
B4galnt4	-3.33105	2.62939	5.87907e-09	5.10498e-07		ZNF711	2.63244	-0.595641	0.00674912	0.685701		TMEM95	-0.68223	6.54924	0.00262546	0.315136		TPI1P2	1.88087	-0.669725	0.00641197	0.646347
Arl6ip1	2.03115	6.50206	5.90213e-09	5.10498e-07		FBXO43	1.5194	0.589508	0.00678761	0.685701		TUBB	1.08912	12.1736	0.00263293	0.315136		CYP4F11	3.63203	-2.527	0.00644249	0.646347
Itga7	4.40339	4.27725	5.95637e-09	5.12067e-07		WDR86	1.75364	0.51249	0.00679315	0.685701		PAPPA	-1.50846	6.75413	0.00265248	0.315136		RPL23AP52	1.19782	0.931078	0.00645197	0.646347
Prkd1	6.93237	1.41109	6.10694e-09	5.21849e-07		DNAJC3	-0.789056	6.41376	0.00683046	0.685701		EEF1E1	1.59348	9.48515	0.00267218	0.315136		TRIM61	1.11058	2.17072	0.00647483	0.646347
Zdhhc2	4.36651	3.24828	6.33449e-09	5.38052e-07		HSPB2	-2.57075	2.01187	0.00684431	0.685701		SELP	2.50185	8.86129	0.00267595	0.315136		BMS1P17	3.30496	-1.05372	0.00647775	0.646347
Atp2c2	4.12885	1.13742	6.54357e-09	5.52503e-07		TGFBR3L	2.08071	-1.59156	0.00695097	0.687637		MED21	1.47765	9.31821	0.00268276	0.315136		SLC2A2	3.11079	-3.01101	0.00648294	0.646347
Spo11	-7.46846	3.34324	6.60382e-09	5.54291e-07		CASP4	-1.08211	5.98007	0.00698565	0.687637		DNAH11	-2.50428	8.13983	0.00270638	0.315136		HNRNPA1P27	2.46831	-0.710011	0.00648432	0.646347
Pdlim4	-3.3178	3.86153	6.84566e-09	5.7121e-07		HIC2	0.896257	3.22906	0.00707858	0.687637		PNPO	1.85916	9.99657	0.00275612	0.315136		BNIP1	0.938094	1.92009	0.00650787	0.646347
Prdm5	-6.37318	1.96791	6.90362e-09	5.71526e-07		CHEK2	0.943162	3.6393	0.00708747	0.687637		POU5F1B	-1.20536	6.84043	0.0027583	0.315136		NUDT13	-1.26884	2.83743	0.00662151	0.651986
Inhbb	4.47969	6.39101	6.93002e-09	5.71526e-07		XAGE1A	-5.48035	1.09024	0.00713347	0.687637		GBP5	1.14583	10.923	0.00276352	0.315136		EEF1A1P8	1.3498	-0.520026	0.0066701	0.651986
Ckb	3.79047	5.02016	7.00294e-09	5.74201e-07		URAHP	-1.24307	0.0896618	0.00715091	0.687637		NSF	1.3556	9.70517	0.00276742	0.315136		XCL1	3.67055	-1.08755	0.0066805	0.651986
Hmgcll1	7.53137	2.36769	7.06883e-09	5.76272e-07		ZNF595	-1.61822	4.2868	0.00715133	0.687637		HAGHL	-0.831637	6.75879	0.00277495	0.315136		PEX7	1.32185	3.67403	0.0067534	0.655313
Itgb4	5.84208	4.46681	7.19626e-09	5.79321e-07		POTEG	-3.72348	-5.23321	0.00726734	0.694799		GP6	-1.63559	7.18975	0.00280551	0.315136		CCDC85A	-3.30753	-0.480098	0.00686163	0.66201
Gm13056	-1.97544	1.55038	7.20997e-09	5.79321e-07		PYROXD2	-2.63523	4.04026	0.00744738	0.697225		PDGFA	-1.6656	8.96834	0.00289897	0.315136		RPSAP47	1.73547	0.204939	0.00705989	0.677268
Tubb2b	4.09202	3.13977	7.22875e-09	5.79321e-07		BRSK2	3.62565	-0.408745	0.00750686	0.697225		GFRA1	-1.94339	7.7646	0.00291112	0.315136		ISL2	4.38011	-1.83235	0.00717145	0.684084
Kcnc3	6.25775	0.979887	7.37268e-09	5.87537e-07		CLEC2B	-1.53452	4.67791	0.00753721	0.697225		TMBIM4	1.72558	10.9429	0.00291236	0.315136		SYS1-DBNDD2	3.06213	0.672156	0.00728297	0.685433
Me3	2.3434	3.84428	7.46596e-09	5.91646e-07		PHF21B	4.26138	-3.19764	0.00769405	0.697225		FAM124B	1.89034	7.94454	0.00293344	0.315136		RPL23AP5	2.25747	0.623898	0.00731182	0.685433
P4htm	4.42384	-0.426587	7.6407e-09	6.0213e-07		TCF7	1.527	3.49113	0.0077352	0.697225		CTSO	1.79478	10.3962	0.00294782	0.315136		MARCHF3	2.04428	2.35914	0.0073465	0.685433
Ctsl	-2.58822	9.11186	7.76376e-09	6.08447e-07		BBS9	-0.822884	4.18787	0.00776217	0.697225		SMCO4	1.50817	10.1227	0.00295177	0.315136		ARHGEF38	3.2067	-2.92194	0.0073525	0.685433
Cpne8	3.53811	4.97459	7.91205e-09	6.16662e-07		PRR5	1.87185	3.41255	0.00779294	0.697225		CYTH3	-1.92134	8.99366	0.00295793	0.315136		WDR64	3.9346	-0.292588	0.00738858	0.685433
Scarf2	-5.82986	3.50238	8.08691e-09	6.26846e-07		GRID1	1.74663	0.24904	0.00781719	0.697225		NOXA1	-1.58503	9.33139	0.00296254	0.315136		FLYWCH2	0.870224	2.15436	0.00778819	0.715451
Sema3b	3.72136	3.54727	8.16508e-09	6.29465e-07		KRBA1	1.52077	2.93383	0.00788492	0.697225		CAMK2B	-0.676522	6.58306	0.00296441	0.315136		PREP	1.34439	6.36047	0.00783144	0.715451
Fam135a	3.35275	3.48172	8.3068e-09	6.34907e-07		ABCA9	-1.91955	2.99687	0.0079136	0.697225		TTC9	-1.64188	7.21013	0.00296951	0.315136		RAD50	1.46589	7.21136	0.00784153	0.715451
Trp53i11	4.5769	7.36061	8.36324e-09	6.34907e-07		ALDH1L2	1.5452	4.11262	0.0079702	0.697225		C2CD3	-0.96468	11.1861	0.00297428	0.315136		GCNT4	-3.87866	-0.976307	0.0079197	0.715451
Dpysl3	-6.75106	5.96344	8.40874e-09	6.34907e-07		GJA5	1.54352	2.67733	0.00804262	0.697225		TFG	1.27587	9.0895	0.00297489	0.315136		SRP19	1.03563	3.32259	0.00796301	0.715451
Niban1	3.29616	6.00011	8.4147e-09	6.34907e-07		DBN1	0.959355	6.56002	0.00804978	0.697225		SORBS3	-1.65748	8.58252	0.00298177	0.315136		PPP1R32	1.60797	1.08181	0.00796641	0.715451
Sec16b	4.11088	3.38504	8.79218e-09	6.59879e-07		NDFIP2	-1.08166	5.33277	0.00812113	0.697225		TNFRSF19	-1.93609	7.75126	0.00298653	0.315136		ACVR1C	-3.74476	0.81423	0.00813777	0.723927
Hotair	-6.87233	-0.182026	8.97111e-09	6.67786e-07		FOXD4L5	-1.97161	-0.676485	0.00819661	0.697225		GALNT14	1.55728	8.67814	0.00299634	0.315136		FDXACB1	1.50056	1.95848	0.00814654	0.723927
Amot	-7.34384	3.51022	8.99169e-09	6.67786e-07		NEK2	0.900313	3.6977	0.00828268	0.697225		CP	2.43598	12.2632	0.0030515	0.317063		RPS17P2	1.94051	-0.632728	0.00852467	0.748731
Sh2d5	-4.44903	3.14609	9.07118e-09	6.70181e-07		SP5	4.34586	-2.55222	0.00830824	0.697225		KLK4	-2.26272	7.04487	0.003055	0.317063		SMAP1	0.886911	4.87126	0.00853691	0.748731
Sync	3.58723	1.55925	9.29487e-09	6.8103e-07		LOC389831	1.85818	4.13166	0.00836743	0.697225		EBF4	-1.72971	8.08424	0.00306226	0.317063		RPL37P6	2.16101	-0.711474	0.0085587	0.748731
Meis1	1.88973	4.68314	9.35011e-09	6.8103e-07		KIAA1755	-1.62004	3.26363	0.00839311	0.697225		GP9	-0.72201	6.53823	0.00309271	0.318565		MTFR2	2.22762	1.33381	0.00870354	0.757477
Zfp449	-4.81692	1.3491	9.36207e-09	6.8103e-07		ANXA6	1.44897	7.10713	0.00840281	0.697225		GDPD5	-1.62752	9.63389	0.00312475	0.320215		SLC25A2	3.89931	-1.11784	0.00900123	0.778663
Hsf4	-4.46167	1.51934	9.62359e-09	6.96483e-07		PLEKHG2	1.36981	4.78509	0.00847626	0.697225		ACOT13	1.5678	9.32556	0.00314098	0.320236		GTF2IP14	1.43966	-0.0874783	0.00904746	0.778663
Hectd2	4.93089	3.67977	1.00565e-08	7.24119e-07		IRAK1BP1	-0.917459	2.02972	0.00848409	0.697225		RAB15	-1.94955	8.50161	0.00318622	0.322603		ANKLE1	1.66216	0.350664	0.00910935	0.778663
Hoxa11os	-8.76633	-1.00423	1.09638e-08	7.85461e-07		IL24	2.038	0.994936	0.00849525	0.697225		MFAP2	-1.43604	7.94196	0.00319649	0.322603		RETSAT	-1.27033	5.52128	0.00916282	0.778663
Hspa12a	-4.98959	3.68173	1.10731e-08	7.89303e-07		MOV10L1	2.5479	-2.26548	0.0085414	0.697225		SPRN	-0.819665	6.63645	0.00326155	0.323286		MORC4	1.65717	4.80616	0.00917756	0.778663
Plpp3	-3.11692	4.21395	1.12083e-08	7.90074e-07		RBM38	0.988959	4.04061	0.00854584	0.697225		MMP16	-2.16063	8.34351	0.00326194	0.323286		MFAP3L	3.1419	3.4593	0.00929627	0.784791
Wscd2	-3.50978	-0.0767124	1.12274e-08	7.90074e-07		MAP3K15	1.90948	-2.12706	0.00861497	0.697225		LAMB3	1.91473	8.77265	0.00329187	0.323286		PPIAP30	1.35161	0.0725596	0.00940534	0.784918
Lama5	4.47084	7.03727	1.1251e-08	7.90074e-07		TRABD2A	1.70905	1.76601	0.00880088	0.697225		ARID3C	-0.79206	6.63564	0.00329408	0.323286		RPL23AP65	1.77576	-0.427786	0.00942859	0.784918
Ramp1	5.41963	2.20019	1.19995e-08	8.36297e-07		RAB39B	-1.82786	0.434119	0.00880419	0.697225		TICAM2	1.09138	10.681	0.00330933	0.323286		SLC30A2	3.25481	-1.29015	0.00943723	0.784918
Prokr1	-6.53353	0.616522	1.20271e-08	8.36297e-07		TSKU	1.29641	4.85424	0.00881221	0.697225		LRRIQ4	-0.71064	6.5618	0.00331703	0.323286		RUSC1	-1.26375	4.17035	0.00952884	0.787581
Hspb8	-4.62771	4.1045	1.21388e-08	8.39947e-07		RABIF	1.00696	4.1987	0.00890603	0.697225		FCN1	1.90344	9.5524	0.00332714	0.323286		RPSAP13	2.17934	-0.705782	0.009598	0.787581
Rrad	-2.98346	3.0841	1.23012e-08	8.47052e-07		NPTX2	4.76247	1.68727	0.00901241	0.697225		DUX4L6	-2.09247	7.04273	0.00336807	0.323286		FGF14	3.76039	-0.813546	0.0096092	0.787581
Wnt5a	-7.07363	4.03624	1.26159e-08	8.59768e-07		SPTBN1	-0.939326	9.00202	0.00901876	0.697225		SESN3	1.65134	9.20983	0.00336895	0.323286		ADH6	-1.79958	-0.253651	0.00970906	0.791922
Nfib	1.55859	8.60521	1.26163e-08	8.59768e-07		OCA2	5.15099	-1.37212	0.00918244	0.697225		SPANXA1	-2.93314	7.2349	0.00336933	0.323286		CTAGE6	5.1002	1.84909	0.0098236	0.797412
Atp1b1	3.46158	1.47493	1.26677e-08	8.59768e-07		FBLN1	2.02528	6.95941	0.00918537	0.697225		AMPH	-1.31558	6.9031	0.00338707	0.323286		LDHC	4.42764	-1.78822	0.00992616	0.801882
Cmbl	6.67766	2.11911	1.29355e-08	8.73761e-07		CENPL	0.767083	3.54583	0.00921455	0.697225		HAND2	-0.69861	6.54064	0.00340627	0.323286		RPL4P6	0.999984	-0.0842245	0.010028	0.806255
Nid1	-4.25085	7.06189	1.34953e-08	9.05048e-07		IGSF21	-1.88134	0.361199	0.00921978	0.697225		S100A9	2.24199	9.88487	0.00342913	0.323286		ZNF782	1.01227	3.32836	0.0101947	0.81577
Zfp820	1.92673	3.25288	1.3561e-08	9.05048e-07		PCDHGC5	-2.42502	-0.99686	0.0092273	0.697225		GOLGA8A	-1.26511	10.6313	0.00344472	0.323286		NUDT2	1.24057	1.52714	0.0103501	0.821241
Rin2	1.72535	7.75715	1.35901e-08	9.05048e-07		CYS1	2.88518	-0.692761	0.00924505	0.697225		SPPL2A	0.93671	11.1358	0.00344592	0.323286		FMNL2	1.8507	7.69849	0.0103683	0.821241
Gna14	5.01798	0.755886	1.37415e-08	9.10857e-07		PLPP2	2.34742	3.46509	0.00926023	0.697225		CRACR2B	1.65783	11.413	0.00347626	0.323428		C1QTNF9B	3.45204	-0.652185	0.010409	0.821241
Gstm2	4.57369	3.99777	1.39153e-08	9.13104e-07		MAP2	-2.31702	4.43505	0.0093682	0.697225		CLDN6	-1.38318	6.65861	0.00349139	0.323428		TEKT4	2.65114	-0.110006	0.0104814	0.823103
Ank3	5.88247	3.65599	1.39228e-08	9.13104e-07		KCNN3	1.56861	1.62822	0.0093832	0.697225		PLAAT4	0.93736	11.6383	0.00350224	0.323428		GAS2	3.96859	0.701971	0.0106359	0.831217
Irx1	-8.26812	-0.857093	1.39685e-08	9.13104e-07		NTRK1	1.94807	-0.245634	0.00943138	0.697225		ZNF653	-0.93824	11.6169	0.00357784	0.323428		PTPRR	3.07448	-1.88376	0.0106911	0.831217
Tram1l1	-8.16397	-0.909166	1.42572e-08	9.20308e-07		CCDC50	-1.61841	7.12137	0.00945674	0.697225		ZNRF2	1.44045	9.66424	0.00359349	0.323428		CASP12	4.30254	-0.500701	0.0107324	0.831217
Ptch2	4.95826	0.705038	1.42665e-08	9.20308e-07		ILF2	0.629499	7.47021	0.00946842	0.697225		PKD1L2	-0.924717	6.68323	0.00359427	0.323428		MINPP1	-0.86123	3.9417	0.0108135	0.833677
Zfp57	-4.75548	3.39615	1.42734e-08	9.20308e-07		EFHB	-1.34994	-0.11469	0.00947939	0.697225		RPRML	-0.75252	6.51239	0.00361262	0.323428		SURF2	0.856631	1.14178	0.0109427	0.839247
2610035F20Rik	5.45938	-3.03008	1.45523e-08	9.34048e-07		NELL1	-5.55747	0.841471	0.00949003	0.697225		TMEM38B	1.37203	9.27802	0.00361554	0.323428		DDX25	3.94756	-0.504285	0.0110152	0.839247
Bcl6b	-3.60693	4.09514	1.47828e-08	9.3836e-07		ACTR3C	-2.37989	-0.200613	0.00956027	0.697225		FOXP4	-1.39564	7.50946	0.00361559	0.323428		PGAM4	2.03407	1.37567	0.0110349	0.839247
Gm11264	7.60973	-1.55867	1.47927e-08	9.3836e-07		ENDOU	-1.22978	-2.12052	0.00958439	0.697225		RBM24	-1.06577	7.15209	0.00363256	0.323428		IL24	-4.00087	-1.83176	0.011209	0.844026
Plekhg5	2.96704	5.75099	1.4818e-08	9.3836e-07		ZNF676	-2.50823	-4.34612	0.00959658	0.697225		NDN	1.67986	10.1749	0.0036334	0.323428		CXCL17	-2.8012	-1.47813	0.0112445	0.844026
Sybu	6.154	1.10578	1.49512e-08	9.42587e-07		CDCA3	1.03385	3.74531	0.00959661	0.697225		GPD1L	1.39583	9.92987	0.00364166	0.323428		VMO1	3.03215	-0.56183	0.0112477	0.844026
Capn5	2.75907	5.3497	1.52062e-08	9.54427e-07		ERAP1	-1.04766	5.97872	0.0096258	0.697225		BMP1	-1.32966	9.71398	0.00367147	0.323808		NDUFA10	0.889226	5.81959	0.0113371	0.846971
Rcn3	-3.61749	3.95253	1.53739e-08	9.60697e-07		LYPD5	-1.28799	1.43193	0.00973228	0.697225		INGX	-0.67421	6.41787	0.00370648	0.323808		FUBP3	0.709985	5.754	0.0118559	0.87591
Grk5	2.05178	4.98239	1.54891e-08	9.63654e-07		CACNA1H	2.20481	1.95087	0.00974728	0.697225		PURA	1.32904	9.29251	0.00371731	0.323808		TEKT2	3.28044	-1.44979	0.0118743	0.87591
Cstf2t	-2.80368	4.43516	1.58424e-08	9.81146e-07		NAMPTP1	-1.91011	1.99095	0.0098418	0.697225		SOX3	-2.23988	6.93229	0.00371873	0.323808		CDK3	2.91095	1.54372	0.0118801	0.87591
Gsta4	4.63913	3.35132	1.59086e-08	9.81146e-07		ANO2	1.98279	-1.46931	0.00985888	0.697225		COPG2IT1	-1.12629	6.87436	0.00372695	0.323808		C15orf48	3.33109	0.935465	0.0121668	0.888409
Ccbe1	6.68401	2.34363	1.60284e-08	9.84253e-07		TRAF3IP2	-1.6337	4.94229	0.00994213	0.697225		UCA1	-1.61895	9.26036	0.00377682	0.324499		ANKMY2	0.999593	4.0843	0.0122759	0.888409
Spire2	-3.30282	3.04712	1.62438e-08	9.9104e-07		ARHGEF19	1.15151	2.85586	0.00994571	0.697225		TIMM44	-1.27028	9.40106	0.00379079	0.324499		CSAG2	6.23917	-0.106083	0.0123011	0.888409
Tnfrsf21	2.84979	5.62511	1.62919e-08	9.9104e-07		GAREM2	2.05548	2.73043	0.0100153	0.697225		APOBEC3B	1.63353	7.78546	0.00379909	0.324499		KCP	-3.19945	1.3636	0.0123278	0.888409
Ptn	11.2987	3.81621	1.63485e-08	9.9104e-07		LVRN	-2.24323	-1.10746	0.0100523	0.697225		MIR30D	-1.16425	6.80094	0.00379987	0.324499		CCDC28A	0.981549	3.50127	0.0123728	0.888409
Tmcc2	-1.63579	4.46165	1.64302e-08	9.91755e-07		ZNF347	-1.48905	3.0936	0.0100562	0.697225		RFLNB	-1.8884	9.39794	0.00384619	0.327057		ZNF101P2	2.57379	-0.673434	0.0125152	0.888409
Zik1	-3.50679	0.503429	1.67598e-08	1.00456e-06		GNB1L	0.958386	2.66018	0.0100855	0.697225		ANKRD13D	-1.66473	8.60066	0.00389366	0.32875		THBS3	-0.914897	5.81415	0.0125996	0.888409
Aspg	10.432	0.644953	1.67839e-08	1.00456e-06		SLC35A1	-0.712419	4.56519	0.0100863	0.697225		TM4SF18	1.82916	8.42429	0.00391929	0.32875		FJX1	3.5063	1.74529	0.0126338	0.888409
Ephx1	6.92967	4.11841	1.69618e-08	1.00896e-06		POU6F1	-0.895285	2.79203	0.0101162	0.697225		HBEGF	-1.67028	9.17194	0.00393416	0.32875		RPL13AP16	1.21375	0.835322	0.0126931	0.888409
Layn	-5.57127	2.32156	1.70587e-08	1.00896e-06		ABCA5	-2.01774	4.44521	0.0102342	0.697225		TDRP	-1.86992	8.92764	0.00394265	0.32875		TPSD1	-5.56445	-2.23159	0.012694	0.888409
Ak3	2.19556	6.62011	1.70709e-08	1.00896e-06		CYP4F11	-2.15026	-1.44544	0.0102406	0.697225		CEACAM1	1.44009	8.78309	0.0039606	0.32875		LOC401703	3.66148	-2.49965	0.0127508	0.888409
Nr2f1	2.37883	7.41309	1.75298e-08	1.03179e-06		NAALADL2	-1.64382	2.18505	0.0102707	0.697225		NELFB	-1.36669	8.77233	0.00399399	0.32875		CTAGE11P	2.24307	0.14699	0.0127935	0.888409
Rom1	2.90535	2.67338	1.77683e-08	1.0415e-06		ZNF331	-1.43461	3.66652	0.0103277	0.697225		COX17	1.13995	10.424	0.0040117	0.32875		IGHV3-66	-5.75812	-0.668631	0.012814	0.888409
Mmp28	3.40939	3.91307	1.80194e-08	1.05187e-06		PCDHGC3	-1.65497	7.07786	0.0103762	0.697225		CCDC190	-2.90207	7.88634	0.00402115	0.32875		TAS2R40	3.24218	-0.627216	0.0128558	0.888409
Crnde	-6.78543	-0.500359	1.84303e-08	1.07145e-06		MFAP2	2.28029	4.97588	0.0103925	0.697225		TP53INP1	1.2394	11.0695	0.00403575	0.32875		TMEM38A	2.35781	-0.232237	0.0128751	0.888409
Efna2	-2.7211	2.19867	1.85465e-08	1.0738e-06		FAM169A	1.71102	-0.749325	0.0104218	0.697225		DCPS	-1.33191	7.23999	0.00410021	0.32875		KCNH3	-2.63887	-0.920031	0.0129549	0.888409
Mapk8ip1	1.96829	5.15029	1.86929e-08	1.07788e-06		TRIM51	-4.50558	0.542264	0.010501	0.697225		RBFA	-1.22556	10.519	0.00411093	0.32875		TAF12	1.06166	3.1949	0.0129595	0.888409
Hr	2.42372	3.81538	1.89209e-08	1.08661e-06		HPCA	2.43724	-2.53065	0.010568	0.697225		SP1	1.16831	11.0569	0.0041189	0.32875		TGIF2-RAB5IF	1.0765	4.79179	0.0129967	0.888409
Nr2f2	2.16937	6.9869	1.90191e-08	1.08785e-06		MTCO3P12	-3.4859	0.101435	0.0106266	0.697225		CFAP410	-0.8263	12.0264	0.00412408	0.32875		GCNT2P1	2.9984	-0.991398	0.0132163	0.899771
Phactr1	-3.71198	2.59767	1.92241e-08	1.09238e-06		NECAB3	1.22054	3.9939	0.010674	0.697225		MIR27A	-2.676	7.94447	0.0041295	0.32875		LUZP2	3.53284	-1.45813	0.0132984	0.900325
Pth1r	4.13817	2.18787	1.92524e-08	1.09238e-06		LRP3	1.78847	3.91473	0.0107388	0.697225		PROCA1	-1.6114	7.5542	0.00413091	0.32875		STYK1	3.98727	-2.19713	0.0133924	0.900325
Igf2	3.74354	7.18322	2.00403e-08	1.13004e-06		TMEFF1	2.74825	-1.34919	0.0107463	0.697225		MSI1	-1.7764	7.53294	0.00414959	0.32875		IFIT1	-2.53089	3.85846	0.0134203	0.900325
Mks1	3.19507	2.15784	2.00755e-08	1.13004e-06		NR3C2	-2.09183	1.20255	0.0108133	0.697225		SSPN	1.25187	11.2877	0.00415552	0.32875		BGLAP	2.37792	-1.46712	0.0134377	0.900325
Prdm16	-6.14398	2.75397	2.01722e-08	1.131e-06		TM6SF2	2.63471	-1.56616	0.0108707	0.697225		MMP15	-2.68207	8.66519	0.00416223	0.32875		AURKA	1.72456	4.61155	0.0136594	0.911564
Ccn5	7.28381	4.04118	2.03092e-08	1.1342e-06		NUDCD2	-0.630236	4.66002	0.0109132	0.697225		CIART	-1.71141	7.41071	0.00419008	0.329647		ARHGDIG	-3.80045	-2.016	0.0140446	0.933579
Aqp5	9.16642	2.5407	2.11094e-08	1.17426e-06		PCDHGB1	-2.5192	0.394538	0.0109623	0.697225		ANGPTL7	-0.53686	6.32693	0.00421676	0.330445		KCNK5	3.31108	0.65787	0.0142961	0.944047
Kctd1	2.17118	3.24331	2.14363e-08	1.18172e-06		CYB5RL	-0.708747	3.12756	0.011053	0.697225		ENOX1	-0.81048	6.59989	0.00426537	0.332172		SPC25	1.95994	1.07201	0.014345	0.944047
Gpc4	-6.48475	3.17916	2.14556e-08	1.18172e-06		TSPYL4	-0.991908	4.70138	0.0110559	0.697225		CNTNAP3	-0.82776	6.61854	0.00428289	0.332172		ANKRD20A8P	3.89452	2.23156	0.0144393	0.944047
Acer2	3.13039	3.40411	2.14934e-08	1.18172e-06		TMEM204	1.77263	4.17305	0.0110589	0.697225		LY75	1.87779	9.43443	0.00431472	0.332172		GFOD1	-2.26248	2.38372	0.0144839	0.944047
Chst11	-2.94962	3.98049	2.18295e-08	1.19556e-06		GPR157	0.93664	2.92135	0.0110856	0.697225		CD8A	1.42475	9.35106	0.00431725	0.332172		PKIB	3.92064	-1.46652	0.0145133	0.944047
Ralgps2	3.40125	5.30297	2.19625e-08	1.19822e-06		H4-16	-1.1681	0.136707	0.011097	0.697225		CD3G	1.66995	9.84277	0.00432191	0.332172		LOC651337	1.84884	0.24715	0.0145879	0.944047
Artn	3.23591	4.32602	2.21091e-08	1.19915e-06		PHLPP1	-1.18126	5.43311	0.0111013	0.697225		GABBR2	-0.52198	6.41936	0.0044027	0.335584		FAM72C	2.51517	1.06382	0.0145935	0.944047
Stap2	2.71267	3.02824	2.22118e-08	1.19915e-06		MRGBP	0.834224	4.63753	0.0111877	0.697225		DEGS2	-1.37736	6.70427	0.00441951	0.335584		FAM110B	-2.7253	-0.201836	0.0149509	0.960962
Tmem50b	1.47999	5.47195	2.22614e-08	1.19915e-06		LRRC61	-2.19421	2.00073	0.0112922	0.697225		NT5DC2	-1.69855	10.7552	0.00443753	0.335584		ARSL	4.24044	2.65601	0.0149688	0.960962
Ccdc80	2.99419	4.43903	2.23177e-08	1.19915e-06		LINC01347	-0.870857	4.66808	0.0112965	0.697225		CDC42SE2	1.18293	11.1595	0.00444921	0.335584		KRT8P39	1.80509	0.82917	0.0150662	0.963551
Pdzrn3	-3.58829	3.52191	2.24313e-08	1.1992e-06		ELAPOR2	-1.84594	3.45076	0.0113903	0.697225		PIP5KL1	-0.86135	6.7739	0.00445028	0.335584		FBP2	4.17724	-2.02073	0.0152662	0.97266
Large1	-4.04045	3.43033	2.24876e-08	1.1992e-06		ABCB7	-0.742328	4.15912	0.0114134	0.697225		PSMA5	0.97324	11.5698	0.00452181	0.338092		KLHL35	2.27176	0.606621	0.0153709	0.97565
Bcl2l15	-4.24344	0.436079	2.29158e-08	1.21745e-06		PLD4	-1.83232	1.05709	0.0115958	0.697225		ANKS3	-1.68371	7.3926	0.00452804	0.338092		PGAM1P6	1.89979	0.0264038	0.015487	0.979333
Notum	4.14522	1.91986	2.34169e-08	1.23944e-06		MAP4K2	0.674006	3.75505	0.0116044	0.697225		FSTL3	-2.34153	8.84383	0.00454395	0.338092		RPS10P6	2.69261	-0.93968	0.0156226	0.982241
Zic2	9.18442	-0.771322	2.3527e-08	1.24063e-06		PLXNA3	1.40752	4.50164	0.0116408	0.697225		FOXJ3	1.20181	10.83	0.00456598	0.338092		ST13P19	3.02372	-1.3855	0.0156515	0.982241
Inka2	3.86542	1.37609	2.38455e-08	1.25277e-06		CERCAM	1.33989	6.05257	0.0117726	0.697225		NPNT	-0.90225	6.71399	0.00456893	0.338092		SMC2	1.14935	5.31454	0.0157616	0.982241
Zbtb7c	7.12964	1.33468	2.51449e-08	1.31287e-06		AFAP1	-1.01901	5.93696	0.0118141	0.697225		RDH13	-2.60921	9.57453	0.0045913	0.338092		ASS1P2	1.87047	-0.805509	0.0158143	0.982241
Nuak1	2.74981	5.61295	2.52126e-08	1.31287e-06		ADGRV1	-2.80362	0.987916	0.0118779	0.697225		ADGRA3	-1.34865	7.07253	0.00460678	0.338092		GBX2	-4.20982	-2.94875	0.015935	0.982241
Adamts1	2.79687	7.17305	2.52963e-08	1.31287e-06		DTWD2	-0.834321	2.68113	0.0119452	0.697225		DERL1	1.26078	9.87756	0.00464047	0.338092		SCN7A	-3.0458	-0.63715	0.0159498	0.982241
Nexmif	10.1261	0.280002	2.53596e-08	1.31287e-06		NHLRC3	-0.884603	5.37959	0.0119803	0.697225		RASGRP1	1.58465	9.07924	0.00466416	0.338092		C5orf15	0.913928	4.34538	0.0159882	0.982241
Insyn1	7.96747	0.646023	2.56575e-08	1.31898e-06		ZNF277	-0.909133	4.21806	0.0119836	0.697225		MYADM	-1.51177	9.528	0.0046685	0.338092		LOC644456	2.00242	-1.25117	0.0161296	0.982241
Aebp1	-3.51246	6.80642	2.56637e-08	1.31898e-06		WDR72	-2.40079	0.288437	0.0120737	0.697225		PITPNM3	-0.88535	6.71256	0.00466963	0.338092		TUBB8P1	3.19792	-0.251325	0.0161618	0.982241
Hdgfl3	-3.86888	4.40508	2.58954e-08	1.32609e-06		EVC	1.49438	4.54709	0.0121198	0.697225		CRABP1	-0.66447	6.50843	0.00471704	0.339657		ABITRAM	0.987979	2.15911	0.0161816	0.982241
Hs6st1	-1.33959	5.70077	2.66229e-08	1.35844e-06		SHISAL1	2.50463	1.4554	0.0121316	0.697225		CCDC28A	1.64216	9.73587	0.00477088	0.339657		ADAM21P1	3.91769	-2.26174	0.0161864	0.982241
Mttp	-2.89643	3.09771	2.69146e-08	1.3684e-06		LRRIQ3	-1.67717	0.120352	0.0121491	0.697225		LCAT	-1.01514	12.4726	0.0047887	0.339657		CSRP3	2.91377	-1.79027	0.0162311	0.982241
C130026I21Rik	5.9556	3.14672	2.71805e-08	1.37698e-06		JAZF1	-1.32702	5.24949	0.012211	0.697225		PKN3	-1.73956	10.489	0.0048267	0.339657		GTF2IRD2P1	2.23091	1.65423	0.0163147	0.983382
Disp1	-3.29864	3.70066	2.76178e-08	1.39091e-06		TIAM2	-1.50806	3.96153	0.0122148	0.697225		ESPL1	-1.70123	7.96009	0.00484376	0.339657		STRCP1	3.42625	1.24902	0.0164789	0.983382
G6pdx	1.54255	6.58308	2.76515e-08	1.39091e-06		ZNF214	-1.66442	0.328604	0.0123128	0.697225		PCOLCE	-1.07431	11.9631	0.00484655	0.339657		PSMD8P1	-2.26042	0.0253816	0.0166385	0.983382
Pde5a	-5.74227	2.91448	2.78454e-08	1.39571e-06		GPALPP1	-0.845309	4.61882	0.0123207	0.697225		NFATC4	-2.00633	7.78216	0.00487106	0.339657		TRAF3IP1	0.824286	4.73108	0.016729	0.983382
Ahr	2.2237	6.23076	2.81054e-08	1.40379e-06		ABHD13	-0.977032	4.7653	0.0123291	0.697225		TMEM170B	1.42627	9.66391	0.00488672	0.339657		TRIM34	-1.65459	2.44782	0.0168218	0.983382
Usp43	6.15919	-0.236891	2.87938e-08	1.43279e-06		CPA5	2.66711	-3.22464	0.012347	0.697225		MBNL1	1.07709	10.5766	0.00489638	0.339657		DCDC2	4.40675	0.0532755	0.0168613	0.983382
Znhit6	-1.68912	5.65355	2.89182e-08	1.43279e-06		BIN1	1.07853	4.75933	0.0124253	0.697225		CTCFL	-2.40083	6.87687	0.00490005	0.339657		CSAG3	5.91768	1.85717	0.0168788	0.983382
Sema3f	2.55635	5.0454	2.89892e-08	1.43279e-06		OLIG2	-3.89501	-0.81933	0.0124558	0.697225		GZMH	1.41054	9.80133	0.00490536	0.339657		SNX2	1.24262	6.44617	0.0169361	0.983382
Hoxc11	-7.42512	0.76845	2.92033e-08	1.43836e-06		DMD	-1.95437	4.15047	0.0124827	0.697225		OGN	-0.781947	6.65473	0.00490569	0.339657		HINT3	1.15253	3.34049	0.0169576	0.983382
Gm4861	5.34753	-3.08601	2.94489e-08	1.44544e-06		SLC35E4	1.54756	3.05932	0.0124931	0.697225		PCDHGC5	-0.938425	6.79347	0.00492818	0.339657		SHF	-1.73243	1.44028	0.0170152	0.983382
Cc2d2a	1.96865	5.68233	2.9602e-08	1.44794e-06		HPCAL1	1.16469	5.81984	0.0125092	0.697225		SPP1	0.82842	12.8517	0.00494931	0.339657		CAMTA2	-0.790398	5.91745	0.0170512	0.983382
Golm2	-1.59156	5.71761	2.97423e-08	1.44823e-06		SNX1	-1.00567	7.28497	0.0125133	0.697225		MTSS2	-1.56191	8.13843	0.00496658	0.339657		PKIA	3.81589	-1.1953	0.0171383	0.983382
Mboat2	5.39395	0.983985	2.98119e-08	1.44823e-06		RB1	-0.922142	6.12961	0.0125177	0.697225		TPMT	1.71509	9.28001	0.00497143	0.339657		GAP43	4.08874	-2.10291	0.0171606	0.983382
Reck	-2.91156	1.66156	3.00328e-08	1.45281e-06		PLEKHB1	-3.20483	4.02	0.0125318	0.697225		SAP30BP	-1.71971	8.00349	0.0049802	0.339657		TRIM48	-6.82145	-1.2608	0.0172396	0.983382
Guca1b	-2.36232	0.945534	3.0111e-08	1.45281e-06		HHAT	1.76245	2.10166	0.0125685	0.697225		MAP2K1	1.42155	10.1119	0.00500111	0.339922		HEY2	2.48852	1.89731	0.0172698	0.983382
Ttc26	1.55165	3.93448	3.07971e-08	1.48087e-06		PCDH7	-2.04083	6.03938	0.0126095	0.697225		C8orf34	-0.8132	6.42424	0.00504599	0.340937		RPSAP29	1.89937	-0.737703	0.0173413	0.983382
Zic5	7.41861	0.420577	3.1048e-08	1.48789e-06		IL6ST	-1.0962	7.69113	0.012699	0.697225		SLC35D3	-0.64033	6.37127	0.00505016	0.340937		NKAPL	2.96628	-2.35271	0.0173798	0.983382
St3gal5	2.80634	5.45314	3.22232e-08	1.53638e-06		PAQR7	1.16379	3.83564	0.0127135	0.697225		PECR	1.75749	8.6606	0.00509424	0.342755		TTLL13P	2.95216	-0.895825	0.01741	0.983382
Slc6a12	10.6647	0.153041	3.23626e-08	1.53638e-06		ARL4D	0.994934	2.40746	0.0127163	0.697225		MAFF	-1.59878	8.31672	0.00516937	0.343399		RPS7P4	1.82026	0.408174	0.0174501	0.983382
Arhgef19	3.92989	3.26634	3.24484e-08	1.53638e-06		SOGA1	0.823322	6.17903	0.0128011	0.697225		MTSS1	1.28001	9.55439	0.00517129	0.343399		CNN1	-2.86508	-0.632288	0.0174939	0.983382
Rbms3	-4.41462	3.15664	3.24931e-08	1.53638e-06		HINT3	-0.902506	4.96522	0.0128882	0.697225		C4orf48	-1.73494	8.69606	0.00517161	0.343399		PM20D2	1.942	2.47209	0.0175557	0.983382
Dnajc22	2.35778	3.62797	3.2775e-08	1.54067e-06		NAIP	-1.17875	3.20012	0.0129344	0.697225		YY2	-1.31616	7.47739	0.00517255	0.343399		STPG4	2.09098	-1.41725	0.0176232	0.983382
Col28a1	6.03526	4.65498	3.2801e-08	1.54067e-06		SHE	1.54597	3.25203	0.0129691	0.697225		CCND3	1.14327	11.5602	0.00524231	0.345049		SLCO4C1	3.37551	-2.76519	0.0176381	0.983382
Mmd	-2.70201	6.62367	3.32822e-08	1.55811e-06		NPTXR	2.79289	2.43151	0.0129775	0.697225		SELENOV	-0.8065	6.68093	0.00524474	0.345049		CYP2J2	4.71974	-0.356016	0.0176616	0.983382
Apcdd1	2.33176	6.51494	3.35617e-08	1.56035e-06		NFAT5	-1.15793	6.01751	0.0129792	0.697225		GJD3	2.23137	9.33939	0.00524921	0.345049		SYTL5	4.39058	-1.03015	0.017706	0.983382
Rnf24	-1.83326	5.33399	3.3579e-08	1.56035e-06		HAPLN1	4.86029	-0.899436	0.0129941	0.697225		PARVB	-1.20797	8.989	0.00529362	0.346828		LGALS8	1.12287	5.56577	0.0178115	0.985996
Xdh	2.43376	7.86794	3.366e-08	1.56035e-06		KPNA2	0.854947	6.91456	0.0130067	0.697225		EPN2	-1.65042	8.49166	0.00533417	0.348342		LRIT3	1.98137	-0.133878	0.0182076	0.999187
Wnt10a	2.4788	5.44281	3.40417e-08	1.5729e-06		MYBPC1	-3.27438	-2.85028	0.0130646	0.697225		TUBA1A	-0.87676	12.0291	0.00536314	0.348921		EPHX3	2.98265	-1.27977	0.0183199	0.999187
Sdc1	2.15924	7.95941	3.45375e-08	1.59063e-06		DLL4	1.06181	2.78403	0.0131986	0.697225		CYP1B1	2.17277	9.35713	0.00538458	0.348921		PRELP	-2.57308	3.62851	0.0183519	0.999187
Fbxo36	3.09368	1.37322	3.57802e-08	1.64253e-06		TSPY8	-4.45085	-5.43958	0.0132573	0.697225		UGT1A3	2.02281	8.96291	0.00541247	0.348921		ACRV1	2.09033	-0.535825	0.0184023	0.999187
Edil3	-2.80272	1.53455	3.65852e-08	1.67242e-06		DDX11	0.903913	5.06694	0.0132598	0.697225		SSBP4	-1.38592	9.31916	0.00541287	0.348921		TMEM81	1.27785	0.681336	0.0184165	0.999187
Npr3	-5.21983	2.91889	3.66672e-08	1.67242e-06		DSG1	-3.03226	-3.23481	0.0133031	0.697225		SLC46A3	1.63568	9.85484	0.00546153	0.350189		REP15	1.30361	0.437822	0.0184995	0.999187
Miga1	3.28483	2.86813	3.6925e-08	1.67879e-06		DCC	-1.85251	0.0608724	0.0133497	0.697225		SEMA3B	-3.08068	9.52499	0.00546759	0.350189		PNPLA2	-1.27217	6.18142	0.0185718	0.999187
Plcl2	-2.05182	4.60591	3.73295e-08	1.69175e-06		OGDHL	4.12275	-0.837046	0.0133815	0.697225		CCDC38	-0.7937	6.51237	0.00550968	0.350223		HOXA1	3.03417	0.88026	0.0185908	0.999187
Sall2	-3.75649	3.06369	3.83066e-08	1.72915e-06		PTPRG	-1.24734	6.23185	0.0134513	0.697225		GAGE4	-0.86842	6.5058	0.00554338	0.350223		ZNF8	0.997811	-0.173585	0.0185958	0.999187
Zfp354c	-4.36173	1.79145	3.83992e-08	1.72915e-06		MATN3	2.25213	0.498919	0.0136065	0.697225		SLC25A29	-1.54678	9.98721	0.00554924	0.350223		RPL13AP2	1.81496	0.0857397	0.0186415	0.999187
Gm5860	4.17075	1.69215	3.85204e-08	1.72915e-06		ZNF697	-1.00158	5.56131	0.0136688	0.697225		PACS2	-1.46696	10.2645	0.00555089	0.350223		LOC284685	2.70971	0.219383	0.0187098	0.999672
Cldn12	-1.81987	6.45944	3.89049e-08	1.7394e-06		LOC440910	-2.39833	-2.31791	0.013772	0.697225		CEACAM19	-1.13244	6.58981	0.00555576	0.350223		PDSS2	0.852717	3.65024	0.0188518	0.999808
Vldlr	7.43107	3.50578	3.89939e-08	1.7394e-06		ABAT	-1.16896	2.46166	0.0138087	0.697225		UGT1A1	1.86455	8.72337	0.00560255	0.352062		DMP1	4.70792	-0.735472	0.0189436	0.999808
Nme5	4.49114	-0.411522	3.91436e-08	1.7406e-06		CTAGE4	-2.98867	-0.659424	0.0138784	0.697225		MIR641	-1.00748	6.85017	0.00563035	0.3527		NAGS	2.03257	0.950941	0.0190204	0.999808
Tex52	-5.39062	-0.950635	3.93389e-08	1.7428e-06		SLC16A9	2.63475	-2.09121	0.0138923	0.697225		ADD3	1.08542	10.49	0.00566685	0.353599		C7orf25	2.44419	-0.59456	0.0191564	0.999808
Mnd1	-1.89312	3.29562	3.94388e-08	1.7428e-06		FOXO6	2.20361	-1.57603	0.0139446	0.697225		POLE	-1.17965	10.1005	0.00568009	0.353599		IGKV3-7	-5.22749	-1.95073	0.0192208	0.999808
Smad1	-1.38287	5.71452	3.96529e-08	1.74682e-06		LPAR3	2.56746	0.444519	0.0141651	0.697225		SLC7A5P2	-0.94625	11.762	0.0057248	0.355276		PPP1R1C	3.18882	-1.34805	0.0192904	0.999808
Il13ra1	2.84798	6.53615	4.01347e-08	1.76257e-06		ADAMTS7	1.8715	2.97717	0.0141813	0.697225		PSG6	-0.70096	6.47195	0.00575923	0.355349		ANAPC10	0.79016	3.39891	0.0193483	0.999808
Prkag3	2.39223	0.0287261	4.03254e-08	1.76548e-06		MUSTN1	2.64071	-1.9196	0.014199	0.697225		ADARB1	-1.99207	9.84243	0.00576155	0.355349		MYOT	-2.21126	2.3221	0.0194932	0.999808
Nxpe5	-4.28427	2.46325	4.06675e-08	1.77181e-06		PTGDS	3.59428	4.64898	0.0142588	0.697225		PLEKHF1	1.28599	10.1478	0.00581382	0.35642		ACTG1P23	2.05173	-0.105867	0.019525	0.999808
Ncald	5.47752	1.61843	4.07198e-08	1.77181e-06		ITGA8	2.36311	1.3524	0.0143754	0.697225		TGFA	2.35286	9.63734	0.00583152	0.35642		RGS11	-3.84361	0.647702	0.0196449	0.999808
Ifitm10	4.74698	0.832411	4.21782e-08	1.82668e-06		PMEPA1	1.64266	5.47831	0.0143862	0.697225		VNN2	1.44875	8.40209	0.00583243	0.35642		SCLY	0.949683	3.16945	0.0202046	0.999808
Prickle2	6.66126	2.90456	4.22383e-08	1.82668e-06		ZNF717	-0.994938	2.98478	0.01439	0.697225		H2BW4P	-0.61959	6.68229	0.00585638	0.356793		SLC34A2	3.94279	-2.23843	0.020383	0.999808
Bmp2	-3.48253	2.18798	4.24455e-08	1.83006e-06		SLC2A4RG	0.973262	5.06719	0.0144568	0.697225		PYGO1	-1.31258	6.95334	0.005948	0.360722		ENPP3	-2.36969	0.077767	0.020475	0.999808
Sncg	4.32742	1.20389	4.3092e-08	1.8523e-06		PCMT1	-0.794815	6.30839	0.0144627	0.697225		KCNJ16	2.44281	10.1812	0.00603183	0.360722		FGF7P6	1.30291	3.57367	0.020571	0.999808
Magi1	-2.04564	4.12936	4.34949e-08	1.86397e-06		SEMA3F	1.44501	3.80392	0.0145006	0.697225		JAG2	-1.71297	9.11332	0.00603883	0.360722		GSTT2B	3.4035	1.43175	0.0205783	0.999808
Pced1b	-3.09579	3.55364	4.39546e-08	1.87401e-06		PROX1	-2.20082	2.14837	0.0145034	0.697225		G0S2	1.79473	10.7991	0.00605169	0.360722		VSIG1	2.00549	-1.4334	0.0207041	0.999808
Zan	-2.77739	-1.24328	4.41308e-08	1.87401e-06		NR1I3	1.05867	-0.787905	0.0145485	0.697225		RHBDF1	-0.85173	12.2437	0.00605662	0.360722		IGSF21	3.24642	0.00561842	0.0207391	0.999808
Fndc4	-3.91999	2.96784	4.42402e-08	1.87401e-06		ARFIP1	-0.883738	5.16956	0.0145521	0.697225		ENPP2	1.19032	11.0649	0.00605885	0.360722		OR1L6	1.97289	-0.710767	0.0208693	0.999808
Crip2	2.09662	6.47135	4.43616e-08	1.87401e-06		CORO2A	1.91067	2.66006	0.014569	0.697225		PPP1R36	-0.51757	6.43726	0.00608243	0.360722		CILK1	1.49641	6.08114	0.0209221	0.999808
Clmp	-2.86337	3.15884	4.43896e-08	1.87401e-06		PDLIM1P4	-2.55975	0.268445	0.0146119	0.697225		CNDP2	0.85682	12.2757	0.00608637	0.360722		ZNF416	0.910582	2.93863	0.0209379	0.999808
Akap17b	2.10312	1.5974	4.52755e-08	1.90574e-06		MPP3	1.51599	1.18945	0.0146309	0.697225		CRLS1	1.57525	10.0445	0.00612461	0.360722		OR56B4	3.99301	-2.1918	0.0209611	0.999808
Rubcnl	2.58778	2.8817	4.58872e-08	1.92517e-06		LRCH1	-0.785233	5.13012	0.0146438	0.697225		PTPRS	-1.63249	8.00329	0.00613943	0.360722		RPL7P1	2.77899	-1.51324	0.0210932	0.999808
Slc43a3	-2.2065	4.01692	4.60087e-08	1.92517e-06		RPS3AP20	-2.29363	-2.4535	0.0146914	0.697225		MAP7D2	2.97482	9.20247	0.00615079	0.360722		EIF4BP2	2.75638	-1.69967	0.0212664	0.999808
Slc39a4	-3.95067	3.19829	4.65116e-08	1.94049e-06		HMGN5	-1.49146	3.11813	0.0147015	0.697225		KLRG2	-1.4735	6.802	0.00617409	0.360722		S100A6	1.7442	6.1439	0.0212748	0.999808
Arap3	-2.25694	5.63821	4.67117e-08	1.94312e-06		HOXD11	3.23017	-3.39767	0.0147427	0.697225		SULT1E1	-0.54112	6.53629	0.00619325	0.360722		C5orf63	2.0903	0.4843	0.0215367	0.999808
Bad	1.35906	4.75195	4.71533e-08	1.95417e-06		BATF3	1.325	1.5376	0.0148073	0.697225		TCF7L1	-1.71989	8.53296	0.00619473	0.360722		GBP6	3.26358	-1.95518	0.0218313	0.999808
Arhgap27	1.67516	4.84948	4.72528e-08	1.95417e-06		DZIP1	1.96982	3.40754	0.0148733	0.697225		DTX3	-1.38119	8.78629	0.00620651	0.360722		LIPT2	1.90471	-0.492869	0.0218618	0.999808
Nol3	3.34276	1.97793	4.75143e-08	1.95424e-06		TMEM59L	2.88679	-1.40548	0.0148959	0.697225		PIH1D1	-1.18101	10.5237	0.00620969	0.360722		CCDC138	1.11669	3.10593	0.0219691	0.999808
Haus7	1.74724	5.58935	4.76212e-08	1.95424e-06		AURKA	1.08123	4.50216	0.0149256	0.697225		HES7	-0.47151	6.38376	0.00624036	0.361318		WNT10B	-2.4524	-0.59439	0.0219783	0.999808
Pear1	-2.72456	4.87378	4.76677e-08	1.95424e-06		GOLGA8B	-1.07388	5.05048	0.0149531	0.697225		HSPA4L	1.61395	8.71357	0.00626587	0.361318		MAP7D2	3.01166	0.790903	0.0220138	0.999808
Pfkfb4	1.37271	4.92497	4.82959e-08	1.97428e-06		SH3BP5	1.23114	5.88226	0.0149848	0.697225		CITED2	0.89234	12.4933	0.0062742	0.361318		ZNF425	1.54622	0.308934	0.0220618	0.999808
Hid1	3.88102	3.7364	4.88971e-08	1.99312e-06		N4BP2L1	-1.51812	3.68147	0.0150128	0.697225		TMEM50B	2.03336	10.0842	0.00637096	0.365836		RPL31P17	1.53737	-0.704077	0.0221045	0.999808
Ddah2	2.00813	5.52715	4.9142e-08	1.99736e-06		POU3F3	-4.95722	2.07133	0.0150426	0.697225		CCL5	0.912965	12.6678	0.00639306	0.366053		BDH1	2.60104	1.493	0.0221091	0.999808
Klc3	3.79907	0.393738	4.95201e-08	2.00379e-06		FAM50A	0.889649	6.36747	0.0150485	0.697225		NKPD1	-0.61437	6.45601	0.00649379	0.36718		FMO2	-3.23612	1.0789	0.0224208	0.999808
Flnc	-2.34726	6.938	4.95827e-08	2.00379e-06		SHISA2	-3.51544	3.15273	0.015084	0.697225		MIR181B2	-0.87581	6.69077	0.00651671	0.36718		TBC1D3K	-6.46093	-3.99251	0.0224417	0.999808
Scd4	4.42592	1.19303	4.98769e-08	2.00794e-06		IGHV2-70D	3.59111	-4.41086	0.0151444	0.697225		PPP1R12C	-1.16112	10.4603	0.00654433	0.36718		NUTM2D	-1.65622	4.98776	0.0225537	0.999808
Nhlrc1	3.09364	-0.364147	4.99685e-08	2.00794e-06		LYPD6	1.90814	1.47423	0.0151611	0.697225		PPP1R1A	3.20488	8.8089	0.00655894	0.36718		EMX2	-3.43786	-0.847707	0.0227958	0.999808
Vti1a	1.94714	4.79088	5.02652e-08	2.01416e-06		USP18	1.5109	3.70806	0.0152246	0.697225		TMEM14A	1.24818	9.70896	0.00657247	0.36718		ALDH7A1	2.27533	6.47288	0.0228975	0.999808
Clba1	2.85044	2.459	5.06207e-08	2.01894e-06		DOP1A	-1.12933	3.60426	0.0153213	0.697225		MIR637	-1.51962	7.33366	0.00657308	0.36718		NIPAL1	3.98894	-0.228608	0.0229428	0.999808
Mrc2	-3.59074	6.07467	5.06692e-08	2.01894e-06		PTCD2	-0.596738	3.6833	0.0153337	0.697225		SOX11	-3.19057	9.86357	0.00657556	0.36718		PMS2CL	0.825341	4.70954	0.0229842	0.999808
Naalad2	-5.86994	3.53459	5.10029e-08	2.02654e-06		TRIQK	-0.980395	4.78263	0.0153776	0.697225		MAPK13	1.50871	10.3004	0.00661982	0.36718		SNX29	-1.16503	6.53015	0.0232154	0.999808
Ccsap	-1.88504	3.62353	5.11645e-08	2.02729e-06		GABBR1	1.84123	1.5687	0.0154444	0.697225		MIR181D	-0.55375	6.40381	0.00664125	0.36718		PLEK2	3.05246	0.708281	0.0233119	0.999808
Plcg2	3.08566	6.26015	5.34273e-08	2.11105e-06		LPCAT4	0.812433	4.17331	0.0154579	0.697225		PLTP	1.03879	10.2573	0.00664437	0.36718		IGKV2D-40	-6.40725	-2.85488	0.0235883	0.999808
Plag1	-4.47787	1.90109	5.41044e-08	2.13186e-06		SLC12A8	1.60728	1.95981	0.0154994	0.697225		MTX3	1.43105	9.38163	0.00664558	0.36718		NXT2	1.66894	1.81405	0.0237426	0.999808
Sh3tc2	3.32047	3.10578	5.42866e-08	2.13312e-06		ALDH1A2	2.43004	1.10844	0.0155494	0.697225		GPR21	-1.63149	7.8936	0.00666669	0.36718		TRIM9	3.13959	4.04495	0.0237817	0.999808
Chst1	4.04682	4.82138	5.64518e-08	2.21207e-06		HS3ST2	2.76544	0.931538	0.0155883	0.697225		MIR200B	-1.01017	6.6386	0.00669647	0.36718		C14orf39	2.57613	-0.615575	0.023882	0.999808
Anxa6	2.63913	6.20171	5.76898e-08	2.25435e-06		TSPAN19	-1.40441	-0.669053	0.0156257	0.697225		CCDC6	1.59335	10.2666	0.00670041	0.36718		IGKV2-40	-4.67258	-3.90205	0.0240224	0.999808
Abca5	-2.90911	4.21754	5.80859e-08	2.26199e-06		MRPS5	0.81958	5.77038	0.0156412	0.697225		SAMD4A	-1.5883	9.8396	0.0067062	0.36718		CLCNKB	3.68159	-2.48097	0.0240265	0.999808
Hlcs	1.90991	4.14151	5.82041e-08	2.26199e-06		PPBP	2.83352	-2.7635	0.0156965	0.697225		SERPINH1	-0.92317	11.1545	0.00671753	0.36718		PFN2	1.92505	3.87908	0.0243889	0.999808
Cntnap4	-2.93641	2.43182	5.9073e-08	2.28948e-06		ANKDD1A	-0.816189	3.77352	0.0157146	0.697225		FRZB	1.89673	9.26956	0.00672512	0.36718		LOC100129774	4.9372	-1.31505	0.0244312	0.999808
Tcte2	2.20227	3.38935	6.04714e-08	2.33729e-06		SOD2	-0.911392	8.07027	0.0157401	0.697225		ETFRF1	1.23437	10.1434	0.0068074	0.37066		TFB1M	0.990131	4.73993	0.0244334	0.999808
Snx30	-1.81864	4.70738	6.39184e-08	2.46381e-06		GAS2L1	1.13979	4.57187	0.0157547	0.697225		BIN3-IT1	-1.61653	7.62029	0.00689905	0.373758		DDX18P3	3.00573	-2.25726	0.0245483	0.999808
Nexn	-1.71116	5.7473	6.47038e-08	2.48178e-06		CILP2	2.19542	1.37738	0.0158206	0.697225		PNMA6A	-2.59604	8.19329	0.00691085	0.373758		IFIT2	-1.93627	4.1669	0.0246275	0.999808
Cemip	3.58826	3.35153	6.47345e-08	2.48178e-06		RAMP2	1.41414	3.64401	0.0158243	0.697225		HES2	-0.608485	6.55519	0.00696735	0.373758		NWD2	2.9702	-0.76411	0.024642	0.999808
Emb	-2.28532	4.30532	6.49429e-08	2.48306e-06		IPO5	-0.727205	7.19542	0.0158625	0.697225		UNC13D	-1.66536	8.66896	0.00697317	0.373758		PRR36	2.75508	-0.330121	0.0246768	0.999808
Kcnab2	-2.69092	5.08224	6.64168e-08	2.52957e-06		TP53I3	1.55642	3.54072	0.0158934	0.697225		AOPEP	-1.65668	8.72626	0.00699645	0.373758		LOC392196	3.07783	1.1794	0.0248627	0.999808
Ccdc57	1.84558	3.12667	6.65311e-08	2.52957e-06		PCDHAC2	2.14553	-1.43275	0.0159029	0.697225		ANKRD42	1.3459	7.40446	0.00699889	0.373758		RPS2P46	-3.30871	0.502566	0.0248806	0.999808
2210016F16Rik	2.69956	4.04536	6.66944e-08	2.52957e-06		IL33	-2.85067	3.526	0.0159043	0.697225		APOBEC3A	1.53225	9.77031	0.00700093	0.373758		NMNAT1	1.03185	2.31377	0.024925	0.999808
Meis2	1.61982	6.54487	6.76766e-08	2.55998e-06		ITPKA	3.02877	-0.121098	0.0159056	0.697225		ZNF202	-1.26639	7.40129	0.00702035	0.373758		RPS2P8	-1.00219	0.949165	0.0249453	0.999808
Col3a1	-2.69351	10.8242	6.80262e-08	2.56636e-06		SLC25A27	-2.0453	2.34086	0.0159323	0.697225		MKLN1	1.03194	11.3105	0.00703263	0.373758		ZNF774	1.27517	0.86919	0.0250868	0.999808
Stra6	-3.55261	6.42725	6.96915e-08	2.62221e-06		PFDN2	1.12034	6.1486	0.0159949	0.697225		KCNA4	-0.66496	6.46113	0.00710229	0.374739		FTCDNL1	2.52905	-0.0917567	0.0251674	0.999808
Pon3	1.86317	4.86519	7.28308e-08	2.73308e-06		LRRK2	-2.21732	3.69004	0.0160011	0.697225		HOXB2	1.3649	9.62943	0.00712433	0.374739		F7	3.30761	-2.03576	0.0253761	0.999808
Pard6b	-3.97591	0.219987	7.32844e-08	2.74042e-06		CLN5	-0.714604	4.89794	0.0160048	0.697225		CXCR6	1.8324	9.53276	0.00713017	0.374739		TMEM26	3.61168	0.096813	0.0254886	0.999808
Gm6569	6.6535	-2.03678	7.34127e-08	2.74042e-06		NTN1	2.03289	1.15044	0.0160558	0.697225		NXN	-1.63879	10.3999	0.00717468	0.374739		SULT1A4	-1.0368	3.10161	0.0255196	0.999808
Iqsec2	1.48107	4.90266	7.39606e-08	2.75362e-06		CCDC32	-0.703406	4.05629	0.0160617	0.697225		GIMAP4	0.8835	12.2609	0.00718159	0.374739		CCIN	3.03474	-2.28914	0.0255987	0.999808
Pcsk6	4.1544	3.48075	7.44731e-08	2.76545e-06		ADRA1B	2.39631	-0.617454	0.0160904	0.697225		ARHGEF3	1.32901	10.6831	0.0071988	0.374739		XRN2	0.677788	7.89838	0.0256225	0.999808
Shisa4	2.39942	4.52047	7.70524e-08	2.85376e-06		TMTC4	-0.750336	3.97708	0.0162107	0.697225		LY96	0.79041	12.6875	0.00722359	0.374739		BCL2L15	1.50903	-1.18206	0.0258735	0.999808
Thrb	7.99734	0.984821	7.72974e-08	2.85537e-06		TTLL12	0.859503	5.45257	0.0162235	0.697225		TGFB1I1	-1.74988	8.46936	0.0072454	0.374739		PPIAP36	2.22436	-0.684349	0.0258837	0.999808
Cyp27b1	-2.88611	0.201979	7.78805e-08	2.8686e-06		CTDSPL	-1.14763	6.00689	0.0162305	0.697225		CTNNA3	-0.589725	6.47609	0.00725797	0.374739		OR9A2	2.8402	-1.85858	0.0259148	0.999808
St3gal6	2.92856	4.20272	7.80598e-08	2.8686e-06		CENPM	1.20174	3.33979	0.016254	0.697225		EFHC2	2.49447	8.53851	0.0072588	0.374739		OXTR	2.77042	-1.59722	0.0259679	0.999808
Tenm3	-5.9026	2.40894	7.85737e-08	2.88002e-06		KCNF1	3.67879	-3.34009	0.0162864	0.697225		SETD7	1.17461	9.35686	0.00728101	0.374739		ACACB	-1.6566	6.11082	0.0260781	0.999808
Cxadr	5.8641	1.93973	7.90904e-08	2.89149e-06		TMEM92	1.44877	-1.04275	0.0163079	0.697225		HHIP	-1.20006	6.70259	0.00728404	0.374739		ZNF134	0.865831	3.99814	0.026186	0.999808
Fkbp11	-3.83478	2.68326	8.15277e-08	2.95939e-06		EPHX2	-1.68387	2.65404	0.0163111	0.697225		VSIR	1.40537	9.20769	0.00729487	0.374739		IPP	-0.737725	4.27916	0.0263184	0.999808
Lpar1	-6.12835	3.30424	8.15818e-08	2.95939e-06		QKI	-0.828452	7.23382	0.0163116	0.697225		CNN3	1.13752	12.2615	0.00737407	0.376609		CYP4A11	-3.57937	-4.04329	0.0263392	0.999808
Vegfd	1.76063	4.25402	8.1685e-08	2.95939e-06		TMSB15A	1.6502	0.519253	0.0163311	0.697225		HLA-DOB	1.70293	9.89053	0.00738938	0.376609		SLC17A7	-2.418	-0.424038	0.0265172	0.999808
Fbxl2	2.59669	3.74373	8.17821e-08	2.95939e-06		GGACT	-0.968727	2.09242	0.0163357	0.697225		USP38	1.45271	9.0951	0.00739685	0.376609		HSD17B6	2.40016	-1.19377	0.0265976	0.999808
Tkfc	1.49939	5.00064	8.25594e-08	2.97524e-06		TNFRSF25	1.42675	2.0667	0.016387	0.697638		NPDC1	-2.00693	8.31433	0.00740666	0.376609		CRADD	-1.02478	2.55019	0.0266165	0.999808
Sema3a	-5.01102	4.54772	8.27679e-08	2.97524e-06		TMEM106B	-0.932732	6.17867	0.0165819	0.698834		PXMP2	-1.45764	9.26961	0.0074413	0.377324		LRRC36	-1.86411	-0.183944	0.0267726	0.999808
Ogfod3	1.6029	3.66357	8.28494e-08	2.97524e-06		NTPCR	-0.686736	4.82976	0.0166384	0.698834		SYNPO2L	-0.72488	6.70563	0.0074609	0.377324		HYPK	-1.0089	3.76662	0.0267733	0.999808
Cdc42bpg	1.80611	4.32405	8.38874e-08	2.99795e-06		LPCAT2	-1.17662	5.19142	0.0166575	0.698834		SCNN1A	1.65773	11.5225	0.00749536	0.377324		TOP1	0.764295	6.98488	0.0269144	0.999808
Bicd1	8.14102	1.47367	8.39045e-08	2.99795e-06		ZNF511	0.766407	3.56633	0.016701	0.698834		MFNG	1.4131	10.2192	0.00750063	0.377324		USP53	-1.64651	5.33373	0.0270607	0.999808
Fbn1	-3.71328	6.56505	8.4198e-08	3.00087e-06		TLR3	-1.54132	2.94735	0.0167516	0.698834		SPTB	-0.754013	6.66932	0.00751513	0.377324		GJB5	3.45798	-2.68861	0.0271534	0.999808
Chst15	-3.62685	3.88885	8.50689e-08	3.0169e-06		MIR1915HG	1.30317	0.961154	0.016765	0.698834		KRT3	-1.09242	6.7157	0.00753568	0.377407		IRAK3	-2.14757	3.85917	0.0271656	0.999808
Uggt2	-3.90632	3.94558	8.50729e-08	3.0169e-06		KLF14	-1.81978	1.01082	0.0167963	0.698834		ARHGEF40	-1.48539	8.24306	0.00757903	0.378134		TSPY26P	1.82209	-0.216154	0.0271873	0.999808
Igf2r	-2.78708	6.48554	8.63376e-08	3.05411e-06		PPP1R12B	-1.39111	5.50884	0.0168237	0.698834		LINC01854	-0.89743	6.69383	0.00760215	0.378134		CTSG	-4.68879	-1.23924	0.0271974	0.999808
Myl6b	1.9995	2.56956	8.82445e-08	3.1138e-06		ZMAT5	0.848912	3.81676	0.0168675	0.698834		MPRIP	-1.19803	9.68454	0.00760696	0.378134		GPR156	2.63931	-0.460161	0.0279191	0.999808
Bbs1	2.67892	3.36209	8.86029e-08	3.11524e-06		RALY	0.64141	7.48636	0.0170003	0.698834		CACNG8	-0.62585	6.49411	0.00768146	0.37911		LMTK3	-2.31196	-0.885625	0.02793	0.999808
Ldhd	3.54056	1.27588	8.87244e-08	3.11524e-06		TCEAL7	1.66254	-0.551547	0.0170256	0.698834		TMOD4	-0.78349	6.70361	0.00768166	0.37911		UBD	4.9087	-0.683871	0.0282331	0.999808
Cox7a1	2.3735	0.115009	9.02783e-08	3.15718e-06		EGF	-3.06673	0.310237	0.0170276	0.698834		SEC11C	1.72197	9.54383	0.00768351	0.37911		TUBB8	3.02676	-2.17586	0.0282397	0.999808
Epas1	2.47268	6.27937	9.03641e-08	3.15718e-06		EXOSC1	0.721817	4.26376	0.0170645	0.698834		RAB5B	1.05802	10.2661	0.00774515	0.38121		C1orf53	2.36792	-1.02203	0.0283455	0.999808
Gm773	9.43283	0.635204	9.30774e-08	3.24399e-06		GPSM1	1.13132	4.94719	0.0171012	0.698834		CALB2	-0.9219	6.67115	0.00777494	0.381266		ZFAND2A	1.00637	2.82401	0.0285491	0.999808
Tbc1d2	-2.87628	2.30671	9.44846e-08	3.28419e-06		WTAP	-0.576923	5.95199	0.0171201	0.698834		MIR125B1	-1.75981	7.63674	0.00779946	0.381266		TEX55	3.25002	-2.08924	0.0286344	0.999808
AW146154	1.56994	3.38359	9.46939e-08	3.28419e-06		RAB5IF	0.735592	5.9438	0.0171641	0.698834		CCL28	-2.562	9.4316	0.007811	0.381266		CIART	-1.48048	1.75273	0.028714	0.999808
Uaca	-1.73747	6.87861	9.4974e-08	3.28587e-06		ADGRA2	1.4324	5.29685	0.0171697	0.698834		PRR20C	-1.56824	6.88093	0.0078558	0.381266		C1orf52	0.703089	3.27833	0.0290845	0.999808
Lrp5	-1.45795	5.6522	9.5365e-08	3.29137e-06		LIME1	1.08365	2.59457	0.0172075	0.698834		AKR1C3	1.36743	12.5468	0.00786647	0.381266		NALF1	2.64891	-1.8507	0.0291586	0.999808
Lef1	-2.18916	2.31259	9.57775e-08	3.29758e-06		ZNF781	-1.29798	0.230019	0.0172292	0.698834		HGD	2.80049	10.0541	0.00786771	0.381266		KCNJ13	1.1955	3.79692	0.0291823	0.999808
Zkscan7	3.75927	-0.111716	9.63377e-08	3.30884e-06		PWWP2B	1.50555	3.23756	0.0173605	0.698834		DPP4	1.43883	10.3116	0.00787984	0.381266		GDPD3	-1.55491	1.89339	0.0292318	0.999808
Ssh3	1.90757	5.07963	9.7057e-08	3.32549e-06		HERC2P5	-2.08496	0.490072	0.0173747	0.698834		CD2	1.42068	8.93527	0.00791182	0.381888		DIRAS3	2.39753	-0.684675	0.0292415	0.999808
Flrt2	-4.95485	3.95992	9.77111e-08	3.33984e-06		ANKRD13A	-0.808389	5.64595	0.017418	0.698834		DCBLD1	-0.93716	10.8026	0.00807509	0.387978		ADCY3	-1.44266	5.77268	0.0292472	0.999808
Rbpms2	-1.97126	4.43065	9.80577e-08	3.34363e-06		CDR2L	1.32479	3.6669	0.0174494	0.698834		RBM47	1.56093	9.68483	0.00807681	0.387978		RNASE3	2.22149	-1.79305	0.0293731	0.999808
Prrx1	-5.11796	4.86821	9.83526e-08	3.34564e-06		MRPL9	0.705011	5.40229	0.0174571	0.698834		ODF3L1	-1.66729	7.20973	0.00812559	0.389385		SMG1P5	-1.14746	8.24819	0.0293986	0.999808
Nek10	-6.99138	0.602735	9.96111e-08	3.38034e-06		MAPKAPK2	0.869417	6.61179	0.0174594	0.698834		MIR937	-0.87267	6.94091	0.008166	0.390232		ASB13	-1.29232	1.94307	0.0294143	0.999808
Hspg2	-2.6935	9.4378	1.0042e-07	3.39965e-06		SEMA4G	0.953859	1.65874	0.0175267	0.699854		SCNN1B	-1.04862	6.84719	0.00820263	0.390232		ZFYVE19	-0.904358	3.90349	0.0296896	0.999808
Pla1a	2.76962	4.83177	1.02914e-07	3.47579e-06		ADA	1.17424	3.34045	0.0176414	0.702315		ECI2	1.01297	9.8069	0.00824837	0.390232		ATG10	0.812997	3.49378	0.0298664	0.999808
Slc38a3	8.61212	1.59134	1.04227e-07	3.51177e-06		LNX2	-1.24816	4.07862	0.0177071	0.702315		B3GALT2	-1.68807	7.00999	0.0082484	0.390232		LOC645266	2.61876	-0.539655	0.0299467	0.999808
Ggt1	-2.7209	0.0615443	1.05736e-07	3.55048e-06		ERLIN2	-0.657139	5.90286	0.0177142	0.702315		FUT3	-0.89002	6.78587	0.00824861	0.390232		TRAV4	3.30687	-2.82893	0.0299553	0.999808
Zfp239	1.5346	3.92037	1.06098e-07	3.55048e-06		ADCY3	1.08851	5.37204	0.0179395	0.702338		MIR744	-1.22854	7.16577	0.00826043	0.390232		HS3ST2	-3.3452	-0.310484	0.0302221	0.999808
Hoxa11	-9.29462	-0.555842	1.06126e-07	3.55048e-06		CXorf49B	-3.98505	-3.62912	0.0179858	0.702338		CDK12	1.39923	9.5254	0.00830458	0.391393		ACTRT3	-1.62506	-0.735117	0.0302222	0.999808
Asphd2	-7.68827	-1.14702	1.06655e-07	3.55976e-06		CXorf49	-3.98505	-3.62912	0.0179858	0.702338		MIR1227	-0.95174	6.75969	0.00835548	0.391985		CLCF1	-1.62355	0.373617	0.0302714	0.999808
Pcdhb12	3.9751	-0.487935	1.08606e-07	3.61638e-06		UGT3A2	3.36696	-4.25209	0.0179892	0.702338		PRMT7	-1.71709	7.95926	0.00836038	0.391985		HSP90AA1	1.37862	10.6527	0.030402	0.999808
Pcdhgc4	-1.62731	7.8038	1.10996e-07	3.6873e-06		JMJD7	-0.862351	1.92676	0.0180354	0.702338		INS-IGF2	-0.860575	6.69688	0.00837599	0.391985		KRT8P36	2.50257	-1.18769	0.0305769	0.999808
Ankrd34a	-2.98161	-0.0128215	1.11608e-07	3.69274e-06		FAM120B	-0.587441	3.95652	0.0180791	0.702338		TEKT2	-0.64975	6.54894	0.00839672	0.392037		RPL13AP25	1.59172	1.38301	0.0306158	0.999808
Abcb10	-1.39916	5.46275	1.1168e-07	3.69274e-06		FAM3C	-1.15194	7.07383	0.018117	0.702338		SH3KBP1	0.86375	10.9433	0.00848611	0.395029		B3GAT1	3.77971	-1.59739	0.0306537	0.999808
App	1.3177	9.01641	1.12213e-07	3.70174e-06		MR1	-1.1215	5.05577	0.0181232	0.702338		HTR1B	-0.77984	6.55087	0.00850227	0.395029		EBP	0.884233	3.92217	0.0307486	0.999808
Celf4	4.29882	2.14947	1.12482e-07	3.70197e-06		CX3CR1	-2.04274	1.26167	0.0181367	0.702338		ATP7B	-1.83503	9.75991	0.00852012	0.395029		PRKAA2	3.67235	-1.69707	0.0308078	0.999808
Tspyl4	2.65993	2.36843	1.13106e-07	3.71087e-06		IDH1	0.613907	6.29088	0.0183456	0.702338		GBP4	1.15842	10.6247	0.00859725	0.395152		MRPS34	1.202	3.57913	0.0309064	0.999808
Cep170b	1.29935	6.67783	1.13275e-07	3.71087e-06		SIM2	1.70753	0.877535	0.018361	0.702338		TEX2	2.39086	9.07096	0.00860111	0.395152		MLLT11	2.26896	1.20307	0.0310053	0.999808
F11r	2.16424	5.2919	1.13619e-07	3.71103e-06		DPY19L2P3	-0.899989	1.36434	0.018363	0.702338		CARNS1	-2.59157	7.74983	0.00863788	0.395152		PHACTR3	-3.15202	-1.43848	0.0311346	0.999808
Ank2	-3.25147	3.32898	1.13803e-07	3.71103e-06		CFAP61	2.69165	-0.437372	0.0183635	0.702338		PEAR1	-1.26644	11.2373	0.00866487	0.395152		YKT6	1.05606	6.23395	0.0311759	0.999808
Cystm1	2.30423	2.60861	1.14985e-07	3.73814e-06		GPR27	2.89051	0.0506528	0.018434	0.702338		BTG1	1.0488	11.3382	0.00867509	0.395152		ODAD4	1.25635	1.1789	0.0311874	0.999808
Nrp1	1.99958	8.51132	1.15162e-07	3.73814e-06		EFNA2	2.97863	-4.06182	0.0184418	0.702338		HSD17B14	-1.59333	7.37546	0.00869531	0.395152		PTCHD1	-1.42619	-0.989329	0.0311942	0.999808
Trim45	-1.44747	3.6218	1.1592e-07	3.75416e-06		FBXW11	-0.553824	5.78488	0.0184587	0.702338		ATP6V1B1	-2.13329	9.93767	0.00869703	0.395152		C2orf66	3.09912	-1.86088	0.0313297	0.999808
Shroom4	-2.74471	3.1443	1.1816e-07	3.81798e-06		CDH3	3.95539	2.61851	0.0184778	0.702338		CEACAM6	-0.63992	6.59011	0.00872253	0.395152		GOLGA5	0.775655	5.99394	0.0313441	0.999808
Gkap1	-1.32886	5.65422	1.18506e-07	3.81911e-06		ITM2B	-0.811312	8.92198	0.0185248	0.702338		PSG5	-0.83919	6.49993	0.00872925	0.395152		CENPH	1.77075	1.8419	0.0316227	0.999808
Rpl22l1	1.81748	5.08053	1.18733e-07	3.81911e-06		CCNC	-0.864483	5.36064	0.0185626	0.702338		PAIP1	-1.19277	7.66304	0.00874069	0.395152		CFAP54	-1.83082	2.13343	0.0317341	0.999808
Fcgr2b	-1.62893	7.09875	1.19232e-07	3.82648e-06		ADAP1	1.32782	2.8671	0.0185719	0.702338		MIR21	-1.56368	10.4405	0.00875238	0.395152		LYPD6	4.43903	-0.98516	0.0318048	0.999808
Rragb	4.56164	-0.285308	1.20993e-07	3.87423e-06		SLC12A2	-1.12191	5.08341	0.0185964	0.702338		AOC1	3.94994	9.80299	0.00880086	0.395152		HECTD3	-0.914689	5.70773	0.0318282	0.999808
Cpeb1	-4.0772	1.49919	1.21453e-07	3.8802e-06		DPH6	-0.820495	3.04383	0.018724	0.702393		KLK14	-0.49824	6.35491	0.00881919	0.395152		NPIPP1	0.811266	7.42079	0.0321223	0.999808
As3mt	-1.90128	3.46076	1.2257e-07	3.90708e-06		SYNGR3	1.45745	0.548602	0.0187445	0.702393		OR9Q2	-0.55022	6.38799	0.00882306	0.395152		CLUL1	2.9304	-0.165666	0.0322544	0.999808
Pparg	3.24495	1.44297	1.23458e-07	3.91982e-06		AS3MT	3.0235	0.970907	0.018759	0.702393		CAT	1.05175	10.1561	0.00883306	0.395152		KIF3A	1.07706	5.64524	0.0322567	0.999808
Pde3b	2.10878	6.28498	1.23522e-07	3.91982e-06		ACOT8	0.856661	4.24485	0.0188157	0.702393		ZNF358	-0.72912	11.0664	0.0088577	0.395152		DYNLT3	2.24366	1.88581	0.0322747	0.999808
Acss2	2.5349	3.19237	1.23981e-07	3.9256e-06		CDADC1	-0.815035	3.28394	0.0188213	0.702393		UGT1A7	1.87569	9.05463	0.00888189	0.395152		GLIPR1L2	1.90151	-0.665323	0.0324673	0.999808
Mlh3	2.69385	4.07487	1.25432e-07	3.96269e-06		WDR62	1.0483	3.68656	0.0188497	0.702393		MGST2	1.07491	10.9343	0.00889131	0.395152		TAF4	0.753338	3.85733	0.0324943	0.999808
Prdm1	-1.8982	3.99357	1.26527e-07	3.98843e-06		OR51E1	1.47943	0.208218	0.0189876	0.705961		EPS8	1.44683	10.1496	0.00889848	0.395152		FBXO9	0.936167	6.04415	0.0325823	0.999808
Celsr1	5.71894	2.41538	1.27127e-07	3.99845e-06		PDCL3	0.857731	4.508	0.0190824	0.707909		MMP7	2.87904	10.4617	0.00895267	0.396485		MYOM1	-1.67425	2.67331	0.0326004	0.999808
Adgra2	-3.3239	6.42335	1.27851e-07	4.01232e-06		CPNE7	2.53199	1.1048	0.0191394	0.708455		CCDC183	-2.62892	11.2089	0.00897703	0.396485		KIF7	1.8266	4.08075	0.0326718	0.999808
Tmem117	-5.41825	0.160799	1.28614e-07	4.02734e-06		PRXL2A	1.39492	6.03444	0.0192217	0.709157		SAMD9	1.15561	9.97809	0.00898803	0.396485		GTF2F2	1.02654	4.23926	0.032725	0.999808
Ece2	-1.96746	4.24168	1.29621e-07	4.04995e-06		GPR19	1.66457	1.52533	0.0193011	0.709157		BDKRB1	-1.58337	6.87717	0.00902872	0.396675		PARP16	0.955937	2.99756	0.0327793	0.999808
Gata6	-7.8348	-0.493269	1.31778e-07	4.1083e-06		FGF7P6	-1.32477	2.95331	0.0193284	0.709157		MIR765	-0.86368	6.99879	0.00906032	0.396675		ANKRD45	3.65769	0.835311	0.0329777	0.999808
Ltbp3	1.98103	8.10059	1.32998e-07	4.13722e-06		CUEDC1	-0.696391	4.98134	0.0193923	0.709157		IFNGR1	1.63572	10.4735	0.00908831	0.396675		SPATA2	1.49792	2.92369	0.0330151	0.999808
Angpt4	7.35462	1.17723	1.33409e-07	4.14094e-06		ARL2-SNX15	-3.97993	-3.35919	0.0194868	0.709157		CFAP45	-1.35115	7.22114	0.00912732	0.396675		FAAP24	0.780773	0.780055	0.0330351	0.999808
Dixdc1	1.50636	4.54058	1.3462e-07	4.16939e-06		CLEC18A	2.04721	-0.794438	0.0194976	0.709157		OARD1	1.47226	8.22291	0.00913103	0.396675		NEDD8-MDP1	1.21733	3.51756	0.0331258	0.999808
Ugt1a6a	3.10182	3.22878	1.35563e-07	4.17537e-06		ID3	1.88173	4.70662	0.0195162	0.709157		PANX2	2.42611	9.49739	0.00913957	0.396675		SPATA31C2	4.90552	-1.34447	0.0331542	0.999808
Ccdc68	3.36683	1.55685	1.35775e-07	4.17537e-06		TCTA	0.801898	5.00716	0.0195391	0.709157		MEST	-2.16538	7.96069	0.00916723	0.396675		GALNT15	-3.07892	0.565719	0.0332941	0.999808
Mill2	3.23221	2.00716	1.35868e-07	4.17537e-06		NOG	2.60939	-2.90382	0.0195525	0.709157		C21orf91	1.16442	8.13743	0.00920233	0.396675		FCRLA	-3.51107	2.58557	0.0334001	0.999808
Iqsec3	3.15075	0.590572	1.3599e-07	4.17537e-06		CDC20	1.27812	4.94595	0.019606	0.709157		HSF1	-1.87082	9.3531	0.00921424	0.396675		PATE1	2.90537	-1.79807	0.033766	0.999808
Jmjd8	1.75696	3.29482	1.36669e-07	4.18716e-06		LSR	-1.56716	2.97856	0.0196246	0.709157		MINK1	-1.26781	8.81057	0.00921597	0.396675		PRIM2	0.871076	4.59527	0.0338237	0.999808
Ccdc9b	1.61515	5.49133	1.37971e-07	4.21791e-06		CKAP4	1.45	6.62869	0.0197883	0.711054		CD47	1.63394	9.78758	0.00922457	0.396675		KCNK13	3.50179	-1.48697	0.0338716	0.999808
Sulf2	3.51295	6.08904	1.3965e-07	4.26007e-06		SMTNL2	1.84076	-1.93357	0.0198645	0.711054		SLC12A3	-2.24722	7.09114	0.00923053	0.396675		CAMK2B	2.47751	-0.762839	0.0339253	0.999808
Trim66	-5.44015	1.58397	1.41967e-07	4.32145e-06		CDCA7	2.0746	3.31027	0.0199154	0.711054		TCAP	-1.1528	7.18377	0.00931786	0.398125		SGO2	1.29737	3.48053	0.0339316	0.999808
Efemp1	8.55326	4.98468	1.42652e-07	4.33302e-06		H2AC20	1.72265	-0.534242	0.0199422	0.711054		CRYZ	1.76712	8.66683	0.00933731	0.398125		GPC5	3.23025	-2.90008	0.034043	0.999808
Pcdhb16	1.84986	3.14443	1.4503e-07	4.38719e-06		SLC2A5	-1.24802	3.67312	0.0199832	0.711054		RPP25	-1.32936	8.60636	0.00935945	0.398125		IGHV2-70D	-4.69997	-3.62823	0.0341381	0.999808
Ptpn3	4.38179	1.71648	1.45054e-07	4.38719e-06		ITGA2B	1.54192	-0.622681	0.0200037	0.711054		AP5Z1	-1.83917	9.14286	0.00936497	0.398125		C5orf38	-3.64536	-2.81213	0.0343509	0.999808
Abcg2	-2.70391	3.41567	1.45681e-07	4.39679e-06		PCDHB14	-1.41247	2.14402	0.0200637	0.711054		TMEM14C	1.08373	10.17	0.00938108	0.398125		PLET1	-1.62951	0.455453	0.0343875	0.999808
Olfml3	2.85463	7.57423	1.46292e-07	4.40366e-06		ZNF641	-0.917833	4.074	0.0200757	0.711054		EIF5B	1.07217	10.8233	0.00941085	0.398125		TRIM58	3.58272	-0.451153	0.0344918	0.999808
F13a1	-4.4433	5.55319	1.4654e-07	4.40366e-06		RBPMS2	2.01443	1.42257	0.0201453	0.711054		CLPTM1L	-0.9295	6.86677	0.00943582	0.398125		PLK3	-1.32746	4.82156	0.0345506	0.999808
Lmo1	4.96004	0.630158	1.4684e-07	4.40366e-06		MEF2C	-0.975508	5.77517	0.0202159	0.711054		DNAJB9	1.97618	9.05686	0.00944545	0.398125		GOLGA6L17P	-1.37851	7.49067	0.0347265	0.999808
Ppp1r9a	-3.42787	1.84062	1.48788e-07	4.44745e-06		GNG7	-2.34551	5.0732	0.020284	0.711054		RIMS3	1.14961	8.6352	0.00946537	0.398125		RAB22A	0.685016	4.96106	0.0347701	0.999808
Zfpm1	2.69695	3.87378	1.48928e-07	4.44745e-06		CHST10	0.777899	4.51482	0.0203185	0.711054		MIR24-2	-2.4387	7.77267	0.00950204	0.398125		RPP38	-0.772391	2.59807	0.0349261	0.999808
Masp1	2.24235	6.62308	1.49716e-07	4.46161e-06		MT1X	-0.753394	4.32755	0.0203602	0.711054		CD3D	1.22481	10.3628	0.00952573	0.398125		GRIK4	3.33937	-1.63779	0.0351429	0.999808
Tbccd1	1.35699	4.43288	1.50255e-07	4.46826e-06		CDKN2D	0.981938	3.69336	0.0203846	0.711054		FGF1	-0.983353	7.09017	0.00952734	0.398125		PHPT1	0.90866	4.01312	0.0353111	0.999808
Dyrk1b	2.60347	2.7547	1.51418e-07	4.49344e-06		ZNF626	-1.24106	2.17704	0.0205503	0.711054		NECAB1	-0.5948	6.50509	0.00953839	0.398125		FAM166C	4.1627	-1.24174	0.0353793	0.999808
Sorbs2	3.80422	3.8186	1.5207e-07	4.50335e-06		FAM86B3P	-0.83276	1.96877	0.0205544	0.711054		CXorf65	-0.93005	6.76183	0.00958414	0.398125		TM6SF2	-2.93237	-1.44274	0.03545	0.999808
Arhgdib	-2.02242	7.15004	1.5314e-07	4.52561e-06		RCHY1	-0.765486	4.25172	0.0206456	0.711054		PROS1	1.36195	11.6498	0.00959042	0.398125		DENND1A	1.23577	5.93402	0.0355482	0.999808
Casd1	-3.02263	4.56335	1.54213e-07	4.54785e-06		FOXC2	2.3031	-0.368103	0.0206823	0.711054		PLCB3	-1.2158	9.80497	0.0096031	0.398125		ASIC4	3.35298	-1.38244	0.0356601	0.999808
Mkx	-6.6868	0.484548	1.55846e-07	4.58645e-06		CASP12	-2.52181	-3.33232	0.0206897	0.711054		CDC42BPB	-1.43847	9.70237	0.00960381	0.398125		RPL5P32	-3.41368	-2.64744	0.0357726	0.999808
Ptprf	7.29938	3.18648	1.56351e-07	4.59149e-06		PTPRR	-3.31835	0.412745	0.0207654	0.711054		MAPK4	-0.79031	6.53084	0.00963785	0.398125		MYOZ2	-2.6436	-1.28832	0.0357954	0.999808
Mecom	2.75991	5.15971	1.56664e-07	4.59149e-06		SAMD13	-1.58505	1.76762	0.0207898	0.711054		PSG11	-0.73917	6.43967	0.00966169	0.398125		MAP3K7	0.761233	6.2726	0.0358107	0.999808
Ehhadh	1.84014	1.11621	1.59812e-07	4.67408e-06		SNCB	4.56976	-1.89061	0.0208019	0.711054		MIR338	-1.77267	6.87676	0.00967453	0.398125		HMGA2	3.86624	3.24089	0.035839	0.999808
Slc44a3	4.10354	0.185165	1.604e-07	4.68164e-06		TTYH3	1.06847	7.74227	0.020939	0.711054		CBLN2	-2.05158	6.97509	0.00969599	0.398125		ALKBH3	0.962787	4.12824	0.0359089	0.999808
Rgl1	-1.32137	6.62875	1.63401e-07	4.75285e-06		ST6GAL1	-1.61456	6.29774	0.0209556	0.711054		SFTPD	-1.65865	8.2747	0.00972025	0.398125		KRT86	3.62221	-1.74361	0.0359251	0.999808
Ntrk3	7.99354	-0.205799	1.6351e-07	4.75285e-06		PHKG1	-1.32782	0.64294	0.0209957	0.711054		BICDL1	1.35472	7.66596	0.00972252	0.398125		RNF11	-0.733924	4.90855	0.0359373	0.999808
Rdh5	1.73366	2.93091	1.65102e-07	4.77315e-06		FRY	-1.22286	3.58792	0.021085	0.711054		FAM118A	-1.02479	10.9498	0.00975596	0.39831		OMP	3.11051	-1.28155	0.0359575	0.999808
Plxna3	1.253	5.40258	1.65174e-07	4.77315e-06		MAML3	-1.1257	4.2748	0.0210993	0.711054		MEGF10	-0.455205	6.44253	0.0097669	0.39831		TRIM5	-1.08358	3.90492	0.0361418	0.999808
Arel1	1.5772	5.75398	1.65218e-07	4.77315e-06		FGFR3	2.5782	0.541055	0.0212559	0.711054		SLC43A2	1.23885	10.6707	0.00981588	0.399492		ATP8A2	2.41389	0.393522	0.0361424	0.999808
Atoh8	3.9634	-0.361155	1.66553e-07	4.79867e-06		C6orf223	3.21445	-1.7405	0.0212578	0.711054		CST7	1.51712	10.4355	0.00985877	0.400423		LOC102724488	-1.59408	0.954095	0.0364939	0.999808
B4gat1	1.02939	5.315	1.66778e-07	4.79867e-06		GPR161	1.06795	5.51623	0.0214164	0.711054		NKX2-1	-1.88264	6.75563	0.00991572	0.400766		VPREB3	-2.44629	-2.43354	0.0365221	0.999808
Hspa12b	-3.4353	3.58656	1.68207e-07	4.82998e-06		UFL1	-0.61049	5.29483	0.0214428	0.711054		ARHGAP18	0.95882	11.0379	0.00993054	0.400766		PPP1R14C	4.89174	-0.564782	0.0365505	0.999808
Gnb4	-1.36048	6.04698	1.69942e-07	4.86995e-06		BAG2	1.26372	3.05295	0.0214847	0.711054		TNFRSF10D	-1.68606	8.83427	0.00997	0.400766		OPCML	3.01861	-3.0966	0.036607	0.999808
Add3	2.19019	4.71564	1.70724e-07	4.88251e-06		XAGE5	-3.22633	-2.9731	0.0214941	0.711054		BGLAP	-1.28983	7.91504	0.00998059	0.400766		CES1	-4.07309	0.165106	0.036808	0.999808
Slc7a3	3.73816	-0.0259224	1.71617e-07	4.89815e-06		CNTNAP5	-2.03292	-2.72227	0.0215073	0.711054		IL13RA1	1.07188	10.9654	0.00999683	0.400766		UNG	1.01401	4.7084	0.0369159	0.999808
Foxo1	1.84285	5.64633	1.72466e-07	4.90848e-06		INSC	3.27973	-1.32312	0.0215763	0.711054		SEZ6	-0.56939	6.56604	0.0100425	0.400766		PRELID3B	0.911341	5.11396	0.0370431	0.999808
2310030G06Rik	4.7947	0.747159	1.72671e-07	4.90848e-06		TMEM242	-0.67301	4.17364	0.0215797	0.711054		SSUH2	-0.82549	6.60291	0.0100486	0.400766		RGPD5	0.840291	4.17733	0.0370594	0.999808
Arxes2	-4.7865	0.148021	1.73281e-07	4.91599e-06		ZNF681	-1.13493	0.999191	0.0216113	0.711054		EXD3	-1.73357	8.75759	0.0100665	0.400766		KNDC1	-4.43719	-2.11306	0.0371903	0.999808
Taf1b	1.22964	4.37387	1.74035e-07	4.92753e-06		TSHZ3	1.19956	3.52519	0.0216291	0.711054		GDF6	-1.04619	6.60499	0.0100759	0.400766		GIGYF2	0.649827	8.20868	0.0372038	0.999808
Kif21b	1.68345	6.24485	1.74863e-07	4.94111e-06		ZBED6CL	-2.05847	1.81403	0.0216895	0.711054		CCND2	1.37472	9.82634	0.0100847	0.400766		C6orf52	2.57052	-1.38872	0.0373799	0.999808
Slc29a1	1.21546	6.60809	1.75644e-07	4.9533e-06		SLAIN1	-2.04215	2.58208	0.0217169	0.711054		ZNF750	-0.87557	6.71164	0.0100955	0.400766		HSD3B7	-1.55021	3.4429	0.0374204	0.999808
Baiap2l1	3.79759	2.81324	1.77873e-07	5.00621e-06		CLCN3	-1.13035	6.91223	0.0217971	0.711054		IQCN	-1.91456	9.23136	0.0101079	0.400766		B3GALT1	3.36463	0.321639	0.0374316	0.999808
Mlph	4.05617	2.28278	1.78348e-07	5.00719e-06		SKP1	-0.583997	7.67418	0.0217973	0.711054		DLX1	-0.82071	6.66998	0.0101615	0.401558		RMI2	2.10467	-0.775336	0.0374443	0.999808
Tgfb3	1.59835	6.28712	1.78614e-07	5.00719e-06		TIGD4	-1.51973	-0.113274	0.0218316	0.711054		FLCN	-1.12659	8.85292	0.0101681	0.401558		IGDCC4	-2.36427	2.55893	0.0376454	0.999808
Gypc	-4.0205	3.24093	1.78988e-07	5.00777e-06		CDH1	-3.8623	4.05212	0.021871	0.711054		RARRES1	2.1246	9.43654	0.0101943	0.4018		DNMT3A	1.08809	5.69965	0.0376854	0.999808
Cldn7	3.63377	-0.912584	1.81611e-07	5.07116e-06		CLUHP3	-1.6991	1.6927	0.0219055	0.711054		SNORD1C	1.07189	10.4976	0.010252	0.402535		ABCC8	3.9933	-2.19153	0.0377287	0.999808
2900005J15Rik	2.3669	0.336966	1.82841e-07	5.09547e-06		RPS4XP16	-0.837994	-1.16447	0.02199	0.711054		ABL2	-1.16676	10.6514	0.010269	0.402535		NAP1L5	1.53484	0.266512	0.0379762	0.999808
Dnaaf3	3.33428	1.88965	1.83505e-07	5.10395e-06		CHAMP1	-0.627002	4.99024	0.021997	0.711054		BACH2	-1.07246	7.29687	0.0103067	0.402535		LDHD	-1.71893	0.205445	0.0380794	0.999808
Rhod	2.15413	4.59566	1.85803e-07	5.15775e-06		MAP1LC3A	1.63248	3.57189	0.0220091	0.711054		BOK	-2.13246	9.20781	0.0103875	0.402535		RALY	0.724625	5.52128	0.0380823	0.999808
Gm8773	-6.10868	0.27325	1.86625e-07	5.1683e-06		PTPRF	1.60503	5.11926	0.0220707	0.711054		MIR924	-0.71156	6.78464	0.0103964	0.402535		RAE1	0.650733	4.54885	0.0381818	0.999808
Gpm6b	6.71088	3.66371	1.86911e-07	5.1683e-06		CKS1B	0.921147	5.68015	0.0221112	0.711054		CTRB2	-0.72186	6.85889	0.0104134	0.402535		SS18L2	1.09728	2.59393	0.0383982	0.999808
Kcnh2	1.78693	5.95419	1.87509e-07	5.17474e-06		CCDC160	-1.96312	-2.25132	0.0221401	0.711054		CD3E	1.37347	9.8131	0.0104233	0.402535		KRT18P60	-2.14322	-0.40887	0.0384015	0.999808
Cp	2.59079	9.61441	1.8888e-07	5.19954e-06		SAMM50	0.7901	6.09176	0.0221469	0.711054		DAB1	-0.76654	6.41837	0.0104369	0.402535		NEK6	0.937588	5.42872	0.038513	0.999808
Jup	1.39199	7.3354	1.89888e-07	5.19954e-06		ZNF610	-1.51844	0.51497	0.0221559	0.711054		MIR181B1	-1.00352	6.8195	0.0104371	0.402535		NDUFB11	0.966549	4.3469	0.0385177	0.999808
9530077C05Rik	2.25983	1.74044	1.90162e-07	5.19954e-06		SCUBE3	2.36301	1.87159	0.0221607	0.711054		IDI2-AS1	-0.47286	6.35964	0.010444	0.402535		MOCS1	-1.15072	6.12217	0.0386091	0.999808
Col27a1	3.83985	3.29694	1.90202e-07	5.19954e-06		MCUR1	0.549521	5.26908	0.0221645	0.711054		SPTSSA	1.11305	7.47809	0.0104451	0.402535		CLEC6A	2.99514	-3.11839	0.0386456	0.999808
Mb21d2	-1.68745	3.11758	1.90241e-07	5.19954e-06		SUGCT	1.73482	1.70808	0.0222127	0.711054		TMEM26	0.93048	6.96793	0.0104884	0.402535		COL6A6	-2.95506	2.21559	0.0386913	0.999808
Gask1b	-4.70824	4.63108	1.91526e-07	5.22462e-06		IVNS1ABP	1.00183	7.63042	0.0222272	0.711054		NKX2-5	-0.93727	6.43167	0.0104993	0.402535		SLC9C2	4.47252	-1.74654	0.0387127	0.999808
Cgn	-4.68361	0.760536	1.94743e-07	5.29272e-06		DTL	1.03712	4.52342	0.0222525	0.711054		NRG1	-1.20412	7.09297	0.0105259	0.402535		CYP1A1	-3.80821	-1.92238	0.0387313	0.999808
Sema5a	-5.00248	5.28825	1.94769e-07	5.29272e-06		AURKB	1.28919	4.0018	0.0222525	0.711054		MARCHF4	-2.28791	7.07593	0.0105303	0.402535		TRIM7	-2.60087	-1.17117	0.038826	0.999808
Mrgprf	1.97148	4.87412	1.96257e-07	5.32295e-06		ADAMTSL2	1.50715	1.58902	0.0222585	0.711054		DMRTA1	-1.51755	6.87809	0.0105352	0.402535		CATSPERB	-1.97739	-1.97682	0.0389035	0.999808
Syt12	2.51454	2.06944	1.99721e-07	5.40657e-06		FOXF1	2.81322	-0.829735	0.0222862	0.711054		FBXL22	-0.37746	6.32459	0.0105628	0.402819		TRAV12-3	3.41779	-2.72593	0.0390231	0.999808
Col8a1	2.54069	7.99299	2.00523e-07	5.41795e-06		CDK6	-1.45102	6.2804	0.0223196	0.711054		DSC3	-0.71968	6.66224	0.0106387	0.403193		TTC28	1.15125	6.10863	0.0391439	0.999808
Cdc7	-1.60558	5.55087	2.02227e-07	5.44921e-06		ACCS	-1.3168	3.39135	0.0223546	0.711054		ITLN2	-3.13471	7.52977	0.0106405	0.403193		ITPRID1	3.42964	-2.71492	0.0391706	0.999808
Rsph9	4.37067	1.00422	2.02449e-07	5.44921e-06		BMP4	2.30887	1.78837	0.0224426	0.711844		GRIN2C	-1.37793	7.34201	0.0107241	0.403193		UQCRQ	0.806648	5.45527	0.039205	0.999808
Pigh	1.25437	3.1341	2.03429e-07	5.46524e-06		SEPTIN7P14	-0.901558	2.6154	0.022535	0.711844		GDPD3	-1.2404	7.4303	0.0107251	0.403193		SPRYD7	0.987865	2.90437	0.0392701	0.999808
Clec11a	5.3715	2.56076	2.04985e-07	5.49661e-06		GBP2	-1.43321	6.51245	0.0225626	0.711844		ARRDC5	1.14291	9.96181	0.0107562	0.403193		ZNF200	0.65619	2.54325	0.0392952	0.999808
Pltp	2.59923	6.07879	2.05395e-07	5.49721e-06		PRG2	-1.8472	-1.57555	0.0225966	0.711844		PMS2P4	-0.6413	12.7913	0.0107796	0.403193		ACP1	0.758451	4.68422	0.0393051	0.999808
Bid	1.30093	6.00639	2.06022e-07	5.50361e-06		CEACAM1	-2.31294	4.92225	0.0227159	0.711844		COL4A6	-1.50083	6.71174	0.0108125	0.403193		MRRF	0.862318	5.25117	0.0393322	0.999808
Inha	7.14945	-1.39257	2.06575e-07	5.50801e-06		C11orf52	-1.94527	-1.96475	0.0227441	0.711844		FGF20	-0.68608	6.56569	0.010823	0.403193		F2	2.73238	-1.95871	0.0394251	0.999808
Nacc2	1.95238	5.77819	2.08264e-07	5.54262e-06		LDAH	1.20806	3.61361	0.0227459	0.711844		PLA1A	2.11303	8.69586	0.0108287	0.403193		SLC9A5	-1.62047	2.18345	0.0396867	0.999808
Tmem176a	2.11608	6.6892	2.09165e-07	5.54925e-06		NT5DC1	-0.932801	4.48797	0.0227841	0.711844		RBKS	1.24266	9.08031	0.0108372	0.403193		TTLL3	-0.868917	5.59809	0.0397239	0.999808
Klhdc7a	4.50015	1.80371	2.09666e-07	5.54925e-06		HBQ1	2.18973	-3.37293	0.0227872	0.711844		VWA5A	1.33981	8.81541	0.0108652	0.403193		THEMIS2	-1.87553	3.63265	0.039939	0.999808
Ppp1r37	0.995404	5.83364	2.09686e-07	5.54925e-06		EXO5	1.19216	2.89792	0.0228453	0.711844		MSANTD1	-0.55242	6.39241	0.0108767	0.403193		AMELX	-2.69771	-1.28069	0.0399571	0.999808
Kitl	1.60406	7.83984	2.10368e-07	5.55694e-06		TMEM25	1.51131	1.57265	0.0228474	0.711844		IGLL1	1.64856	8.13129	0.0108828	0.403193		FDX2	1.34798	1.83799	0.039976	0.999808
Slc35f2	3.51388	0.441779	2.1124e-07	5.56959e-06		LONP2	-0.857355	6.81025	0.0228978	0.712088		CNTLN	1.4909	8.60193	0.0108972	0.403193		PLTP	-1.5387	8.39304	0.0400963	0.999808
Prickle1	-2.72035	3.26609	2.12251e-07	5.58328e-06		ATG2A	-0.498527	4.72345	0.02296	0.712697		KLHL24	1.33908	10.5368	0.0109026	0.403193		TKTL1	3.96748	-1.05454	0.0401586	0.999808
Avpi1	1.97441	4.89406	2.12547e-07	5.58328e-06		DNAJC15	1.30147	5.08958	0.0230184	0.713187		CDKAL1	1.01077	10.393	0.01091	0.403193		ZC4H2	-2.05901	0.0205063	0.0401804	0.999808
Pus7	-1.33168	6.04702	2.15463e-07	5.64944e-06		RHNO1	0.602976	4.5185	0.023106	0.714269		SLC35A1	1.42225	10.1722	0.0109311	0.403193		ANKRD20A1	2.02258	5.39777	0.040212	0.999808
Gamt	2.22329	3.29224	2.16065e-07	5.65477e-06		RELL1	-1.44018	2.70382	0.0231828	0.714269		HERC2P2	-1.25063	10.2843	0.0109358	0.403193		ACER2	-1.59597	0.955936	0.0403034	0.999808
Zfp503	2.27624	3.83404	2.18717e-07	5.71364e-06		DMRTA2	3.43057	-3.7428	0.0232792	0.714269		KRT4	-1.70188	6.81237	0.0110083	0.403591		PITX1	4.16142	-2.03542	0.0403344	0.999808
Igf2os	-2.90489	3.33589	2.19637e-07	5.72711e-06		COX18	-0.583819	3.85423	0.0233257	0.714269		NKX2-2	-0.88314	6.79839	0.0110196	0.403591		SPATA17	1.62342	0.75082	0.0404498	0.999808
Aifm2	1.25599	4.54836	2.2065e-07	5.74297e-06		HAPLN4	2.91351	-2.52282	0.0233434	0.714269		TEK	-1.44959	7.33638	0.0110445	0.403591		YBEY	1.09581	2.73384	0.0409452	0.999808
Dab2	-2.40891	7.67786	2.22052e-07	5.76291e-06		NLRX1	-0.769524	3.66251	0.0235531	0.714269		NAV1	-1.12817	7.45281	0.0110506	0.403591		GPAM	-1.65948	5.59754	0.0410657	0.999808
Steap1	-1.89858	5.25145	2.22229e-07	5.76291e-06		ELF1	-0.880135	6.09317	0.0235716	0.714269		FSD1L	-1.2412	7.52903	0.011078	0.403591		S100A2	2.91345	-0.932463	0.0410816	0.999808
Pbx4	3.73922	0.723117	2.22941e-07	5.76415e-06		MTG2	0.538355	4.92058	0.0235954	0.714269		LAG3	1.45407	9.34307	0.0110821	0.403591		STXBP5L	4.60605	-1.62255	0.0413949	0.999808
Sdsl	2.99428	1.0689	2.23089e-07	5.76415e-06		SYT3	-3.15168	-2.37288	0.0235983	0.714269		DBN1	-1.06373	11.6488	0.011088	0.403591		NANOG	1.46638	-0.16702	0.041563	0.999808
Sox13	3.27869	3.28059	2.25391e-07	5.81305e-06		MSH6	0.585547	5.92826	0.0236269	0.714269		WAS	0.80633	12.1273	0.0111486	0.404981		CHRNA10	1.62768	-1.03105	0.0416082	0.999808
Etl4	3.50444	3.39335	2.28373e-07	5.87102e-06		LGR6	3.47853	-1.06276	0.0236305	0.714269		ATF3	-1.35948	8.49096	0.0111709	0.404981		SYNM	1.71941	7.51819	0.0416922	0.999808
Tmem144	-2.88426	1.28685	2.28467e-07	5.87102e-06		ZNF665	-1.23546	0.954117	0.0237343	0.714269		MMP11	-2.46441	9.46686	0.0111913	0.404981		PBXIP1	-0.807072	5.47178	0.0417594	0.999808
Nrg2	4.78901	0.885799	2.31812e-07	5.94622e-06		DICER1	-0.770397	5.98555	0.023773	0.714269		KRT16	-3.21994	7.60794	0.0112389	0.404981		LRRC1	1.82165	4.18905	0.0418125	0.999808
Gabrd	6.44357	-0.556785	2.32854e-07	5.96217e-06		SNX10	-1.91082	6.14231	0.0238415	0.714269		SERTAD4-AS1	-2.1209	8.43577	0.0112503	0.404981		TNS1	-1.70172	7.51412	0.0418238	0.999808
Prtg	-4.31127	1.47399	2.37421e-07	6.06814e-06		AGBL3	-1.07585	1.43844	0.0239538	0.714269		SCN5A	-0.626	6.43636	0.0112634	0.404981		ASB1	0.69219	3.1305	0.0419223	0.999808
Fahd2a	2.82868	1.14285	2.41323e-07	6.15678e-06		ASB14	-1.15345	-0.150762	0.0239701	0.714269		MCRIP2	-1.25261	9.52143	0.0112681	0.404981		NCL	0.747359	9.88969	0.0419666	0.999808
Nova1	-5.68474	1.19192	2.42938e-07	6.17523e-06		CDC45	1.17787	3.81788	0.0240054	0.714269		GPR158	-0.74236	6.44084	0.0114124	0.409432		TICAM1	-0.837112	3.30157	0.0420697	0.999808
Dhcr24	3.96225	4.08353	2.43019e-07	6.17523e-06		DLL3	2.663	1.95693	0.0240557	0.714269		CD164	0.91448	11.7043	0.0114629	0.410508		PAEP	-4.74537	-1.90905	0.0422699	0.999808
Rflna	4.53953	2.81342	2.43352e-07	6.17523e-06		RNASE10	-1.085	0.405029	0.0240616	0.714269		PRKG2	-1.50211	7.37851	0.0115572	0.413144		HSPA9	0.957185	9.35278	0.0422825	0.999808
Ncoa7	1.07629	5.1303	2.4744e-07	6.25934e-06		ZNF677	-1.29548	2.16351	0.0240631	0.714269		PDZD2	-1.89146	9.06669	0.0116096	0.413589		ADH1C	-2.75715	-2.03945	0.0424454	0.999808
Acy3	2.12105	2.73179	2.47549e-07	6.25934e-06		OSBPL6	1.54321	2.39016	0.0242486	0.714269		SAYSD1	1.17412	9.12286	0.011611	0.413589		ILDR2	3.2162	-1.50945	0.0425089	0.999808
Ncam1	-4.8341	3.28814	2.48768e-07	6.27897e-06		PHF5A	0.598444	5.05047	0.0242847	0.714269		LYPD2	-0.50584	6.51419	0.0116376	0.413788		NKRF	0.858336	4.52597	0.0426255	0.999808
Rtn4r	5.49399	-0.16376	2.50068e-07	6.30057e-06		SLX9	1.01613	4.13837	0.0242872	0.714269		PRSS42P	-1.07999	7.39233	0.0116722	0.413788		MRPS23	1.04828	3.93432	0.0427156	0.999808
Glipr2	-2.87817	5.08065	2.54473e-07	6.40019e-06		STS	-0.986214	3.91606	0.0243795	0.714269		C1QTNF6	-1.20303	9.87339	0.011707	0.413788		YJEFN3	2.33405	0.0156454	0.0429022	0.999808
Syt8	4.84975	2.51595	2.55774e-07	6.42151e-06		MBOAT1	-1.29284	3.02757	0.024381	0.714269		SFTA1P	-2.35599	9.1999	0.0117179	0.413788		TRIP12	0.6882	8.8632	0.0432738	0.999808
P4ha3	-3.01985	1.24912	2.58734e-07	6.47535e-06		PHETA1	0.865629	3.38523	0.0244186	0.714269		PCBP4	-1.1274	7.99575	0.0117202	0.413788		STX18P1	2.24797	-1.47188	0.0433411	0.999808
Dmpk	2.33839	4.99581	2.58831e-07	6.47535e-06		KPNA5	-0.826438	3.27364	0.0244787	0.714269		ADO	1.40211	9.54876	0.0117413	0.413801		H2AC12	1.52267	4.292	0.0434635	0.999808
Bmp8a	4.75676	-3.38139	2.60895e-07	6.49906e-06		GTSE1	1.09079	4.40555	0.0245476	0.714269		ASB18	-1.02502	6.55844	0.0117948	0.414642		SHLD2P1	2.14614	0.145011	0.0435151	0.999808
Bsn	-2.79196	3.88976	2.61128e-07	6.49906e-06		CHRM1	-3.14532	-1.39868	0.0245561	0.714269		LIMS2	-1.41667	9.27114	0.0118066	0.414642		PPIAP91	1.24498	-0.191293	0.0435271	0.999808
Napb	-2.6367	1.75025	2.61588e-07	6.49906e-06		LRRC26	-2.51388	-4.79499	0.0245691	0.714269		METRNL	-1.32106	10.0373	0.0118524	0.415083		COX10	0.887442	4.61598	0.0435536	0.999808
Ccdc125	1.57694	2.06882	2.61612e-07	6.49906e-06		ARHGEF35	-2.87806	1.32255	0.0246	0.714269		CISD1	1.15972	11.6712	0.0118607	0.415083		GABRA2	-3.1832	-1.26187	0.0436357	0.999808
Slc9a3r1	1.47221	5.48869	2.62688e-07	6.50436e-06		ERMARD	-0.757467	2.32602	0.0246059	0.714269		PDE10A	1.44662	10.2493	0.0119255	0.415122		NELFCD	0.665535	6.54006	0.0436881	0.999808
Eno3	2.33052	5.97598	2.62742e-07	6.50436e-06		BCKDHB	-0.962593	3.59814	0.0247123	0.714269		PSG4	-0.692527	6.55097	0.0119379	0.415122		ZC3H11B	-2.72392	0.552187	0.043706	0.999808
Prdm11	1.28736	4.85306	2.63471e-07	6.51105e-06		LNX1	-1.28982	2.49868	0.0247401	0.714269		LLCFC1	-0.81178	6.48386	0.0119427	0.415122		PAIP2	0.690067	5.03815	0.0437918	0.999808
Inmt	7.53487	1.54607	2.67103e-07	6.58932e-06		SLC25A17	0.73423	4.78387	0.0247951	0.714269		IFIT2	1.536	8.57224	0.0119528	0.415122		GRPR	3.19519	0.336947	0.0443055	0.999808
Mtfr1	-1.24689	6.08486	2.69283e-07	6.63156e-06		DYRK3	1.01608	3.04453	0.0248085	0.714269		SMPDL3A	1.43822	9.69935	0.0120096	0.415122		RPL13AP14	2.39127	0.178396	0.0444584	0.999808
Pde2a	4.35642	6.3184	2.69881e-07	6.63478e-06		TROAP	0.916896	3.88621	0.0248335	0.714269		CCDC184	-1.86608	7.08054	0.0120301	0.415122		ODAD1	2.27575	-0.75335	0.0445673	0.999808
Snn	1.36852	5.45027	2.70759e-07	6.64484e-06		SEMA3E	-3.85765	0.0513565	0.0248622	0.714269		ANP32D	-0.55742	6.53814	0.0120523	0.415122		CAPN11	-2.44905	-0.196219	0.0448137	0.999808
Gjc1	-6.23418	3.35594	2.74126e-07	6.71585e-06		AKR1E2	1.6304	0.911658	0.0248649	0.714269		GSG1	-0.672663	6.72578	0.0120603	0.415122		ADPRHL1	1.29377	-0.114525	0.0449655	0.999808
Hspb6	1.73225	4.14842	2.75936e-07	6.74853e-06		DGKE	1.20466	1.81025	0.0248675	0.714269		PLBD1	2.25871	9.84971	0.0120773	0.415122		TMEM242	0.766576	2.74023	0.044983	0.999808
Col16a1	2.5223	5.75663	2.77948e-07	6.78605e-06		IGKV6D-21	3.3336	-4.59263	0.02495	0.714269		DCAF15	-1.12314	9.17096	0.012079	0.415122		PRRT3	-0.938586	2.26596	0.0450051	0.999808
Acpp	-1.72985	7.00169	2.79129e-07	6.80317e-06		ALS2CL	1.45736	1.8577	0.0249881	0.714269		MIR193B	-0.69695	6.47903	0.0120903	0.415122		EMILIN3	2.90155	-2.41282	0.045008	0.999808
Rhbdl2	2.44505	2.02634	2.80239e-07	6.81851e-06		TMEM232	-0.820649	-0.752225	0.0250061	0.714269		GCNT4	-0.65113	6.57956	0.0121461	0.416091		GOLGA6D	4.02538	-2.16174	0.0454088	0.999808
Ccl6	-3.79048	5.9124	2.81107e-07	6.82792e-06		MCM9	-0.723064	3.27834	0.0250185	0.714269		PICSAR	-1.87395	6.76011	0.012172	0.416091		CALCR	3.19128	-2.14378	0.0455264	0.999808
Sh3gl3	-7.32879	1.57341	2.82344e-07	6.84623e-06		KIF1A	4.45804	-0.665555	0.025055	0.714269		MIR1289-2	-0.55123	6.44911	0.0121832	0.416091		DUSP18	-0.817132	2.04714	0.0455728	0.999808
Adh7	-5.2575	2.92781	2.84949e-07	6.89761e-06		RNF2	0.60467	4.83563	0.0250761	0.714269		TMED2	1.12284	11.7461	0.0122206	0.416091		MYBPHL	2.45545	-1.5758	0.0457351	0.999808
Pkn3	-2.21188	4.35665	2.87144e-07	6.93891e-06		CCNQ	0.740993	3.98285	0.0251122	0.714269		PTH1R	-1.61949	8.44877	0.0122595	0.416091		GPR162	-1.78389	0.530768	0.045773	0.999808
Ndst3	-3.21486	2.49802	2.91292e-07	7.02717e-06		ISG15	1.50358	4.87551	0.025138	0.714269		GPR160	2.06737	7.90954	0.0122662	0.416091		IRF7	-1.70011	2.48149	0.0458029	0.999808
Apc2	3.33881	1.5405	2.92507e-07	7.0445e-06		SLC22A1	0.973948	-1.6904	0.0251593	0.714269		EXOSC1	1.99836	10.1467	0.0123133	0.416091		TAS2R15P	3.06135	-0.414206	0.0458357	0.999808
Tigar	1.39792	3.16099	2.94335e-07	7.07466e-06		LRCH2	-1.69871	1.68153	0.0251879	0.714269		IRAG2	1.8985	9.33937	0.0123179	0.416091		HJURP	1.65639	3.93879	0.0459541	0.999808
Amotl1	-3.96601	5.82617	2.95327e-07	7.07466e-06		ZKSCAN8P1	-1.52809	-1.07749	0.0252656	0.715261		TYRP1	-0.58511	6.33891	0.0123183	0.416091		MAML3	1.26142	5.5998	0.0461773	0.999808
Plekhh2	-6.02993	3.17171	2.95605e-07	7.07466e-06		LIG4	-1.06471	3.85449	0.0255066	0.716962		C4orf45	-0.55461	6.4344	0.0123268	0.416091		AKAP3	-1.97273	-1.32063	0.0462045	0.999808
Wls	1.92385	8.24577	2.95754e-07	7.07466e-06		TRIM34	-0.85457	2.79556	0.0255449	0.716962		UNC5A	2.53903	8.29844	0.0123632	0.416188		IGHV3-7	-4.71527	-1.63378	0.0463492	0.999808
Tyw3	-1.76945	3.31704	2.97275e-07	7.08858e-06		PROS1	-1.12298	6.81415	0.0255622	0.716962		CD7	0.89592	12.5134	0.0123713	0.416188		STAG3L5P	0.965232	3.69269	0.0463713	0.999808
Gstm4	2.42085	1.3771	2.97336e-07	7.08858e-06		PIP4P2	-0.935236	5.01139	0.0256183	0.716962		ANAPC16	1.61958	9.55774	0.0123971	0.416355		WIPF3	3.37173	0.75166	0.0465834	0.999808
R3hdml	6.1914	-2.66407	3.01789e-07	7.18268e-06		PCBP4	1.39583	5.35359	0.0256383	0.716962		TNR	-0.72712	6.42913	0.0124624	0.41746		ACTG2	-2.40381	2.11784	0.0466765	0.999808
Epdr1	-5.08222	1.50317	3.0308e-07	7.20133e-06		CAPNS2	-1.86648	-3.37277	0.0256715	0.716962		CHID1	-0.90054	6.99146	0.0124718	0.41746		DNAJC18	0.906817	2.19891	0.0467306	0.999808
Larp6	3.8599	-1.87638	3.08283e-07	7.31269e-06		ZNF813	-0.917941	2.77342	0.0256945	0.716962		TRAM1L1	-0.95934	7.24806	0.0125361	0.417723		IGHG2	-5.22402	-2.95025	0.046874	0.999808
Ttc12	-2.33735	1.50651	3.11328e-07	7.37261e-06		AGPAT5	-0.919501	5.23693	0.0257287	0.716962		KRTDAP	-0.69454	6.3854	0.0125399	0.417723		ZNF608	2.46858	4.82006	0.0469157	0.999808
Parp3	1.27062	6.4363	3.11873e-07	7.3732e-06		NME8	-2.33999	-1.84233	0.02573	0.716962		OLFML2A	-1.7174	10.38	0.0125479	0.417723		RASIP1	-2.41653	2.34799	0.0469185	0.999808
Pax2	6.73937	-1.99385	3.1262e-07	7.37857e-06		CELSR1	2.02211	4.03443	0.0257542	0.716962		GAGE12J	-0.68436	6.59537	0.0126044	0.417723		POLR3F	0.76107	3.14867	0.0472039	0.999808
Cfap418	1.30998	4.14692	3.13558e-07	7.3884e-06		PJA2	-0.911265	7.14704	0.02594	0.720934		TMX4	1.0702	9.86118	0.0126268	0.417723		LOC100420423	2.20826	-1.4128	0.0473126	0.999808
Zbtb40	-1.34775	4.94246	3.16861e-07	7.45386e-06		STXBP5	-1.13907	4.78995	0.0260303	0.721114		CRYBG1	1.63593	9.59527	0.0126362	0.417723		PDE6D	0.969272	3.04647	0.0473144	0.999808
Laptm4b	1.07365	6.65937	3.26607e-07	7.6704e-06		DDX39A	0.909913	6.37578	0.0260327	0.721114		SORBS2	-1.26066	7.37692	0.0126383	0.417723		ARHGEF39	1.06393	0.670754	0.0474086	0.999808
Mgmt	-3.08175	-0.229845	3.28777e-07	7.70861e-06		GLRX2	1.11071	3.70649	0.0263206	0.727884		LOC284912	-0.66233	6.57956	0.0126469	0.417723		OPRL1	-1.70696	-0.819727	0.0474497	0.999808
Uqcc3	1.85452	3.58681	3.29933e-07	7.72293e-06		VAV2	1.08	4.53357	0.0263877	0.728535		CGB1	-1.22249	7.02854	0.0127052	0.418957		FAM180A	-2.74495	-2.18364	0.0475879	0.999808
Cluap1	1.12748	4.27763	3.359e-07	7.84739e-06		MTMR6	-0.892282	5.41666	0.0264677	0.72954		SEMA3F	-1.62777	8.35776	0.0127395	0.419397		TNNC1	2.92694	-1.59676	0.0476081	0.999808
Cpq	2.5784	6.49776	3.36356e-07	7.84739e-06		C1QTNF4	2.17985	-1.27644	0.0265167	0.729688		TSPYL5	-0.70726	6.60781	0.0128064	0.420906		RPA3	1.04178	3.63047	0.0476634	0.999808
Tgfb1i1	-4.09408	3.37072	3.39768e-07	7.91397e-06		SCFD2	-0.894408	4.56819	0.0265725	0.730024		PPIAL4G	-1.00387	6.7597	0.0128769	0.422526		CORO7-PAM16	3.53682	0.941325	0.04772	0.999808
Cdc42ep1	1.44819	6.50322	3.4047e-07	7.91733e-06		TUB	1.55547	2.24036	0.0267826	0.731431		RBFOX2	-0.8271	11.1374	0.0129178	0.422823		GLRX5	0.702758	4.4338	0.0477727	0.999808
Zfp704	-3.03256	4.74887	3.41078e-07	7.91847e-06		KLF12	1.14913	4.23728	0.0268402	0.731431		UQCRQ	0.86357	10.555	0.012977	0.422823		RPS7P1	1.53651	-0.283647	0.0478026	0.999808
Mycn	-7.31935	1.18418	3.43997e-07	7.9681e-06		PAGE2	3.93865	-3.84841	0.026852	0.731431		OAS1	1.13774	9.41094	0.0130383	0.422823		GOLGA8K	-1.48708	3.10676	0.0478516	0.999808
Rnase10	4.07606	-1.95254	3.44339e-07	7.9681e-06		RNF113A	0.756669	3.74462	0.0268706	0.731431		PSME3	1.69127	8.82712	0.0130437	0.422823		SNRNP48	0.638337	3.42347	0.048015	0.999808
Shank3	-3.18161	4.30522	3.47218e-07	8.02164e-06		DHDH	1.49275	-1.47869	0.0269554	0.731431		AGBL2	-1.48861	7.04446	0.0130509	0.422823		CIB2	1.63645	1.87225	0.0480673	0.999808
Kcnn1	3.37734	-0.768549	3.49077e-07	8.05148e-06		RASA4B	1.06228	3.21935	0.0270132	0.731431		CUZD1	-0.6533	6.66876	0.0130733	0.422823		SLC18A1	3.19471	-2.12938	0.0480748	0.999808
Col11a2	-3.02753	3.90886	3.4969e-07	8.05252e-06		CNGB3	-1.94473	-3.59167	0.0270365	0.731431		CDKN1B	0.88241	10.6253	0.0130818	0.422823		TRPM3	2.96013	1.90172	0.0482508	0.999808
Gpc1	1.62028	8.79881	3.50662e-07	8.06181e-06		PREP	-0.699593	5.50936	0.0270386	0.731431		HMGCLL1	-0.69903	6.52714	0.0130875	0.422823		LOC732229	-0.80741	2.93638	0.048261	0.999808
Sv2a	1.91523	1.41691	3.52276e-07	8.08583e-06		DIS3	-0.660477	5.89934	0.0270396	0.731431		LINC00479	-2.00989	7.59611	0.0131026	0.422823		RP9	1.13065	4.71252	0.048276	0.999808
Piezo2	-3.06425	4.80659	3.53313e-07	8.09651e-06		ST3GAL6	-1.73529	6.26354	0.0270854	0.731431		SLAMF8	2.05662	9.86471	0.0131291	0.422823		C19orf12	-0.896402	6.42739	0.0483869	0.999808
Maged1	1.04445	8.48935	3.5454e-07	8.09655e-06		PSMA7	0.632615	7.56601	0.0271046	0.731431		TLCD5	-1.39099	10.4515	0.0131311	0.422823		RPSAP54	1.05449	0.685928	0.0484952	0.999808
Il18	2.34535	3.31018	3.54576e-07	8.09655e-06		MSH3	-0.65162	4.08626	0.0271653	0.731889		FGL2	1.22116	10.7198	0.0131608	0.422823		OSER1	0.605011	4.54869	0.0485729	0.999808
Ltbp2	-2.93392	4.82764	3.55027e-07	8.09655e-06		ROGDI	0.779069	3.66497	0.0272571	0.733182		PRRC1	1.18819	10.1062	0.0131958	0.422823		SMC1A	0.619877	8.09713	0.048637	0.999808
Stc2	4.59525	1.38313	3.56077e-07	8.09746e-06		APBA1	1.01277	0.989911	0.0273665	0.733735		OXR1	1.21218	11.573	0.013209	0.422823		TP53TG3	4.4044	-0.468595	0.0486849	0.999808
Il7	3.15339	3.58059	3.56208e-07	8.09746e-06		ARL10	0.935735	4.16881	0.0273722	0.733735		FBXL8	-1.48931	7.16776	0.013226	0.422823		HSPA4	0.816744	7.57505	0.0487336	0.999808
Tbx3	-7.89504	2.38586	3.58094e-07	8.12506e-06		CDCA8	0.848712	4.3049	0.0274302	0.733735		RTP5	1.81036	10.0811	0.0132419	0.422823		TBL1Y	-3.49623	-3.55803	0.0489851	0.999808
Tob1	1.81951	4.81396	3.58654e-07	8.12506e-06		SLC30A8	-2.96194	-1.07984	0.0275337	0.733735		BIRC3	1.81859	11.3064	0.0132456	0.422823		CRYGS	-1.23032	1.6116	0.0493332	0.999808
C2	-3.12322	1.79585	3.59163e-07	8.12506e-06		TOM1L1	-1.04552	3.97168	0.0275553	0.733735		KDM6B	-1.18685	9.8495	0.0132865	0.423429		WIPF1	-1.2761	6.48608	0.0493503	0.999808
Ttc7b	-1.46687	4.68888	3.59714e-07	8.12506e-06		VPS16	0.733761	5.43066	0.0275833	0.733735		LINC01011	0.96907	10.1439	0.0133255	0.423429		IRX2	-3.69641	-0.624884	0.0493774	0.999808
Gnaz	2.33918	0.280374	3.65368e-07	8.23966e-06		HOXB9	2.31172	1.2458	0.0275847	0.733735		GNG2	1.0678	9.44261	0.0133282	0.423429		RPS10P22	-1.60984	-1.18761	0.0494889	0.999808
Ttc9	3.7633	3.03166	3.68133e-07	8.28883e-06		SNTA1	1.44905	4.1773	0.0277827	0.736691		CYTOR	-0.949404	10.3836	0.0134263	0.424628		CENPW	1.24809	1.74395	0.049622	0.999808
Slc44a2	-2.64478	5.27407	3.69734e-07	8.31168e-06		PRR5-ARHGAP8	3.61194	-2.97881	0.0278563	0.736691		PAX9	-1.34309	6.722	0.0134293	0.424628		BPI	3.09389	-1.62302	0.0496771	0.999808
Tigd2	1.89125	4.33953	3.70874e-07	8.32412e-06		DNMT3B	1.00875	2.20808	0.0278994	0.736691		NCF1C	1.64212	8.90344	0.0134408	0.424628		BAG5	0.728792	4.95052	0.0497175	0.999808
Tle5	1.2959	8.11841	3.73578e-07	8.37156e-06		SYCP2	1.92007	2.14004	0.0279785	0.736691		LDB2	1.40463	9.69396	0.0134509	0.424628		CRACDL	1.94373	0.141137	0.049731	0.999808
Fam210b	-1.47375	4.08013	3.75027e-07	8.39078e-06		EMC6	0.621524	4.10414	0.0279838	0.736691		MIR224	-0.56934	6.41833	0.0135184	0.424953		DKC1	0.719973	6.71001	0.0497597	0.999808
Tle6	1.65716	4.51966	3.7587e-07	8.39639e-06		DTX3	1.9156	4.24357	0.028154	0.736691		MAFK	-1.74598	8.72287	0.0135184	0.424953		EGLN2	-0.619374	3.97232	0.0497993	0.999808
Hoxa9	-4.35169	3.04815	3.77348e-07	8.41617e-06		B4GALNT3	3.39151	2.87938	0.0282656	0.736691		ARMS2	-1.76967	6.8363	0.0135278	0.424953		MUL1	0.755898	3.24234	0.0499339	0.999808
Osbpl10	2.64186	-0.0424202	3.8103e-07	8.4727e-06		TUBGCP3	-0.563551	4.91585	0.0282663	0.736691		GJC2	-2.09364	8.43564	0.013557	0.424953		PECR	-1.06026	4.03696	0.0500608	0.999808
Nradd	-4.37794	2.3027	3.81077e-07	8.4727e-06		THAP8	0.834383	2.57738	0.0283679	0.736691		C1QTNF4	-0.57735	6.26326	0.0135809	0.424953		NPIPB12	-0.891878	11.2862	0.050317	0.999808
Gm12092	-5.51363	-2.63058	3.82291e-07	8.47365e-06		PKDCC	1.32166	3.13699	0.0283914	0.736691		LRRC71	-1.25275	7.16163	0.0135888	0.424953		NANOGP8	3.5765	-0.438649	0.0503726	0.999808
Tnks1bp1	1.21147	7.41508	3.82315e-07	8.47365e-06		CHST7	1.24027	1.72631	0.0283926	0.736691		GIMAP1	1.6846	8.75419	0.0136224	0.425117		C14orf119	-0.598787	4.43625	0.0503915	0.999808
Gfra4	-6.31509	-1.06888	3.84042e-07	8.49865e-06		DPM3	1.18038	4.14374	0.0284004	0.736691		CSMD3	-1.77344	6.74744	0.0136632	0.425117		RFPL2	3.26008	-2.87238	0.050423	0.999808
Ube2q2	-0.932366	5.64539	3.86129e-07	8.53152e-06		POTEC	-1.48191	2.45385	0.0284584	0.736691		KHNYN	-1.13556	10.32	0.0136641	0.425117		FAM209A	2.22998	-1.3827	0.0504319	0.999808
Thbd	-3.64286	3.60851	3.88404e-07	8.56844e-06		PLA2G2A	-3.8201	2.1758	0.0285108	0.736691		WDR6	-0.72737	11.5129	0.0137339	0.425117		TYW5	0.707068	3.20591	0.0504751	0.999808
Abca8b	-4.03621	1.7351	3.89465e-07	8.57851e-06		TMEM98	1.98654	5.49112	0.0285845	0.736691		METTL27	-2.25083	8.35301	0.013742	0.425117		MPV17L2	0.885844	2.92581	0.0505492	0.999808
Abca8a	-4.14807	2.43154	4.00522e-07	8.80283e-06		SLC9A3R2	1.05438	5.03256	0.0286406	0.736691		C4BPB	-1.09352	6.65269	0.0137531	0.425117		NDNF	-3.18033	-1.74914	0.0506171	0.999808
Papss1	-1.25051	6.96455	4.01062e-07	8.80283e-06		LGALS17A	-2.27762	-1.60639	0.0287059	0.736691		SEMA6A	1.69923	11.0276	0.0137532	0.425117		PJA2	0.633303	7.15058	0.0506264	0.999808
Serpinb8	3.74003	3.41318	4.01511e-07	8.80283e-06		IL1RAP	-1.56634	6.31922	0.028758	0.736691		TST	1.80862	9.88037	0.0137746	0.425117		PRSS37	2.44047	-2.47248	0.050771	0.999808
Trpv3	-3.44348	2.32107	4.03549e-07	8.83385e-06		INSYN1	1.34166	0.275002	0.0287681	0.736691		QSER1	-0.77049	11.0546	0.013794	0.425117		KCNJ3	2.39161	-2.67663	0.050835	0.999808
Sycp2	-2.88286	0.389926	4.05331e-07	8.85921e-06		MAP2K5	-0.60351	3.90823	0.0288254	0.736691		CDR2	1.52553	9.37461	0.0138374	0.425117		DBNDD2	-1.16049	3.46016	0.050866	0.999808
Tubd1	1.02788	2.75879	4.07129e-07	8.8737e-06		ENO3	1.16582	2.04061	0.0288505	0.736691		CACNG4	-1.41156	6.72794	0.0138385	0.425117		MX1	-2.35422	6.05953	0.0510251	0.999808
Osgep	1.14859	5.38162	4.07246e-07	8.8737e-06		REEP1	1.63607	-0.577414	0.0289191	0.736691		MEX3A	-1.17095	7.11456	0.0138742	0.425117		CCDC15	-0.973135	3.64173	0.0510769	0.999808
St3gal4	1.99633	6.22368	4.10143e-07	8.92313e-06		TRIM48	2.40402	-4.93181	0.0289262	0.736691		TREX2	-1.25764	7.59869	0.0139201	0.425117		DHX58	-1.33568	3.28187	0.0510962	0.999808
Scn1b	1.83349	3.55599	4.11831e-07	8.94612e-06		WEE1	-0.888326	4.88413	0.0289407	0.736691		CES4A	2.20557	11.1492	0.0139359	0.425117		PPP2R1B	-0.951706	5.11563	0.051194	0.999808
Kbtbd11	2.52949	4.44585	4.13566e-07	8.97009e-06		SERINC1	-0.819976	7.76572	0.0290266	0.736691		SULT1C3	-0.39559	6.32789	0.0139865	0.425117		SLC4A1	2.28522	-2.04725	0.0512384	0.999808
Krt19	6.3221	1.08181	4.14279e-07	8.97183e-06		DENND2A	1.57283	2.27804	0.0290791	0.736691		PSMC2	1.00204	11.1357	0.0140197	0.425117		RPL19P6	-1.16089	-0.185164	0.0514248	0.999808
Magohb	3.35514	3.29819	4.18206e-07	9.04306e-06		CFAP69	-0.780794	2.7976	0.0290951	0.736691		KRBA2	-1.35581	7.26101	0.0140395	0.425117		CALN1	2.99513	-2.18585	0.0515289	0.999808
Rpf1	-1.28585	5.79461	4.20341e-07	9.0754e-06		SPAG4	1.49664	1.97634	0.029163	0.736691		AP1G2	-1.06407	8.58648	0.0140552	0.425117		TRABD2A	-2.32254	-0.0347795	0.0515833	0.999808
Lrig3	-5.08203	1.59579	4.21236e-07	9.08091e-06		PRICKLE2	-1.36648	4.44207	0.029189	0.736691		SLFN5	0.92209	10.0304	0.0140617	0.425117		CNPY2	0.797324	5.63796	0.0516306	0.999808
Nrarp	-1.90976	4.23791	4.22128e-07	9.08633e-06		DNAH11	-1.86973	0.171691	0.0292246	0.736691		GPR171	1.75783	8.51224	0.0141103	0.425117		OCA2	-5.44805	-0.0918263	0.0516984	0.999808
Sh3d19	-1.49925	7.73406	4.23796e-07	9.1084e-06		USP30	-0.523318	3.74992	0.0293218	0.736691		MIR933	-1.11084	7.56184	0.0141428	0.425117		SORBS1	-1.30646	6.12935	0.0517593	0.999808
Scara5	4.35634	5.59384	4.25481e-07	9.13079e-06		SLC38A3	2.16617	-2.59532	0.029351	0.736691		SNORD3C	3.60631	12.0042	0.0141661	0.425117		STARD13	1.65015	5.64611	0.0518061	0.999808
Zfp647	-2.90013	1.19077	4.27281e-07	9.13425e-06		MRPL36	0.680479	4.21218	0.0293513	0.736691		DOK6	-0.77061	6.71481	0.0141756	0.425117		CSAG1	5.25242	1.8941	0.0518267	0.999808
Spn	2.60513	6.37218	4.27436e-07	9.13425e-06		PEDS1-UBE2V1	4.22655	0.0766575	0.0294006	0.736691		OR9I1	-0.49009	6.34049	0.0141829	0.425117		CHIT1	-3.99194	0.984805	0.0519513	0.999808
Paox	-1.15695	3.84135	4.27574e-07	9.13425e-06		ESM1	2.05481	2.61541	0.0294715	0.736691		CD109	2.0248	8.24769	0.0141935	0.425117		RBP4	-5.1295	-1.43727	0.0519789	0.999808
Gm10451	4.92442	0.608972	4.29018e-07	9.13826e-06		SLU7	-0.477046	6.03387	0.0295244	0.736691		CHST7	1.0848	10.0774	0.0142291	0.425117		ZBTB4	-0.833573	4.72836	0.0521104	0.999808
Nfia	1.99535	4.75701	4.2905e-07	9.13826e-06		MOCS3	0.578563	3.67825	0.0295464	0.736691		ZNF792	1.19238	9.2083	0.0142589	0.425117		IP6K3	3.59547	-2.56094	0.0522781	0.999808
Podxl2	8.09384	-0.0342916	4.30302e-07	9.14893e-06		INTS7	0.573967	4.52782	0.0295882	0.736691		ASPHD2	0.92697	7.25197	0.0142637	0.425117		PARP2	0.673739	5.04223	0.0523393	0.999808
Prelp	4.99721	5.51266	4.31203e-07	9.14893e-06		CTLA4	1.65394	2.37028	0.0296831	0.736691		LYSMD2	1.32374	7.71633	0.0142681	0.425117		SERPINF2	-1.6252	0.670477	0.0528145	0.999808
Rab27b	2.84378	3.20193	4.32123e-07	9.14893e-06		CAMK1G	2.62707	0.528041	0.0297524	0.736691		SLC38A9	1.55873	9.44213	0.0143033	0.425117		NPR1	-2.53005	2.48721	0.0528837	0.999808
Nxpe4	1.92013	1.89216	4.32132e-07	9.14893e-06		EFHC1	-0.751726	4.3986	0.0299781	0.736691		SLK	1.06184	9.59528	0.0143052	0.425117		ASAP3	-1.62675	4.34044	0.0529164	0.999808
Xylb	-1.47777	3.09684	4.35664e-07	9.20997e-06		CFAP53	-1.25074	-0.522186	0.0300382	0.736691		DAOA	-0.67416	6.41246	0.0143343	0.425117		MIS18A	1.00015	2.52887	0.0531955	0.999808
Twist1	-6.2114	2.62441	4.3836e-07	9.23409e-06		VAV3	-2.13276	3.82103	0.0301068	0.736691		GHITM	0.82488	11.603	0.0143406	0.425117		ATG16L1	0.641418	4.38402	0.0532136	0.999808
Vmn1r-ps128	1.78434	1.4251	4.38418e-07	9.23409e-06		STING1	-0.891293	5.69445	0.030109	0.736691		SHB	-1.02318	10.0002	0.0143536	0.425117		CRLF1	-2.85399	0.46536	0.0533102	0.999808
Speg	-3.99615	3.2404	4.38757e-07	9.23409e-06		TMCO4	-0.681682	3.96853	0.0301118	0.736691		LINC01588	-0.97254	6.72423	0.0143891	0.425117		CSNK1A1	0.606168	7.4033	0.0533908	0.999808
Prune2	2.10269	7.21423	4.43172e-07	9.31318e-06		FLVCR1	0.625086	3.86846	0.0301723	0.736691		POU6F2	-1.12646	6.79329	0.0144371	0.425117		GRB14	3.15624	-1.38384	0.05363	0.999808
Dlg1	1.49322	7.56495	4.44907e-07	9.33581e-06		PAN3	-0.91041	5.2965	0.0301829	0.736691		NPIPB5	-0.75733	11.9664	0.0144497	0.425117		PLSCR1	-1.26496	5.85723	0.0536517	0.999808
Ppic	-2.0089	6.82116	4.4739e-07	9.37204e-06		ID1	1.81232	4.18774	0.0301978	0.736691		POM121L4P	-0.90619	7.03627	0.0144587	0.425117		UBE2I	0.691416	6.37858	0.0536981	0.999808
Prr5	-1.28465	3.21785	4.48098e-07	9.37204e-06		PITPNM2	0.95282	2.82017	0.0302014	0.736691		LOXL2	-1.26225	7.28944	0.014463	0.425117		CLINT1	0.698026	6.82702	0.0537554	0.999808
Grm7	-6.05188	-2.36145	4.48616e-07	9.37204e-06		MBNL2	-1.20781	6.15739	0.0302032	0.736691		CTSW	1.32062	10.0519	0.0145053	0.425117		FAM72B	1.39827	2.26204	0.053765	0.999808
Coro6	4.31415	3.80396	4.51131e-07	9.3936e-06		KHDRBS3	-1.23902	4.70546	0.0302033	0.736691		PLAGL1	1.20216	8.71396	0.0145164	0.425117		SMO	1.9987	4.07785	0.0540885	0.999808
Nit2	1.13993	4.17031	4.51233e-07	9.3936e-06		HSFX1	-0.853097	-0.381083	0.0303155	0.736691		HPX	-1.02098	6.95713	0.0145388	0.425117		ARHGAP23	1.49341	4.02705	0.0541587	0.999808
Tbkbp1	-2.55926	4.28159	4.52232e-07	9.3936e-06		PMM1	0.658854	5.09746	0.030351	0.736691		XG	-0.50355	6.23687	0.0145421	0.425117		RPL10P3	0.892739	0.154795	0.0543722	0.999808
Tmem64	-2.65279	3.9638	4.52296e-07	9.3936e-06		CYP4F30P	-1.56022	-0.69519	0.030356	0.736691		CBR4	1.47207	10.042	0.0145453	0.425117		EPHA6	3.12372	-2.20652	0.0544096	0.999808
Fam83g	-2.993	1.91419	4.54103e-07	9.41733e-06		LYRM2	-0.548504	5.59015	0.0304603	0.736691		PPAN	-0.89612	10.8323	0.0145514	0.425117		APC2	-1.53328	2.25275	0.0549652	0.999808
Nudt22	1.35846	3.27482	4.56599e-07	9.44981e-06		SEMA5B	1.12642	0.494178	0.0305044	0.736691		SLC3A1	2.7559	10.2761	0.0145975	0.425842		LETM2	-1.30848	1.63059	0.0549864	0.999808
Foxred2	3.62689	3.73833	4.57002e-07	9.44981e-06		SPTB	1.5903	-0.106191	0.0305766	0.736691		MIR99A	-1.92564	6.95484	0.0146958	0.427337		RPL5P18	1.14406	-1.05768	0.055039	0.999808
Zfp703	1.90852	6.99708	4.59714e-07	9.46792e-06		MED15	0.740445	6.71657	0.0306323	0.736691		CHST9	-0.949	6.78404	0.014722	0.427337		APCDD1	-3.59314	3.41524	0.0551035	0.999808
Hnf1b	8.64862	-0.854984	4.60527e-07	9.46792e-06		LINGO1	2.48813	3.89547	0.0307066	0.736691		GLCE	1.44636	8.22801	0.014734	0.427337		GUCY1A2	-2.11603	2.90975	0.0552253	0.999808
Camk2b	5.22127	3.53458	4.60989e-07	9.46792e-06		PLSCR3	0.685386	4.68739	0.0307897	0.736691		RAB31	1.06776	10.8452	0.0147426	0.427337		IGHA1	-5.1696	4.63118	0.0553699	0.999808
Rarg	1.0437	7.0324	4.61451e-07	9.46792e-06		RPP25L	1.33555	2.99542	0.0307899	0.736691		ZNF711	-0.46362	6.45269	0.0147898	0.427337		MCM3	1.02432	7.01457	0.0554616	0.999808
Tnfrsf25	4.20822	2.98701	4.6245e-07	9.46792e-06		KLF5	-1.84765	2.97533	0.0308335	0.736691		GGCX	1.05618	9.49361	0.014822	0.427337		TIGD1	0.910808	2.36652	0.055486	0.999808
Ankrd33b	-3.46453	3.02018	4.62675e-07	9.46792e-06		ATAD3B	1.1948	4.96592	0.0308674	0.736691		NSMF	-1.01252	9.73907	0.0148536	0.427337		PBDC1	1.5567	4.1913	0.0555614	0.999808
Enox2	1.91639	3.13639	4.63062e-07	9.46792e-06		MRPS31P5	-0.821509	2.69714	0.0309243	0.736691		STMN3	1.38393	9.16037	0.0148669	0.427337		EPHX1	-1.19736	6.73982	0.0556942	0.999808
Paqr4	1.28551	4.28862	4.63217e-07	9.46792e-06		PIMREG	1.04689	3.30318	0.0309376	0.736691		C1R	1.06269	11.789	0.014871	0.427337		CYP4F3	2.50893	-2.76366	0.0558904	0.999808
Lmx1b	-5.8517	-0.16347	4.66609e-07	9.52352e-06		SLC45A3	1.15743	2.08884	0.0309729	0.736691		ERBB4	-0.59685	6.41693	0.0149186	0.427337		DCLK2	1.42552	4.7835	0.0560067	0.999808
Scx	3.30674	1.7469	4.69656e-07	9.55253e-06		RASD2	1.74479	0.847986	0.031007	0.736691		PTPRCAP	1.04503	11.8881	0.0149214	0.427337		YBX2	-2.9894	-0.349286	0.056012	0.999808
Arhgap29	-3.27251	5.64808	4.69867e-07	9.55253e-06		KLHL17	1.01749	3.40653	0.0310211	0.736691		LAMTOR1	0.96598	11.4193	0.0149775	0.427337		GCKR	-2.40961	-1.8032	0.056064	0.999808
Gm12022	5.99872	-2.36417	4.70051e-07	9.55253e-06		C2orf66	-1.8473	-1.74427	0.0310227	0.736691		PIK3CG	1.12173	10.125	0.0149873	0.427337		FRMPD3	2.87392	-0.486703	0.0561415	0.999808
Naa25	-1.64126	5.46134	4.73283e-07	9.60447e-06		TLR1	-1.5139	3.2681	0.0310229	0.736691		CD2BP2	1.2228	10.0445	0.0150192	0.427337		CCDC34	1.19654	3.34532	0.0562979	0.999808
Rab36	1.81664	3.9372	4.74034e-07	9.60597e-06		SNX18P2	-1.65756	-2.86524	0.0310972	0.736691		FLNC	-1.3534	11.8958	0.015025	0.427337		ZBTB8OS	0.75428	3.64571	0.0563555	0.999808
Onecut2	3.57147	5.26015	4.75106e-07	9.61394e-06		BCAM	1.02838	4.5594	0.0311018	0.736691		NRXN3	-1.05756	7.26805	0.0150319	0.427337		PGBD4	-0.871941	1.52234	0.0565038	0.999808
Gm5150	-3.18379	0.71227	4.78903e-07	9.67293e-06		MRGPRX4	-4.48021	-1.373	0.0311813	0.736691		UIMC1	0.9993	11.438	0.0150371	0.427337		IGLV3-27	-4.15633	-3.57794	0.0566588	0.999808
Foxd2os	-1.11756	3.68238	4.79385e-07	9.67293e-06		SPRED1	-1.05596	6.79642	0.0311894	0.736691		RASGRF1	-0.502065	6.39906	0.0150724	0.427337		ZFP1	-0.677687	2.24229	0.0567359	0.999808
Syn3	4.96056	0.992733	4.81794e-07	9.70773e-06		PALS2	1.96417	2.90207	0.0312955	0.736691		MIR15A	-0.45173	6.41329	0.0150732	0.427337		C17orf80	0.819363	4.76467	0.056757	0.999808
Fam20c	2.12607	4.93271	4.86117e-07	9.76248e-06		CSPG4P13	1.818	-2.39219	0.0313665	0.736691		COL26A1	-1.35483	6.69611	0.0150764	0.427337		JSRP1	0.946791	1.55933	0.0568025	0.999808
Shank2	-6.86299	1.22825	4.86504e-07	9.76248e-06		PPP1R36	-1.65601	-1.12202	0.0314598	0.736691		NALCN	-0.95247	6.88621	0.0151452	0.428253		TAS1R1	2.55533	-2.12311	0.0568728	0.999808
Col6a4	-4.77298	0.669202	4.86575e-07	9.76248e-06		AIFM3	1.28051	0.0072949	0.0314912	0.736691		BLVRA	0.85136	9.91811	0.0151516	0.428253		PSG9	4.39893	-1.81487	0.0568823	0.999808
Obsl1	6.34043	2.38327	4.90243e-07	9.82216e-06		PPP1R10	0.783806	3.27275	0.031493	0.736691		NETO1	-0.697332	6.60802	0.0152018	0.428322		PEX11B	0.700302	3.02174	0.0568977	0.999808
Arhgap24	-2.33565	3.24841	4.91224e-07	9.82795e-06		ARFRP1	0.621916	5.30181	0.031508	0.736691		MRC2	-1.09614	11.4487	0.0152248	0.428322		FHL5	-3.05052	-1.11136	0.0569318	0.999808
Csad	1.87346	5.43162	4.9775e-07	9.92467e-06		ZNF605	1.2032	3.40501	0.0315818	0.736691		GLI2	-1.82603	8.73474	0.0152299	0.428322		HBS1L	0.756535	6.32523	0.0569936	0.999808
Setmar	3.04069	-0.125922	4.97953e-07	9.92467e-06		LARP6	1.51166	3.4245	0.0316053	0.736691		DCTN5	-1.07766	10.2286	0.0152474	0.428322		SORBS3	-1.51631	5.90369	0.0570426	0.999808
Zbed3	-0.921909	5.44476	4.9816e-07	9.92467e-06		NAP1L5	-1.49715	2.83108	0.0316466	0.736691		SNTB1	1.63635	10.2424	0.0152612	0.428322		GINS4	1.45658	1.96703	0.057087	0.999808
Itpk1	2.16789	5.36132	4.99291e-07	9.92467e-06		DNAAF4	0.858453	1.77402	0.0316621	0.736691		SIRPB1	2.00301	8.80947	0.0152974	0.428734		TUBB2BP1	-1.4876	1.89343	0.0574292	0.999808
Sgcd	-5.63538	-0.189303	4.99557e-07	9.92467e-06		SRRM3	1.97215	2.06901	0.0316749	0.736691		DAZAP2	1.12206	11.5381	0.0153439	0.428807		RPSAP55	1.33202	-1.38108	0.0574737	0.999808
Tet1	3.64544	0.650646	5.01332e-07	9.946e-06		MOGS	0.429466	5.96042	0.0317055	0.736691		LHX9	-0.66545	6.60573	0.0153889	0.428807		PRSS21	3.27995	-2.06144	0.0575544	0.999808
Stxbp4	1.50107	4.69876	5.07612e-07	1.00565e-05		NXN	1.62692	2.53979	0.031724	0.736691		OR5AK2	-0.60672	6.41273	0.0153941	0.428807		USP41	2.94361	0.147975	0.0575886	0.999808
4930519F16Rik	-7.43316	-0.388494	5.11368e-07	1.01168e-05		CCDC9B	-1.19666	4.49551	0.0317702	0.736691		MPC2	1.20673	9.1114	0.0154204	0.428807		ILKAP	0.7283	5.29484	0.0575888	0.999808
Cacna1g	4.75076	1.49086	5.16633e-07	1.02067e-05		ADAT2	-0.803317	3.20991	0.0318116	0.736691		TEDC1	-1.42435	10.9967	0.0154316	0.428807		MYL6	-0.758769	7.56778	0.0576009	0.999808
Dact2	9.08074	-0.058441	5.19456e-07	1.02379e-05		HOXA13	2.40531	0.388297	0.0318135	0.736691		FABP6	2.37809	10.8482	0.015458	0.428807		ZNF417	0.797113	5.40383	0.0576336	0.999808
Gm11266	5.52028	-0.274605	5.19653e-07	1.02379e-05		FBXL3	-0.890606	5.53599	0.0318272	0.736691		FASLG	1.101	8.01553	0.0154968	0.428807		TEX15	4.12037	0.355456	0.0576842	0.999808
Fsd1l	-2.24528	2.76334	5.22342e-07	1.02625e-05		DDX27	0.520992	6.24214	0.0318602	0.736691		KC6	-1.51004	6.7821	0.0155135	0.428807		DNAJA3	0.86416	4.06365	0.0578512	0.999808
Orc5	-0.92137	4.92972	5.22347e-07	1.02625e-05		JPH4	1.70126	-0.222199	0.0319076	0.736691		RAP1A	1.06834	9.02405	0.0155416	0.428807		TSNAX-DISC1	2.74731	0.691556	0.0581194	0.999808
Ppp3ca	1.44386	8.55401	5.24845e-07	1.02973e-05		AQP7	-1.8453	1.27917	0.0319522	0.736691		UBLCP1	1.50365	9.86999	0.0155502	0.428807		CAND2	1.48103	2.26951	0.0583634	0.999808
Arl3	1.09714	5.49847	5.34041e-07	1.04598e-05		LSM14B	0.46682	5.60188	0.0319985	0.736691		MICB	0.99152	11.5829	0.0155535	0.428807		MIOS	0.721181	5.47159	0.0584561	0.999808
Gvin2	3.12064	1.6436	5.34697e-07	1.04598e-05		PROB1	1.08761	1.63891	0.032003	0.736691		BFSP1	-0.59547	6.74101	0.0155651	0.428807		DGAT2	-2.8618	1.80041	0.0585339	0.999808
Casp3	-1.62321	6.6126	5.35339e-07	1.04598e-05		MYOZ3	1.60291	-0.588875	0.0320275	0.736691		NFIB	0.74852	11.5102	0.0155789	0.428807		BAAT	3.68458	-1.9782	0.0587161	0.999808
Alkbh3	1.24211	4.65674	5.41645e-07	1.05436e-05		UBXN2B	-0.782396	4.82867	0.0321043	0.736691		SYCE1L	-1.26457	8.52859	0.0156406	0.42966		PRSS12	-2.19552	1.94698	0.0587295	0.999808
Lgi3	4.75329	-1.42968	5.41844e-07	1.05436e-05		DNLZ	1.09604	2.80284	0.0321189	0.736691		IL6ST	1.02662	10.7146	0.0156873	0.42966		NDST3	3.05217	-0.673616	0.0587379	0.999808
Arl6	1.21356	4.56714	5.42603e-07	1.05436e-05		C19orf53	0.74565	6.18855	0.0321477	0.736691		HSD17B4	0.72152	10.6042	0.0156878	0.42966		INSYN1	-2.61506	-1.16024	0.0589765	0.999808
Cysrt1	6.42075	-1.75692	5.42605e-07	1.05436e-05		AKAP17A	0.560434	5.2875	0.032161	0.736691		CEBPB	0.66909	13.1754	0.0156959	0.42966		EFCAB11	0.84477	2.48457	0.0590006	0.999808
Gnpda2	1.42949	3.62583	5.49162e-07	1.06564e-05		LIN7B	1.16786	1.5437	0.03223	0.736691		CSTF2T	0.56053	6.72713	0.0157549	0.430683		BLOC1S5-TXNDC5	3.42142	-0.403621	0.0591886	0.999808
Pld1	-1.85586	6.01105	5.51392e-07	1.06708e-05		TMEM184B	0.780577	6.14921	0.032231	0.736691		KLHDC2	0.83774	11.4327	0.0158267	0.431815		MRGPRF	-2.51822	-0.41456	0.0592796	0.999808
Fetub	3.43283	2.13536	5.52155e-07	1.06708e-05		UBLCP1	-0.672109	5.17667	0.0323111	0.737513		CNBD1	-0.62718	6.50001	0.0158585	0.431815		NUDT16L1	1.33138	2.05913	0.0593001	0.999808
Gphn	1.24646	5.45377	5.52893e-07	1.06708e-05		TTLL1	0.840962	3.21254	0.0323723	0.737904		THSD1	-1.09301	7.06634	0.0159256	0.431815		TSSK4	-1.06917	3.21531	0.0593032	0.999808
Wdr35	1.44367	5.94725	5.52911e-07	1.06708e-05		TSACC	0.947817	-1.63572	0.0324646	0.739		MDGA1	-2.15865	9.44686	0.0159417	0.431815		DNAH6	-2.27841	1.52159	0.0593126	0.999808
Ntf5	-2.6338	-0.222825	5.57548e-07	1.07451e-05		PSG5	-2.65885	-2.23902	0.0326866	0.740186		MIR1301	-1.16674	7.09621	0.0159485	0.431815		LMOD3	1.98049	-1.63643	0.0593564	0.999808
Cand2	-3.75882	2.9825	5.58276e-07	1.07451e-05		RAB3IP	-1.16787	2.87725	0.0327573	0.740186		ZNF177	-1.40777	7.8853	0.0159574	0.431815		PHLPP2	-0.892432	4.64127	0.0595031	0.999808
Zfp27	0.935213	3.50691	5.61211e-07	1.07727e-05		TRIM73	-0.785938	1.21297	0.0328059	0.740186		ECSCR	1.4754	9.81426	0.0159825	0.431815		XK	3.02447	-1.68748	0.0595294	0.999808
2410004B18Rik	-1.10287	4.51974	5.61272e-07	1.07727e-05		SWT1	0.508657	2.83945	0.0328217	0.740186		ZNF117	-1.23812	9.64503	0.0159898	0.431815		TMEM86B	1.49956	0.720001	0.0595638	0.999808
Naprt	2.33003	2.44239	5.63102e-07	1.07727e-05		MOK	-1.42691	5.34649	0.0328226	0.740186		REEP5	0.57858	12.7226	0.0159907	0.431815		ESYT1	-0.931663	7.98944	0.0596363	0.999808
Vegfc	-3.08207	2.94511	5.63341e-07	1.07727e-05		GNG12	-0.933056	7.73497	0.0328488	0.740186		HCST	0.810445	12.2004	0.016082	0.43189		MCM8	0.788787	5.37201	0.0597335	0.999808
Orm3	8.39438	-0.585858	5.63946e-07	1.07727e-05		CRTC2	0.661463	5.43498	0.0328606	0.740186		CCNH	1.07044	9.64065	0.016098	0.43189		TREX1	-1.21761	3.78934	0.0599217	0.999808
Ppp1r3c	4.55648	-0.0549894	5.64267e-07	1.07727e-05		ZNF727	-2.40378	-3.57013	0.0328706	0.740186		KIRREL3	-1.97949	7.21063	0.016101	0.43189		POTEG	4.88107	-1.36717	0.0600218	0.999808
Tgfbr2	1.48624	8.60791	5.66423e-07	1.07993e-05		SC5D	-1.02871	4.97693	0.0329331	0.740596		C10orf99	2.85232	9.21757	0.0161028	0.43189		SMAD6	-1.72522	1.31535	0.06011	0.999808
Tmem88	2.65304	3.13757	5.71064e-07	1.08732e-05		CIPC	-0.701211	4.54394	0.03301	0.741328		SECISBP2	-0.79633	11.3931	0.016109	0.43189		PPP1R3E	0.964173	-0.611973	0.0601648	0.999808
Diras2	6.2354	0.0409668	5.73207e-07	1.08994e-05		SH3RF1	-0.833484	4.07062	0.0330941	0.742222		MAPK12	-0.64849	6.53984	0.0161628	0.43189		LSM7	1.09143	4.07735	0.0602048	0.999808
Clstn3	1.48	3.62682	5.75776e-07	1.09336e-05		MMP9	1.16711	5.43875	0.03324	0.743504		PSEN2	1.20049	9.83531	0.0161705	0.43189		ARHGEF37	2.25027	1.59963	0.0602467	0.999808
Pik3c2b	-1.71071	3.08604	5.77594e-07	1.09534e-05		AP3M2	-1.03375	5.54271	0.0333265	0.743504		RABL6	-1.67941	9.15477	0.0161771	0.43189		GJA3	3.47137	0.771228	0.0602486	0.999808
Trim14	1.9011	2.89055	5.79452e-07	1.0974e-05		ST20	0.94061	2.14356	0.0333282	0.743504		TBCD	-1.03854	7.94819	0.0162065	0.43189		SLC28A2	-1.70137	-0.648357	0.0602516	0.999808
Zfp788	1.08075	4.74531	5.83358e-07	1.10332e-05		ZNF695	1.47128	0.402208	0.033329	0.743504		MIR137HG	-3.11322	7.33427	0.0162097	0.43189		TIGD2	0.821404	2.11465	0.0603096	0.999808
Tle2	2.70609	5.8583	5.84204e-07	1.10345e-05		BAIAP2L1	1.92075	2.94765	0.0335267	0.746265		TXNDC15	0.82113	10.5842	0.01629	0.432819		AR	-2.26451	1.78679	0.0605095	0.999808
Fads3	2.19893	6.05692	5.8632e-07	1.10598e-05		ARHGEF5	-2.17262	2.76635	0.033542	0.746265		AMH	-0.61973	6.37899	0.0162924	0.432819		BEAN1	-1.76042	1.84659	0.0606125	0.999808
Hsd17b11	-1.67272	5.70906	5.91753e-07	1.11362e-05		KCNIP3	1.73894	2.36788	0.0336255	0.747043		RWDD2A	1.20407	9.4186	0.0163301	0.432819		MAD2L1	1.33093	2.53043	0.0606771	0.999808
St6galnac2	5.67468	2.90477	5.91942e-07	1.11362e-05		ANK2	-1.67127	5.00999	0.0337039	0.747043		CST3	0.72841	11.3576	0.0163311	0.432819		ZNRF3	1.35759	2.45643	0.0607191	0.999808
Gm15423	-4.84953	-0.216702	5.96902e-07	1.12146e-05		SPC25	0.786904	2.30091	0.0337191	0.747043		MIRLET7A1	-0.48762	6.644	0.0163549	0.432875		SHISA5	-0.925976	6.08696	0.0607729	0.999808
Papolb	-5.82212	-2.47633	5.99791e-07	1.1254e-05		RHOBTB3	-1.08909	6.93704	0.0338797	0.747043		H2BC18	-1.04424	9.31611	0.0164057	0.433645		PEX5	-0.55769	5.9212	0.0607804	0.999808
Cfh	3.46443	5.99155	6.05061e-07	1.13379e-05		ZNF418	-1.33207	1.31438	0.0339968	0.747043		RBMY1B	-0.60763	6.43473	0.0164991	0.434876		AIFM2	-1.26241	3.71072	0.0609254	0.999808
Ccdc74a	2.44479	1.75974	6.08143e-07	1.13806e-05		COL27A1	1.53274	3.90778	0.0340961	0.747043		NOL12	1.03236	10.0647	0.0165106	0.434876		RGPD4	2.07599	1.32417	0.0611639	0.999808
Fam234b	-1.2921	5.20997	6.11734e-07	1.14327e-05		BIVM	-1.06287	4.21558	0.034126	0.747043		ARMC5	-1.16366	9.95571	0.0165251	0.434876		TRAIP	1.18858	2.48963	0.0611676	0.999808
Gm10505	-4.25865	-0.999024	6.15178e-07	1.1482e-05		LANCL1	-0.992639	5.88206	0.034201	0.747043		TMEM139	1.21546	8.97819	0.0165394	0.434876		HTR1F	-2.10806	-0.861358	0.0611869	0.999808
Gvin1	2.59153	2.55458	6.18786e-07	1.15341e-05		GREB1	2.63274	3.93539	0.034343	0.747043		NCOA4	0.72168	12.046	0.0165699	0.435106		TSPEAR	3.76602	-0.672863	0.061284	0.999808
Rbpj	-1.59323	8.71215	6.21631e-07	1.1572e-05		FIGN	-1.52868	3.43968	0.0344361	0.747043		NPM2	-1.17303	6.97127	0.0166302	0.435129		MARCHF10	2.52696	-1.82342	0.0613459	0.999808
Cxxc5	2.46253	4.15406	6.25066e-07	1.16207e-05		P3H4	1.35238	4.77124	0.034523	0.747043		CADM2	-1.34636	6.67521	0.0166382	0.435129		PER3	-1.40161	6.01369	0.0615566	0.999808
Glo1	1.06387	5.77654	6.31965e-07	1.17335e-05		CTNNBL1	0.55261	5.95459	0.0345607	0.747043		DUSP8	-1.61417	8.50547	0.0166502	0.435129		PCDHGB2	1.96459	3.1176	0.0616861	0.999808
Cldn15	3.87419	2.53547	6.36123e-07	1.17953e-05		RRM2B	-1.04322	5.66068	0.0346118	0.747043		SLC25A30	1.00664	9.31693	0.0166687	0.435129		PIGU	0.783847	4.66588	0.0618196	0.999808
Ndufaf3	1.6418	2.77163	6.41785e-07	1.18848e-05		BTN2A2	-0.918477	5.35553	0.0347285	0.747043		MSRB1	0.88087	11.6086	0.0166796	0.435129		YY1	0.548335	6.55676	0.0618346	0.999808
Tmem98	3.56358	0.681946	6.52358e-07	1.20648e-05		NUDT17	1.06503	1.53652	0.0347634	0.747043		NR1D1	1.06169	9.05	0.0167197	0.435606		DNAJC30	1.1448	0.611933	0.0618831	0.999808
Elovl7	-2.65911	1.50602	6.56979e-07	1.21344e-05		TNFRSF21	-1.17954	6.2358	0.0347732	0.747043		PYHIN1	1.05404	9.6484	0.0167784	0.436567		LIPE	-1.80099	2.9459	0.0619779	0.999808
Arhgef10	1.10414	5.2122	6.62938e-07	1.22286e-05		RBM26	-0.655293	5.90897	0.0347852	0.747043		HCP5	0.89915	12.2956	0.0168759	0.436838		DDX3X	0.598502	8.44818	0.0621141	0.999808
Cdh2	2.91312	0.124013	6.64754e-07	1.22411e-05		PRXL2B	0.909131	4.40426	0.0348456	0.747043		WDR61	1.1669	8.7254	0.0168809	0.436838		ACOT2	-0.937207	5.08952	0.0625832	0.999808
Zfp287	1.4904	2.92633	6.65344e-07	1.22411e-05		CEP41	1.33028	4.25525	0.0348571	0.747043		NPIPB13	-0.69834	11.7003	0.0168976	0.436838		MVB12B	1.46284	4.11451	0.0626051	0.999808
Mex3a	-2.00936	5.18136	6.70346e-07	1.23102e-05		TPD52	-1.06893	5.44323	0.0349321	0.747043		BICRAL	1.2764	8.56261	0.0169015	0.436838		ZMYND10	-1.58671	-0.418353	0.0626169	0.999808
Fgf7	-4.06167	2.98208	6.70834e-07	1.23102e-05		COG6	-0.773589	4.83316	0.0349948	0.747043		KCTD8	-1.12146	7.12156	0.0169291	0.436838		GABRB2	3.40344	-1.33558	0.0628396	0.999808
Atp6v0a4	-3.56844	-1.1504	6.75627e-07	1.23821e-05		NLGN3	-1.50027	1.05087	0.0351321	0.747043		COL2A1	-0.84028	6.6878	0.0169866	0.436838		RNPC3P1	3.70875	1.05886	0.0628691	0.999808
Zfp422	1.26955	4.47794	6.76797e-07	1.23876e-05		KLF17	-1.78545	-1.72537	0.0351393	0.747043		ATP2A1	-0.982073	7.06212	0.0169929	0.436838		MYO16	-2.70297	1.55723	0.0629032	0.999808
Ptp4a3	2.25761	4.83086	6.78529e-07	1.23948e-05		SH3TC1	1.14583	4.55408	0.0351702	0.747043		CCZ1B	0.85241	11.395	0.0170027	0.436838		ZNF527	0.739195	2.74817	0.0629568	0.999808
Dynlt2b	1.37445	3.91002	6.78938e-07	1.23948e-05		MAPK12	1.43839	3.42558	0.0353668	0.747043		TMEM200C	-0.64124	6.54427	0.0170823	0.436838		RNF114	0.855368	5.76006	0.0630951	0.999808
2900026A02Rik	2.25096	5.05914	6.80695e-07	1.24109e-05		SSBP2	-0.906751	4.27345	0.0354108	0.747043		CLASRP	-1.00744	10.3986	0.0170866	0.436838		SOX9	2.74159	3.36513	0.0632009	0.999808
Klhl2	-1.00156	5.41838	6.83648e-07	1.24487e-05		KCNH3	1.9428	-0.978365	0.0355162	0.747043		FGF12	-1.12745	7.07608	0.017108	0.436838		HDAC2	0.810978	6.33699	0.0633	0.999808
Idh3g	0.950819	6.12702	6.85262e-07	1.24516e-05		TPD52L2	0.47936	6.99518	0.0355422	0.747043		P4HTM	-0.86277	9.94801	0.0171255	0.436838		CASP1	-1.94094	5.42467	0.0633471	0.999808
Cpeb2	1.72501	4.82905	6.85966e-07	1.24516e-05		RADIL	1.61817	0.248162	0.0355649	0.747043		DRD2	-1.06448	6.65734	0.017126	0.436838		IGLV9-49	-3.56195	-4.12028	0.0633762	0.999808
Rfc3	1.35412	5.73642	6.87069e-07	1.24516e-05		PIGU	0.73667	4.77762	0.0355709	0.747043		MDP1	-0.49384	6.45166	0.0171722	0.436838		CEP76	0.856178	3.40313	0.0634797	0.999808
Cys1	6.4723	-0.327466	6.87319e-07	1.24516e-05		H2AC11	-1.3834	0.649982	0.03561	0.747043		CALML6	-0.64014	6.56776	0.0172515	0.436838		SPDL1	0.991958	3.89798	0.0634965	0.999808
Tnni3k	-5.44247	-2.66616	6.88744e-07	1.24615e-05		ZHX2	-0.97012	3.94269	0.0356202	0.747043		GPC6	-1.03026	10.9336	0.0172747	0.436838		CLTA	0.892551	6.00578	0.063575	0.999808
Ust	-2.30317	2.35903	6.94913e-07	1.25571e-05		POU3F1	2.60972	0.0686985	0.0356319	0.747043		GLUD1	0.81488	11.0074	0.0172976	0.436838		FOXL1	2.85704	-2.075	0.0637658	0.999808
Map4k4	-1.5726	8.46585	6.98482e-07	1.26056e-05		CHURC1	-0.618888	6.04535	0.0358655	0.747043		KDM5C	-1.01266	10.3797	0.0173006	0.436838		ADAT2	0.963662	3.4718	0.0638116	0.999808
C1qtnf1	1.77478	5.55116	7.00273e-07	1.26198e-05		HJURP	0.875375	4.4007	0.0358809	0.747043		RIN1	-1.60595	9.04474	0.0173308	0.436838		IGHA2	-4.18675	-2.73558	0.0638921	0.999808
Cspg5	-2.36236	-1.08277	7.01048e-07	1.26198e-05		RRAS	0.880838	4.64199	0.0359188	0.747043		ZNF160	-0.932937	9.71683	0.0173315	0.436838		HLA-DRB6	3.40131	-1.07183	0.0641428	0.999808
Mtss1	1.62439	7.41078	7.05111e-07	1.26768e-05		SEMA3D	-2.2821	2.21059	0.0359998	0.747043		CASTOR3	1.58913	8.53974	0.0173323	0.436838		ZNHIT2	1.25975	-0.603489	0.0643333	0.999808
Fbxl13	3.04831	0.126932	7.09889e-07	1.27434e-05		NCALD	-1.36428	4.36753	0.0360376	0.747043		CLINT1	0.87582	10.9011	0.0173363	0.436838		GNAL	-2.35158	1.79572	0.0645283	0.999808
Ccnd2	1.87782	6.22381	7.11367e-07	1.27434e-05		PCDHGA7	-1.82438	0.631574	0.0361068	0.747043		PPP2R5A	1.34219	9.70156	0.0173453	0.436838		ATP5IF1	0.629365	4.31774	0.0645397	0.999808
Gchfr	3.20038	2.71995	7.1151e-07	1.27434e-05		TMEM132A	1.43887	4.35952	0.0362013	0.747043		APBA1	-1.38436	7.68532	0.0173511	0.436838		LMNB1	1.22304	5.26297	0.0649348	0.999808
Fubp1	-1.40378	8.12694	7.18225e-07	1.28475e-05		APLP1	3.1681	1.79266	0.0362178	0.747043		LMNA	-0.853	10.2847	0.0173601	0.436838		SKA1	1.41507	-0.550937	0.0649369	0.999808
Lrrc75b	5.03428	2.09692	7.23316e-07	1.29222e-05		SLC27A3	1.77158	3.59487	0.0362361	0.747043		KRT33B	-0.58259	6.48341	0.0173801	0.436838		DCST2	-1.29033	1.26963	0.065018	0.999808
Gstm7	5.3452	-0.921727	7.27896e-07	1.29846e-05		FAM90A1	-1.49805	-1.1761	0.0363101	0.747043		TVP23C	-1.34682	7.41989	0.0174209	0.436838		DISP3	1.90072	-2.54968	0.0650472	0.999808
Brme1	-3.03294	0.725678	7.28638e-07	1.29846e-05		MTFP1	1.13951	4.14653	0.0363418	0.747043		MBTPS1	-0.786235	10.3569	0.0174299	0.436838		FOXD4L4	2.4366	0.557841	0.0651104	0.999808
Tmem119	-1.71125	6.74843	7.34074e-07	1.3065e-05		SCN2A	-2.08115	-2.32907	0.0363591	0.747043		CFDP1	-0.90502	10.3191	0.017432	0.436838		SALL4	2.57977	3.63487	0.065123	0.999808
Grik5	-2.45517	3.59713	7.37332e-07	1.31066e-05		MTMR1	-0.668604	4.63442	0.0363786	0.747043		TUBB6	-1.11777	10.1969	0.0174447	0.436838		TRBV9	3.01745	-3.09768	0.0651423	0.999808
Eef2kmt	1.20951	3.785	7.39076e-07	1.31211e-05		SLC38A5	1.43965	2.21904	0.0365664	0.747043		CTIF	-1.82905	8.98529	0.0174991	0.437381		RPL17P36	1.61153	-0.767672	0.0651924	0.999808
Plod1	-1.46431	6.7018	7.41917e-07	1.31551e-05		TRPV1	1.56218	0.62697	0.0365677	0.747043		CNOT6L	1.04498	10.6745	0.0175101	0.437381		RPL10P6	4.28755	-1.9183	0.0652655	0.999808
Smg5	-1.0802	7.10699	7.43118e-07	1.316e-05		SULT1A1	-1.41734	2.53672	0.0366201	0.747043		SNORD52	1.41629	9.62389	0.0175451	0.437515		EXOSC1	-0.584514	3.93498	0.0652866	0.999808
Lgi2	4.89008	3.07556	7.48336e-07	1.31994e-05		EXO1	1.16442	3.81934	0.0366339	0.747043		F7	-0.695337	6.59308	0.0175645	0.437515		C14orf28	-1.00213	1.12706	0.0653044	0.999808
Aldoc	2.71871	3.75077	7.48522e-07	1.31994e-05		FIBCD1	2.74341	-2.3623	0.0366611	0.747043		NT5DC1	1.04481	9.96344	0.0176006	0.437515		XIRP1	2.7603	-0.959014	0.0653586	0.999808
Sarm1	-2.71432	0.698066	7.48742e-07	1.31994e-05		FLRT3	3.47772	0.449586	0.0366616	0.747043		RNASE2	1.68396	8.08333	0.0176031	0.437515		CSAG4	4.48955	-1.73073	0.0653771	0.999808
Spag4	1.61681	0.934907	7.49066e-07	1.31994e-05		ZNF816	-0.74094	2.25205	0.0366789	0.747043		UCP3	-1.17564	8.14591	0.0176472	0.437922		SMAD5	0.679624	5.99738	0.0654737	0.999808
Gprin1	-7.63916	-0.865976	7.59482e-07	1.33663e-05		CDH19	-3.24875	5.83346	0.0367224	0.747043		HSD11B1L	-1.00162	7.35043	0.0177527	0.437922		CSMD3	3.94135	0.403606	0.0654797	0.999808
Pcdhb18	1.74127	1.82347	7.6344e-07	1.34193e-05		UHRF1	1.15249	4.97294	0.0367502	0.747043		MX1	0.64388	13.5482	0.01776	0.437922		PRKAR2B	-2.16952	3.76233	0.0655302	0.999808
Slfn3	-2.57749	2.61181	7.64896e-07	1.34283e-05		NDUFS2	0.628458	6.83866	0.0367755	0.747043		KLRB1	1.89924	8.8145	0.0177665	0.437922		CYP26A1	4.09277	-2.09916	0.0655444	0.999808
Hc	-3.83354	0.512218	7.67776e-07	1.34622e-05		KIF18B	0.895417	3.77877	0.0368136	0.747043		ATP5PB	0.8965	10.1279	0.0178059	0.437922		MIX23	0.935188	3.11972	0.065785	0.999808
Abcg8	4.40917	-1.60174	7.71554e-07	1.35117e-05		PLSCR1	-0.855856	5.54693	0.0368873	0.747043		GIMAP7	0.958575	9.90482	0.0178142	0.437922		TFAP4	1.0582	3.11863	0.0657955	0.999808
Ccdc3	7.61272	-1.37293	7.72967e-07	1.35198e-05		PGGT1B	-0.56158	4.77533	0.0369012	0.747043		OLFML2B	-0.96001	12.074	0.0178161	0.437922		ZNF473	0.610801	3.88784	0.0658953	0.999808
Haus3	-0.904627	5.36731	7.75544e-07	1.35416e-05		HSD17B11	-0.903764	6.11387	0.0369589	0.747043		EXOC6B	-1.00353	10.0551	0.0178228	0.437922		FICD	0.970399	2.11489	0.0659039	0.999808
Osr2	-3.12044	4.93787	7.7651e-07	1.35416e-05		NR4A2	-1.43423	4.14453	0.0369704	0.747043		PRDX3	0.99965	10.8655	0.01785	0.437922		PAX6	2.67757	-0.402098	0.06597	0.999808
Igfbp4	-3.15676	9.11233	7.77079e-07	1.35416e-05		E2F1	1.10859	4.69388	0.0369736	0.747043		BMPER	-0.598505	6.58582	0.0178546	0.437922		ZBTB34	0.537744	3.45721	0.0660931	0.999808
Tcf15	-2.8235	-0.670812	7.78435e-07	1.35486e-05		ZNF778	-0.658555	3.65792	0.0369746	0.747043		ADAMTS13	-0.58235	6.59869	0.0179098	0.437922		C4orf19	2.1658	1.46092	0.0661626	0.999808
Gfra1	-3.83208	0.629269	7.89035e-07	1.37163e-05		IGDCC4	1.39217	2.5669	0.0370528	0.747043		CSTL1	-0.93457	6.5184	0.0179245	0.437922		PFKFB1	-2.13771	-0.5793	0.0662157	0.999808
Sdad1	-1.04286	6.19065	7.90734e-07	1.37243e-05		RANGAP1	0.719428	6.73051	0.0370715	0.747043		ACTR6	1.65946	10.6035	0.0179311	0.437922		DNAI1	2.6709	-0.990484	0.0664763	0.999808
Itgb5	1.41514	8.30508	7.9194e-07	1.37243e-05		RAC3	1.27985	3.31073	0.0370786	0.747043		PLCXD1	-1.31338	9.29927	0.0179363	0.437922		SLC24A4	-2.86409	1.35969	0.0666239	0.999808
Nptx1	7.29488	2.78154	7.924e-07	1.37243e-05		CNST	-0.580576	5.18444	0.0372341	0.747043		TACSTD2	2.5925	9.37979	0.0179481	0.437922		IFI44L	-2.53514	4.65497	0.0667323	0.999808
Fbxo21	-1.00408	5.17883	7.947e-07	1.37473e-05		CACYBP	0.84176	6.42522	0.0372424	0.747043		FAHD2CP	-1.278	7.42184	0.0179867	0.438328		RNASE4	-1.22125	2.11515	0.0668001	0.999808
BC034090	5.00524	0.474989	8.11195e-07	1.40156e-05		PDLIM2	0.947968	4.43347	0.0373031	0.747043		KCNA3	2.14143	8.82524	0.0180297	0.438651		AFF3	2.50532	4.85986	0.0668487	0.999808
Dtx4	1.71222	7.4826	8.14277e-07	1.40517e-05		EIF6	0.779054	6.80649	0.0373383	0.747043		ZSCAN4	-0.61257	6.4852	0.0181455	0.438651		HSFX1	2.56622	-2.11645	0.0668899	0.999808
Eaf2	1.74858	2.48939	8.19416e-07	1.41232e-05		MTMR7	-0.947991	0.877428	0.0373663	0.747043		TREML1	-1.32557	7.20451	0.0181505	0.438651		LRG1	1.76718	-1.66744	0.0669276	0.999808
Zmat1	2.07686	3.84423	8.22133e-07	1.41529e-05		FOXS1	1.17281	0.806064	0.0374577	0.747043		SSR1	1.34044	8.62916	0.0181572	0.438651		ZBED8	1.10156	3.42479	0.0671002	0.999808
Igf2bp1	-1.88947	4.59389	8.25183e-07	1.41748e-05		TOMM22	0.597361	6.27165	0.0374805	0.747043		DIPK1B	-1.15698	7.96161	0.018162	0.438651		ZNF280B	1.86015	2.34042	0.0672217	0.999808
Emp2	2.17608	7.41639	8.25408e-07	1.41748e-05		TXNDC16	-1.20186	3.34	0.0374867	0.747043		RAB10	1.67059	9.88513	0.018164	0.438651		CBLN3	-1.53736	0.237364	0.0675633	0.999808
Crispld1	6.00326	-1.38518	8.41243e-07	1.44293e-05		PLEKHG5	1.44219	2.80898	0.0375089	0.747043		PLCH2	1.28612	9.52536	0.0181681	0.438651		DISC1	-0.630625	6.22441	0.0677691	0.999808
Chrnb1	-1.28595	5.50073	8.47194e-07	1.45138e-05		KIF2C	0.800113	4.98601	0.0375635	0.747043		MIR585	-0.49425	6.40961	0.0181784	0.438651		HSD11B1L	1.4016	1.46757	0.0678003	0.999808
Akr1c13	2.7327	3.06998	8.52526e-07	1.45875e-05		LDLRAD3	-1.067	5.78127	0.0377335	0.747043		ANXA3	-1.90614	7.26917	0.0181975	0.438651		IGHV3-64	-3.73445	-2.32429	0.0678117	0.999808
Arid3a	-1.33411	4.21259	8.68096e-07	1.48361e-05		TRMT2A	0.719422	5.11471	0.0377867	0.747043		RPA3	1.38496	8.95186	0.018315	0.440109		SRY	-4.04127	-3.44393	0.0680284	0.999808
Egfr	1.43923	7.55809	8.75182e-07	1.49392e-05		CFAP70	-0.778505	1.06134	0.0378507	0.747043		ANP32C	-0.65242	6.36299	0.0183307	0.440109		WNT2	-3.89269	-0.849638	0.0680536	0.999808
1700088E04Rik	2.69206	-1.17144	8.76373e-07	1.49415e-05		LOC442028	-0.908057	4.77035	0.0378854	0.747043		SNURF	1.16515	9.8954	0.0183628	0.440109		MST1L	-1.93017	0.988678	0.0681106	0.999808
Ccno	-1.82914	-0.480675	8.86667e-07	1.50989e-05		MAT2B	-0.668338	6.01503	0.0380249	0.747043		PLD5	-1.83572	7.23067	0.0183765	0.440109		GPBP1L1	-0.475093	6.28569	0.0681648	0.999808
Unc13d	1.55658	4.5848	8.95641e-07	1.52334e-05		CDA	1.73028	-0.478588	0.0380266	0.747043		EGOT	-1.32964	7.58246	0.018409	0.440109		CERT1	-0.822375	6.35152	0.0683352	0.999808
Ppp1r3d	-3.18052	2.50376	8.97916e-07	1.52538e-05		KRBOX5	-0.629251	3.85098	0.038092	0.747043		LRP5	-0.85773	10.314	0.0184334	0.440109		SMIM1	2.11611	-1.67286	0.0683956	0.999808
Peli2	2.73616	4.05355	9.11768e-07	1.54706e-05		CBR4	-0.86168	4.25143	0.0380955	0.747043		TNFSF13B	1.31355	9.7357	0.018435	0.440109		RAD9B	0.845568	0.781685	0.068647	0.999808
Trp53inp2	1.40696	6.10547	9.14867e-07	1.55046e-05		B4GALT3	0.757656	5.41489	0.0380981	0.747043		SNHG7	-1.30184	8.7597	0.0184887	0.440109		TMPRSS15	3.1113	-3.01053	0.0688024	0.999808
Lrrc58	0.978124	8.1276	9.16164e-07	1.55081e-05		UNC5CL	-1.55233	0.251362	0.0381067	0.747043		HINT1	0.81887	11.4072	0.0184946	0.440109		DRICH1	1.70454	0.488598	0.0688307	0.999808
Usp10	-1.29097	6.38873	9.19093e-07	1.55391e-05		ANKRD18EP	-0.927146	0.918961	0.0381068	0.747043		MTA1	-1.48269	8.47919	0.0184957	0.440109		KLRC4	2.69523	0.318635	0.0690141	0.999808
Lgi4	2.81207	-0.437354	9.20994e-07	1.55448e-05		SLC1A5	1.0486	7.10601	0.0381311	0.747043		NUDT16	2.03005	9.26849	0.0185003	0.440109		FNDC4	-2.15173	1.696	0.0690942	0.999808
Cep19	0.892371	3.8764	9.21618e-07	1.55448e-05		TOM1	0.560287	5.79836	0.0381331	0.747043		NTN1	-1.18991	6.54301	0.01856	0.440797		MT1H	2.81863	-3.2823	0.0691392	0.999808
Cdk2ap2	1.29369	6.53288	9.25772e-07	1.55963e-05		FDPS	0.698347	6.76302	0.0382103	0.747043		BTN3A3	0.70594	10.5485	0.0185734	0.440797		NEK5	-0.947239	1.03658	0.0691607	0.999808
Zfp184	-1.62087	2.0361	9.34569e-07	1.57133e-05		RAD50	-0.58112	5.64374	0.0382263	0.747043		CPB1	-0.89182	6.61939	0.0186365	0.440797		CAP2P1	1.57249	-1.1231	0.069175	0.999808
Pard3b	2.6842	1.37331	9.34933e-07	1.57133e-05		MED4	-0.524098	5.58395	0.0382485	0.747043		CCDC71L	1.10173	10.08	0.0186581	0.440797		EIF4BP3	1.39615	-0.474847	0.0692345	0.999808
Thbs1	2.36949	9.74213	9.40295e-07	1.57847e-05		DAZ2	-1.95469	-5.90948	0.0382744	0.747043		DLD	1.32064	9.02911	0.0186594	0.440797		AGAP9	-1.01527	6.66976	0.0692638	0.999808
Emc9	2.02337	2.42408	9.71852e-07	1.62952e-05		ZNF320	-1.11504	3.89521	0.0383105	0.747043		CRKL	1.46327	10.5723	0.0187182	0.440797		TMEM216	1.14237	1.88629	0.069387	0.999808
Amacr	-1.45685	3.5091	9.77287e-07	1.6367e-05		PNMA5	-4.68274	-2.26713	0.0384385	0.747043		DPPA2	-0.71036	6.7299	0.01874	0.440797		IFI44	-1.66543	5.18506	0.069395	0.999808
Cacnb1	-2.67808	2.02181	9.80809e-07	1.64066e-05		FSD1	2.15446	-0.400829	0.0385413	0.747043		DMPK	-1.17951	9.42969	0.0187417	0.440797		STIM2	1.01923	5.56603	0.069417	0.999808
Ddx19a	-0.910796	5.46509	9.84033e-07	1.64411e-05		GAS6	0.921804	5.70349	0.0385608	0.747043		LEPROTL1	1.05296	10.9533	0.0187497	0.440797		GSTCD	0.631575	3.84172	0.0694248	0.999808
Map2k6	-2.23664	3.95615	9.86177e-07	1.64575e-05		PTPRZ1	-2.32774	6.19882	0.0386157	0.747043		YWHAQ	0.96924	12.0088	0.0187518	0.440797		VRK1	0.839331	5.25336	0.0696519	0.999808
Pacs2	0.94142	6.9404	9.88762e-07	1.64813e-05		CLCA4	-1.95016	-5.73838	0.0386778	0.747043		CD38	2.21703	9.29734	0.0187719	0.440797		SH2B2	-1.166	1.45783	0.0697597	0.999808
Slc38a1	-2.97339	5.65063	1.0063e-06	1.67397e-05		GNAL	1.45749	2.31027	0.0387786	0.747043		WNT7B	-0.93467	6.56783	0.0188199	0.441407		GEMIN5	0.700328	5.49764	0.0697839	0.999808
Fam217b	-2.94732	4.49937	1.00699e-06	1.67397e-05		ARID1B	-0.532269	5.86857	0.0387869	0.747043		DDX60	0.92475	11.0594	0.0188456	0.44149		LYPD8	2.88652	-1.07361	0.0698067	0.999808
Meak7	-1.24424	3.70997	1.0078e-06	1.67397e-05		PLEKHF1	1.06342	3.52629	0.0388055	0.747043		SLC35E3	1.21997	9.85816	0.0188932	0.44172		GTF2IP5	1.88515	-1.09415	0.0698518	0.999808
Npm1	-1.06325	10.1622	1.01378e-06	1.68192e-05		RAPGEF2	-0.771883	5.46401	0.0388548	0.747043		AP1M2	-1.96871	8.04063	0.0189387	0.44172		C6orf201	-1.15104	0.335523	0.0699813	0.999808
Gsn	1.29699	8.26839	1.01585e-06	1.6824e-05		ABCC11	-2.5339	0.704264	0.0388556	0.747043		SGCZ	-0.91774	6.50797	0.0189459	0.44172		DNAJC16	-0.487199	4.85829	0.070168	0.999808
Ppl	9.0427	3.26439	1.01644e-06	1.6824e-05		ZNF528	-0.91467	3.18478	0.038909	0.747043		CSN3	-1.12886	6.54007	0.0189753	0.44172		INIP	0.69056	2.63339	0.0702923	0.999808
Pcbd1	9.76348	0.525642	1.01875e-06	1.68426e-05		CRLF1	1.32113	1.76081	0.0389094	0.747043		LINC01184	1.22159	9.42841	0.0190436	0.44172		BMS1P7	1.29082	2.6843	0.0704184	0.999808
Trim7	3.12812	3.20268	1.0212e-06	1.68635e-05		FIGNL2	1.28082	-2.46324	0.038934	0.747043		AQP9	1.79714	8.75107	0.0190563	0.44172		CFAP77	2.45373	-2.82865	0.0705412	0.999808
Top1mt	-1.56831	3.45352	1.02322e-06	1.68772e-05		INTS10	-0.547942	5.64484	0.0389463	0.747043		HLA-G	3.43306	9.03039	0.0190653	0.44172		TSN	0.977883	6.01674	0.0705442	0.999808
Elf3	2.59785	-1.47221	1.02957e-06	1.69622e-05		SLC9B1	-0.673135	-0.139391	0.038985	0.747043		IRF2	0.806525	10.9638	0.0191132	0.44172		KCNIP2	-1.41548	2.23258	0.0706379	0.999808
Mfhas1	-1.32726	6.16055	1.0362e-06	1.70517e-05		PDLIM1	1.12921	4.93935	0.0390195	0.747043		HCN4	-1.23239	6.88687	0.0191178	0.44172		SERAC1	0.804293	3.30171	0.070708	0.999808
Ndufb4	1.01505	4.48692	1.03792e-06	1.70601e-05		KDELR3	1.03377	5.78219	0.039029	0.747043		MIR648	-0.86548	10.5047	0.0191194	0.44172		LIN7C	0.657024	4.85997	0.0707414	0.999808
Apobec1	1.11941	6.16916	1.05183e-06	1.72688e-05		HES7	1.83149	-1.88999	0.0390406	0.747043		ARVCF	-0.87884	7.04876	0.0191395	0.44172		C11orf65	-0.808524	1.53835	0.0707815	0.999808
Mmp23	-3.1919	1.70985	1.05681e-06	1.73305e-05		MRPL17	0.697839	5.68223	0.0390662	0.747043		GNAO1	-1.18999	7.93574	0.0191715	0.44172		RFX4	2.16355	-1.14466	0.0707819	0.999808
Grtp1	-1.35262	2.83679	1.06626e-06	1.74652e-05		TEAD3	1.24651	3.56228	0.0391276	0.747043		BPNT2	1.17698	8.7504	0.0191836	0.44172		CCL21	-3.43258	0.0766925	0.0709203	0.999808
Snx15	1.83791	4.35698	1.07035e-06	1.7512e-05		SH3BP1	1.02568	4.62615	0.039269	0.747043		AHI1	1.00146	7.35763	0.0191941	0.44172		C17orf67	-2.44281	-0.856236	0.0716345	0.999808
Cdh23	2.49807	1.43091	1.07439e-06	1.75579e-05		MYLK2	1.26861	-1.79896	0.0392905	0.747043		A2M	0.61525	12.5891	0.019217	0.44172		TPX2	1.39743	5.30857	0.0718037	0.999808
Ociad2	-2.81959	1.56616	1.08132e-06	1.76507e-05		ZNF853	1.8843	2.44855	0.0393497	0.747043		TRMU	-1.84798	7.91841	0.019245	0.44172		SLC1A7	-3.08197	-2.45189	0.0718423	0.999808
Nob1	-1.05504	5.4801	1.08489e-06	1.76887e-05		LRRC1	-1.58159	3.30684	0.0393639	0.747043		PAK6	-0.96955	6.94681	0.0192774	0.44172		CCDC153	-1.40954	-1.00203	0.0719222	0.999808
Peg12	-5.90852	0.445421	1.08641e-06	1.76932e-05		MOCS2	-0.511346	5.1891	0.0394623	0.747043		ALCAM	-0.9691	11.8352	0.0192996	0.44172		CSNK2A3	2.29892	0.0773821	0.0721205	0.999808
Pdgfc	2.36058	5.14478	1.08971e-06	1.77073e-05		TMEM39B	0.698624	3.69209	0.0397266	0.747043		NUP85	-0.94517	10.4428	0.0193137	0.44172		ROBO3	-1.56166	3.45364	0.0721233	0.999808
Cpped1	1.18724	5.62804	1.08978e-06	1.77073e-05		CCNH	-0.628581	4.8548	0.0397668	0.747043		MALAT1	-1.24903	8.81869	0.0193505	0.44172		GK3P	-0.723157	3.70581	0.0721608	0.999808
Hcn1	-7.73372	-1.33629	1.09491e-06	1.7753e-05		MSRA	-0.678036	3.86761	0.0397891	0.747043		SELPLG	1.44783	8.78291	0.0193778	0.44172		ARHGEF25	-1.06757	4.80817	0.0721746	0.999808
Neil3	-1.89512	4.80911	1.09509e-06	1.7753e-05		SH3BP5L	0.508616	5.44655	0.0397964	0.747043		UHMK1	1.12342	11.0237	0.0194152	0.44172		SMG1P4	-0.732884	8.19424	0.0722462	0.999808
Cadm1	5.38751	5.15924	1.09993e-06	1.77938e-05		TMIE	2.22686	-2.23045	0.0398145	0.747043		CA5BP1	-1.87261	8.02387	0.0194165	0.44172		PSRC1	1.56549	2.65049	0.0722747	0.999808
5830444B04Rik	4.17232	2.44971	1.10012e-06	1.77938e-05		EPHX4	1.94159	-0.552554	0.0398235	0.747043		GATD1	-0.84122	10.5081	0.0194217	0.44172		HHIPL2	1.50101	-1.07062	0.0724795	0.999808
Zfp9	-1.88298	4.65067	1.10792e-06	1.78811e-05		AASS	-1.10384	4.01754	0.0398339	0.747043		XKR5	-1.07633	7.11464	0.019434	0.44172		MRPL9	0.688657	4.74054	0.0725335	0.999808
Hoxa10	-1.6708	4.05638	1.10803e-06	1.78811e-05		DLX1	2.73295	1.78715	0.0398499	0.747043		MFSD6	0.7975	9.99559	0.0194372	0.44172		BICD1	0.967273	6.37093	0.0725637	0.999808
L3hypdh	-1.18594	2.61643	1.1137e-06	1.7952e-05		SLC4A4	1.90087	1.42912	0.0399029	0.747043		PVALB	-0.51116	6.53229	0.0194522	0.44172		H3C7	2.62293	3.78737	0.0725643	0.999808
Fip1l1	-0.934048	7.28559	1.11499e-06	1.79525e-05		ASF1B	0.847735	4.31695	0.0399296	0.747043		SNORD19	-1.08406	7.56677	0.0194766	0.441772		LRRC7	3.96665	-0.812601	0.0726037	0.999808
Pxdn	-3.80432	5.94346	1.11906e-06	1.79976e-05		MDGA1	1.09589	2.86028	0.039935	0.747043		BACE2	0.73122	11.1285	0.019526	0.442281		CA2	2.04028	2.5316	0.0726234	0.999808
Zfp13	-4.23414	0.0200794	1.12072e-06	1.80039e-05		RNF215	0.819482	3.77047	0.0399422	0.747043		FOXC2	-1.96441	10.4473	0.0195433	0.442281		OTUD7A	-1.32605	0.552525	0.0726295	0.999808
Man2a1	-1.56715	7.92612	1.12469e-06	1.80472e-05		PPIL2	0.530301	5.40759	0.0399551	0.747043		MADCAM1	-0.386705	6.48051	0.019584	0.4424		SEC14L4	2.62438	-2.05827	0.0727258	0.999808
Fmnl2	-2.01766	5.69853	1.13636e-06	1.82124e-05		ICAM1	-0.914538	7.50557	0.0399614	0.747043		WIPI1	0.96032	10.3971	0.0195929	0.4424		DCAF4L2	3.7503	-2.41717	0.0727803	0.999808
Tec	1.50522	4.10452	1.13756e-06	1.82124e-05		ZNF765	-0.526292	3.11317	0.0399656	0.747043		AFAP1	-1.13115	9.1824	0.0197051	0.444431		BAHD1	-0.859395	3.35726	0.0727984	0.999808
Atg9b	-1.27002	6.25356	1.14178e-06	1.82594e-05		PTPRK	-0.904498	3.90065	0.0400153	0.747043		IP6K2	-0.96712	9.78815	0.0197382	0.444518		MRPS6	1.26835	4.32788	0.0728572	0.999808
Btbd6	1.53554	3.79395	1.15073e-06	1.83819e-05		ARHGEF17	1.08942	4.92664	0.0400405	0.747043		RAB36	1.11589	8.50061	0.0198501	0.444518		RPL15P18	0.941583	0.216075	0.0729416	0.999808
Taf5l	-1.2203	5.51411	1.15607e-06	1.84278e-05		EMC10	-0.730626	7.3453	0.0400933	0.747043		BEGAIN	-0.82455	6.59839	0.0198655	0.444518		PCDHB8	2.45161	3.03909	0.0730213	0.999808
Tead2	-3.75384	3.92751	1.15679e-06	1.84278e-05		LETMD1	-0.750708	5.17686	0.0401326	0.747043		CD248	-1.13681	10.8767	0.0198668	0.444518		AGK	0.828111	4.22528	0.0730414	0.999808
Slc2a9	1.00009	2.64997	1.1575e-06	1.84278e-05		ACOT2	0.94885	4.02093	0.0401377	0.747043		ZNF608	1.19205	9.65111	0.019872	0.444518		HDHD3	1.82522	-0.0150559	0.0733338	0.999808
Nphp1	1.01312	5.47477	1.16383e-06	1.85077e-05		FNDC11	1.62778	-1.40878	0.0401739	0.747043		SERTAD2	1.08266	10.1567	0.0198944	0.444518		THAP2	1.26277	1.33023	0.0733449	0.999808
Gtpbp8	1.14318	5.09469	1.16647e-06	1.85122e-05		RASL12	1.04318	2.9101	0.040277	0.747043		CNTN5	-1.35586	6.84028	0.019902	0.444518		NOC2LP1	2.29979	-0.357565	0.0735143	0.999808
Aff2	4.20141	-0.139385	1.16672e-06	1.85122e-05		TPX2	0.942929	6.08074	0.040285	0.747043		UBXN8	-1.02947	8.23984	0.0199153	0.444518		ANKDD1A	1.28316	3.62392	0.073596	0.999808
Tgm2	3.17013	8.90479	1.16925e-06	1.8523e-05		FAM241A	-0.790731	4.83676	0.0403192	0.747043		CRYGA	-0.60037	6.45731	0.0199276	0.444518		MASP1	-3.4169	0.18886	0.073701	0.999808
P3h1	-1.16525	5.34778	1.17001e-06	1.8523e-05		HGFAC	2.24885	-3.33429	0.0403834	0.747043		PRG2	-1.10635	7.3138	0.0199382	0.444518		OAS1	-1.91284	4.51777	0.0740132	0.999808
Rtn3	0.832457	7.84008	1.17167e-06	1.85285e-05		ARHGEF25	1.68784	3.88143	0.0404563	0.747043		SULF2	0.679723	11.0313	0.0199536	0.444518		SYNJ2BP-COX16	0.598296	3.52316	0.0740962	0.999808
Ntn1	1.98892	7.32539	1.17883e-06	1.8621e-05		TPBGL	1.65013	-0.0680824	0.0404739	0.747043		KCNJ13	-0.86251	6.91817	0.0199955	0.444824		FAM205A	-1.53123	0.949705	0.0745361	0.999808
Rgs16	-5.5307	4.46781	1.18289e-06	1.86645e-05		COPA	0.616348	8.22791	0.0404762	0.747043		SEMA3E	-2.47833	6.96871	0.0200119	0.444824		SLC52A3	-2.59916	0.111359	0.0746629	0.999808
Acsl6	-9.22051	1.19707	1.19343e-06	1.88009e-05		LIN37	0.556467	3.40134	0.0405945	0.747043		ENTPD4	-1.50362	8.66559	0.0200548	0.445025		PCDHB10	2.02292	2.80598	0.0748067	0.999808
Pdcd4	1.32654	5.14777	1.19491e-06	1.88009e-05		HMCN2	1.40611	-0.453145	0.04062	0.747043		FABP5P3	-0.43175	6.26286	0.0200654	0.445025		MMP1	4.02067	0.211329	0.0748724	0.999808
Them6	1.47634	4.84956	1.1966e-06	1.88009e-05		MICAL1	0.909651	6.07294	0.04073	0.747043		PTPN1	0.78447	11.7823	0.0201182	0.445701		CCNK	0.617076	5.52618	0.0749959	0.999808
1700029J07Rik	-1.38071	1.83137	1.19684e-06	1.88009e-05		DHX9	0.403626	7.54894	0.0408162	0.747043		CYP26B1	-1.18706	7.0338	0.0201969	0.44656		CALHM5	-1.63	-0.307714	0.0753046	0.999808
Fbxo17	-4.12837	1.51542	1.19822e-06	1.88017e-05		WWP2	-0.667048	5.57377	0.0409178	0.747043		SAA1	2.17846	8.36754	0.0202017	0.44656		SLC2A12	3.26484	-0.26323	0.0753277	0.999808
Gsr	-1.13293	7.75664	1.19969e-06	1.8804e-05		ELOVL4	1.1582	0.935196	0.0409574	0.747043		COX7B	1.21026	10.0269	0.02025	0.446586		RPL9P11	0.943273	1.28491	0.0753779	0.999808
Carmil1	3.30112	3.28752	1.20576e-06	1.88783e-05		CCDC167	0.946545	4.12637	0.0409735	0.747043		ABCC3	1.26163	11.1224	0.0202547	0.446586		USP49	0.776991	3.19311	0.0753821	0.999808
Tns4	2.38743	4.0818	1.20776e-06	1.88887e-05		TOMM20	-0.821634	7.94919	0.040983	0.747043		TSPAN2	-0.937035	6.94781	0.0202861	0.446586		PSORS1C1	-1.97849	-2.19654	0.075401	0.999808
Fuz	1.11742	4.21368	1.22062e-06	1.90689e-05		MFSD2A	1.49968	2.1363	0.0409879	0.747043		PIK3IP1	1.2158	9.87903	0.0202923	0.446586		NAP1L2	2.39366	-2.27324	0.0754824	0.999808
Adamts5	-3.85978	3.01833	1.22579e-06	1.91285e-05		DDHD2	-0.73286	5.27846	0.0410043	0.747043		NAALAD2	-1.66093	7.15457	0.0203679	0.447123		CGN	2.39261	1.73419	0.0754844	0.999808
Suv39h1	-1.33556	5.43444	1.23705e-06	1.92381e-05		TUBE1	-0.647145	3.47697	0.0410065	0.747043		SLC8A3	-0.407883	6.39607	0.0203912	0.447123		HNRNPK	0.526106	8.73704	0.0755387	0.999808
Dab2ip	1.28476	6.46727	1.23779e-06	1.92381e-05		SMYD2	0.686434	4.92772	0.0410407	0.747043		KRI1	-0.904885	9.18053	0.0204303	0.447123		OR11H13P	3.37958	-1.17645	0.0755477	0.999808
Mterf2	1.30441	2.91472	1.238e-06	1.92381e-05		SERTAD3	0.643377	4.33527	0.0411277	0.747043		CLEC12A	1.36595	8.6007	0.0204404	0.447123		H4C8	1.04977	4.82957	0.0755481	0.999808
Dmac2	1.18426	3.64777	1.23824e-06	1.92381e-05		RET	1.80931	-0.694624	0.0411365	0.747043		UBAC2	-0.72977	10.6807	0.0204553	0.447123		PSG4	4.42513	-0.918292	0.0755762	0.999808
Tmie	7.3252	-0.539967	1.23981e-06	1.92414e-05		ZNF600	-0.830131	2.54186	0.0411757	0.747043		PDGFRA	1.9447	10.1846	0.0204787	0.447123		RPL21P53	2.71187	-1.8186	0.0756145	0.999808
Hdac11	3.84691	0.13809	1.24216e-06	1.92568e-05		TMOD1	-1.68354	3.06815	0.0411855	0.747043		RFX2	-1.18193	8.39746	0.020494	0.447123		SLC25A14	0.853696	3.07922	0.0756745	0.999808
Mvb12b	0.896795	6.04539	1.24937e-06	1.93476e-05		NKAIN4	3.21709	0.794476	0.041303	0.747043		HSPB2	-2.16689	9.50717	0.0205166	0.447123		RRAS	-1.14977	3.06712	0.0757876	0.999808
Ddx28	-0.937206	4.02133	1.25216e-06	1.93696e-05		CDHR3	1.01949	1.23907	0.0414656	0.747043		SFT2D1	1.5953	9.1698	0.020518	0.447123		IGHV4-59	-4.65814	1.26658	0.0758632	0.999808
Fam107b	1.01427	6.90217	1.25625e-06	1.94117e-05		FAM13B	-0.892583	5.35387	0.0414722	0.747043		ATXN1	0.83348	9.95679	0.0206357	0.448867		DPF3	2.37661	0.862828	0.0758931	0.999808
Rsu1	1.20328	6.55703	1.26089e-06	1.94366e-05		CST2	3.44563	-2.2107	0.0415159	0.747043		EMP1	-1.0061	11.7645	0.020643	0.448867		LOC442028	2.87002	-0.869829	0.0760061	0.999808
Ndrg3	1.10634	5.86729	1.26101e-06	1.94366e-05		SERAC1	-0.621764	3.19646	0.041527	0.747043		RBM10	-0.652153	11.5184	0.0206808	0.44895		EMC10	1.66501	4.7615	0.0760873	0.999808
Zranb2	-1.00947	7.51371	1.26197e-06	1.94366e-05		TMEM229B	-1.46429	4.94749	0.041583	0.747043		PLEKHG4B	-1.60014	6.64424	0.0206918	0.44895		TNFSF12	-1.02022	2.84718	0.0761146	0.999808
Setbp1	-5.25266	2.0136	1.27091e-06	1.9553e-05		EEF1A1	-0.651809	13.0086	0.0415955	0.747043		CUX1	-0.863822	9.47532	0.0207285	0.448959		GOLGA8Q	-1.89108	2.84677	0.0762625	0.999808
Mtss2	1.14252	6.37485	1.28746e-06	1.97862e-05		PAXX	0.834142	4.44707	0.0416026	0.747043		SESN1	1.47126	8.8799	0.0207371	0.448959		VTA1	0.720165	4.81495	0.0763626	0.999808
Zfp518a	1.87259	3.73038	1.29436e-06	1.98484e-05		ACTR1A	0.527141	6.57261	0.0416181	0.747043		LAMB2	-1.11517	10.5554	0.0207828	0.449461		TPM3P9	0.805702	3.07799	0.0763856	0.999808
Fbxw4	1.16996	3.70496	1.29453e-06	1.98484e-05		MRPL41	1.0065	5.41692	0.0416342	0.747043		MRPL23-AS1	-1.25582	6.57069	0.0208189	0.449755		LOC102723407	-5.2094	-0.476527	0.0763995	0.999808
Nsmce2	0.907133	5.03025	1.29707e-06	1.98484e-05		GAS2L3	-1.01109	5.37354	0.0417286	0.747043		STARD13	-1.14816	9.28161	0.0208501	0.449916		KIAA2012	-1.09253	-0.380066	0.0765436	0.999808
2810021J22Rik	-1.21738	3.51411	1.29836e-06	1.98484e-05		CRYAB	-2.45785	6.34229	0.0417377	0.747043		ST7-AS1	-1.50778	8.53031	0.0208714	0.449916		CAMSAP3	2.67547	-1.46179	0.076804	0.999808
Ptk2b	1.6525	5.68585	1.29851e-06	1.98484e-05		RAB17	-2.00095	4.54192	0.0417475	0.747043		KIFC2	-1.00548	10.1981	0.020898	0.450005		AOC3	-2.22539	2.95679	0.0768727	0.999808
Mzt1	-0.899456	6.38174	1.30274e-06	1.98916e-05		MYORG	-0.970871	3.49689	0.0418301	0.747043		CCL3	-1.12083	10.2438	0.0209261	0.450125		RPL36P12	1.61352	-1.42513	0.0768837	0.999808
Dnal1	0.954651	4.85446	1.30426e-06	1.98934e-05		CD164	-0.76608	7.86928	0.0418645	0.747043		TARS2	-0.82623	9.83079	0.0209659	0.450496		ZDHHC16	-0.53636	4.30413	0.0769742	0.999808
Arsa	-0.919769	6.64641	1.30859e-06	1.99381e-05		MME	1.94948	5.15035	0.0419076	0.747043		MYO1C	-0.921767	9.84946	0.0210825	0.452014		TRIM25	-0.896721	5.50783	0.0772403	0.999808
Nlrp4e	-6.93266	-0.822982	1.31015e-06	1.99404e-05		CDC6	1.02862	4.64739	0.0419479	0.747043		SLC16A10	1.50654	10.92	0.0210987	0.452014		IKBKGP1	1.17836	4.0812	0.0774333	0.999808
Rffl	-0.960906	3.89044	1.31183e-06	1.99445e-05		PARP9	-0.738084	6.26616	0.0419735	0.747043		ASZ1	-1.12757	6.59694	0.021194	0.452014		TBC1D29P	-1.16092	0.326598	0.0774476	0.999808
Ccnb2	-0.972249	5.95611	1.31483e-06	1.99688e-05		MAST1	2.15337	0.682531	0.0420044	0.747043		CRMP1	-0.80801	6.80933	0.0212095	0.452014		RPL21P83	1.07794	-1.13693	0.0774562	0.999808
Abcg3	-2.52695	2.96378	1.31783e-06	1.99865e-05		RIPK3	-1.01829	1.91332	0.0420198	0.747043		PSMB10	0.53807	13.0585	0.0212178	0.452014		MED11	-0.789102	1.10885	0.0774929	0.999808
Pitpnc1	-1.31459	4.57367	1.31881e-06	1.99865e-05		F2RL3	1.21326	1.54355	0.0420322	0.747043		PLEKHG2	-1.30341	7.32634	0.0212264	0.452014		ST6GAL2	2.72941	-0.984832	0.0775092	0.999808
Hddc3	2.17359	0.981193	1.32044e-06	1.99897e-05		ZDHHC16	0.599099	4.585	0.0421788	0.747043		ITIH6	-0.57619	6.52849	0.0212307	0.452014		CHMP7	-0.762516	5.10555	0.0775528	0.999808
Utp4	-1.25181	5.88663	1.32339e-06	2.00131e-05		CBLB	-0.715031	5.17302	0.0422132	0.747043		HOOK2	-0.98547	10.7703	0.0212449	0.452014		DBH	3.05911	-1.65531	0.0775909	0.999808
Kcnh3	-2.4208	-0.478531	1.33352e-06	2.01166e-05		PMF1-BGLAP	1.04924	1.88885	0.0422248	0.747043		EMC7	1.06582	9.3823	0.0212837	0.452014		CAPN2	-0.644279	8.30816	0.0776486	0.999808
Dnai3	-5.49375	-1.84804	1.33361e-06	2.01166e-05		NEFL	3.64864	-1.535	0.0422321	0.747043		NR4A1	-1.58147	11.1563	0.0213334	0.452014		SLC16A6	-1.85238	3.20013	0.0776602	0.999808
Sectm1b	4.33285	-0.10328	1.33449e-06	2.01166e-05		ADRA2C	2.79656	0.707573	0.0422642	0.747043		UNC50	0.88881	10.875	0.0213442	0.452014		NUTM2A	-1.16705	4.04938	0.0778795	0.999808
Rassf7	1.76072	3.27545	1.33867e-06	2.01582e-05		PTCHD4	-2.38661	1.65689	0.0424037	0.747043		CLUHP3	-0.76735	7.02584	0.0213448	0.452014		HMGN4	-0.577417	2.3472	0.0779157	0.999808
Camkmt	1.21805	1.87976	1.34601e-06	2.02473e-05		MAP3K20	1.20253	5.06356	0.0424291	0.747043		MICALL1	-1.3714	9.45783	0.0213763	0.452014		RSPH10B2	3.18795	-0.516253	0.0779747	0.999808
Tpd52l1	7.90171	-0.526597	1.3524e-06	2.03218e-05		DDX19B	-0.458624	4.92347	0.0424649	0.747043		MLLT1	-0.9711	10.8259	0.0213955	0.452014		RBM27	0.53235	5.21821	0.0779836	0.999808
Zfp273	-2.4608	0.812046	1.35715e-06	2.03716e-05		MIER2	0.643936	4.39328	0.0424828	0.747043		ZNF804A	-1.15885	7.2649	0.0214073	0.452014		BOD1	0.637047	4.07064	0.0782314	0.999808
Galk2	0.950219	5.31271	1.36364e-06	2.04273e-05		TCFL5	0.773715	4.36353	0.0424873	0.747043		NISCH	-0.81199	10.837	0.0214493	0.452014		MRPL21	0.874306	4.37755	0.078476	0.999808
A3galt2	-2.51825	0.323913	1.36374e-06	2.04273e-05		ADAM11	2.11934	0.690801	0.0425046	0.747043		LAPTM5	1.0976	9.3806	0.0214711	0.452014		MTHFD2L	0.839459	2.14459	0.0785248	0.999808
Mtln	1.82822	2.83712	1.37106e-06	2.05153e-05		WDR4	0.75196	3.6479	0.0425768	0.747043		SEL1L3	1.06058	11.5427	0.0214847	0.452014		RWDD2A	0.598099	1.21032	0.0787027	0.999808
Tfcp2	1.07246	4.5461	1.37921e-06	2.06154e-05		SPAG5	0.794888	5.07781	0.042583	0.747043		DNAJC11	-0.96833	9.36019	0.0215003	0.452014		CDK19	0.847372	5.28341	0.0787531	0.999808
Eif5a2	-1.55579	2.85992	1.38191e-06	2.06341e-05		GIT2	-0.701351	6.08791	0.0426341	0.747043		AP5B1	-1.11215	7.51206	0.0215297	0.452014		MICA	-1.02405	1.94779	0.0788532	0.999808
Slc25a48	7.09497	1.19514	1.38986e-06	2.06975e-05		TEDC1	0.733381	3.5183	0.0426956	0.747043		LACTB2	1.66314	9.01436	0.0215321	0.452014		ING1	0.801561	2.8362	0.0789566	0.999808
Rap2a	1.10906	6.70355	1.39164e-06	2.06975e-05		CD59	-0.984735	9.43613	0.0428355	0.747043		MIR657	-0.91645	6.69894	0.021541	0.452014		ERCC6	-0.70849	5.684	0.079154	0.999808
Trpv1	6.80963	0.859584	1.39362e-06	2.06975e-05		ZBTB17	0.533225	4.70356	0.0429213	0.747043		TXLNA	0.79013	10.8027	0.0216183	0.452014		MYL3	3.15348	-2.97136	0.0792976	0.999808
Bcl9l	1.16551	6.52872	1.39442e-06	2.06975e-05		RGS11	1.8963	0.0484584	0.0429468	0.747043		NDUFA4	1.13581	11.9797	0.0216287	0.452014		FAM117B	0.83832	3.73938	0.0793063	0.999808
Etv4	-2.05608	5.99623	1.39503e-06	2.06975e-05		HECA	-0.675179	4.85771	0.0429512	0.747043		TFAP2D	-0.48855	6.45449	0.0216304	0.452014		EZH2	1.04298	5.52893	0.0793704	0.999808
Pabpc4	-1.3222	6.59202	1.39606e-06	2.06975e-05		C1GALT1	-0.894002	5.28023	0.0430031	0.747043		C11orf87	-0.62544	6.41446	0.0216393	0.452014		TIAM2	1.35563	4.57614	0.079464	0.999808
1110051M20Rik	1.79627	4.40959	1.39637e-06	2.06975e-05		RMND1	-0.516323	4.03176	0.0430286	0.747043		LIMA1	-0.82918	11.257	0.0216559	0.452014		CBX5	0.825757	5.76857	0.0795321	0.999808
Cyp1b1	6.77793	3.9533	1.40062e-06	2.07388e-05		CREB5	-1.63336	4.73003	0.0430294	0.747043		SLC44A1	1.39341	9.86769	0.0216802	0.452014		IGKV1-17	-4.72031	-0.267912	0.0795447	0.999808
Macc1	2.60662	4.44378	1.40214e-06	2.07397e-05		RRM2	0.93983	5.72886	0.043085	0.747043		SPRED3	-1.00115	6.95342	0.0216981	0.452014		GPATCH1	0.537675	4.60238	0.0797146	0.999808
Gm25630	4.76151	-2.98278	1.40559e-06	2.07651e-05		FGGY	-0.775693	2.54119	0.0431355	0.747043		DIPK1A	1.35223	8.09375	0.0217241	0.452014		KCNN1	-2.43743	-1.52163	0.0799082	0.999808
2010003K11Rik	6.69326	-1.62066	1.40679e-06	2.07651e-05		MIXL1	2.02079	-1.29078	0.0431863	0.747043		SUV39H2	-0.41408	6.45113	0.0217546	0.452014		ANKRD31	-1.65045	0.452418	0.0799591	0.999808
Cdk20	-1.704	3.40742	1.42592e-06	2.10257e-05		GPR153	1.4882	4.95364	0.0432244	0.747043		BTN3A1	0.82454	9.49976	0.0217802	0.452014		RPL7AP3	-1.03319	-0.803604	0.0800164	0.999808
Wbp1	1.91412	5.02193	1.43749e-06	2.11742e-05		ISG20	1.30858	4.1291	0.0432468	0.747043		RNASE13	-0.52537	6.48779	0.0218083	0.452014		DDX60L	-1.21043	6.53221	0.0801481	0.999808
S100a16	2.62478	4.61363	1.4434e-06	2.12393e-05		CETN2	0.734365	5.20352	0.0432739	0.747043		TNFAIP8L3	1.46435	8.94821	0.0218178	0.452014		CSGALNACT1	2.03679	6.50521	0.0801912	0.999808
Fuca2	1.20811	5.65346	1.457e-06	2.14171e-05		PPP1R35	0.671652	4.32603	0.0433043	0.747043		DNASE2	1.58511	9.93877	0.0218282	0.452014		PREB	-0.69019	5.33349	0.0802216	0.999808
Por	1.37	6.88444	1.46459e-06	2.15065e-05		MORC2	0.599067	5.2928	0.0433063	0.747043		HLA-DRB1	1.94373	10.7409	0.02194	0.452846		MS4A6E	3.37193	-2.76851	0.0802971	0.999808
Id4	6.90995	-0.719836	1.47267e-06	2.16027e-05		SYTL1	1.31638	1.68137	0.0433707	0.747043		MZT2B	-0.34775	6.35506	0.0219788	0.452846		FAM24B	-2.05757	-1.63495	0.0804724	0.999808
Cipc	1.09219	5.68592	1.48052e-06	2.16954e-05		RBM3	-0.802309	8.31827	0.0434171	0.747043		GJC1	-1.03838	11.1935	0.0219861	0.452846		RPL7AP66	-1.50186	-1.74019	0.0805783	0.999808
Dok7	4.45127	-1.58069	1.48544e-06	2.1745e-05		QRSL1	-0.555801	3.92942	0.0434289	0.747043		FCRLB	1.41815	8.07721	0.0219913	0.452846		AKAP1	-0.622266	5.49715	0.0807418	0.999808
Atp10d	2.44152	2.7196	1.50806e-06	2.20534e-05		ITPRIPL1	1.22745	2.63754	0.0434534	0.747043		TMEM94	-1.16282	9.86021	0.0220081	0.452846		ABHD14B	-0.684698	2.66938	0.0810057	0.999808
Plac1	-2.74397	0.0551417	1.51553e-06	2.21353e-05		MIS18A	0.616171	3.74877	0.043545	0.747043		EPHA5	-1.80491	6.78663	0.0220242	0.452846		CACNA1S	3.28609	-2.84822	0.0811542	0.999808
Pcdhb20	1.37135	2.12424	1.51678e-06	2.21353e-05		PDLIM7	1.03749	5.51862	0.0435624	0.747043		KALRN	-0.94201	7.25095	0.022027	0.452846		SCART1	-1.45134	2.5492	0.0811625	0.999808
Rap1gap	2.37259	1.63094	1.53032e-06	2.231e-05		FNIP1	-0.655735	5.08683	0.0435874	0.747043		PCED1B	0.68048	12.0973	0.0220661	0.453183		MICU1	-0.61706	4.59563	0.0812846	0.999808
Spring1	-1.34307	4.6235	1.53528e-06	2.23498e-05		DLGAP1	2.66745	1.58191	0.0435998	0.747043		NCOA2	0.90835	10.3417	0.0221097	0.453613		IGLC1	-4.84575	3.76838	0.081288	0.999808
Lpin3	3.66692	3.31872	1.53621e-06	2.23498e-05		CBLN4	2.46996	-3.03521	0.0436068	0.747043		SERPINI1	1.22677	8.14341	0.0222016	0.454897		KRT8P8	3.4112	-1.85687	0.0814146	0.999808
Ccdc141	1.92261	3.9807	1.54763e-06	2.2493e-05		SOX12	0.912356	5.0684	0.0436162	0.747043		SGPP1	0.96326	7.59254	0.0222538	0.454897		SIGLEC8	-2.65693	-0.647175	0.081424	0.999808
Akr1b10	1.67027	4.80572	1.55004e-06	2.2505e-05		CCL28	-0.830841	4.12999	0.0436233	0.747043		DOLK	1.24661	7.69439	0.0222551	0.454897		DCTN3	0.665982	3.97064	0.0815275	0.999808
Qrfp	-3.26431	1.55093	1.55428e-06	2.25434e-05		PGD	0.635683	6.59428	0.0437866	0.748796		MRPL18	1.05343	9.58792	0.0222634	0.454897		ISG15	-2.17703	2.2536	0.0816806	0.999808
Elfn1	4.31343	-0.037772	1.5578e-06	2.25713e-05		NAXD	-0.584413	5.14561	0.0438151	0.748796		SNORA80A	-1.47397	6.68761	0.0223013	0.455206		MYCBP	1.11961	0.873928	0.081741	0.999808
Rcc2	-1.25625	8.02221	1.56863e-06	2.27051e-05		MMP11	1.62039	3.54045	0.0439821	0.749027		ADAMTS1	-1.14202	9.65277	0.0223417	0.455487		CERS4	2.16064	4.1123	0.0818473	0.999808
Arsj	-8.44337	0.207257	1.58483e-06	2.2904e-05		SHC4	-1.72228	4.70805	0.0439891	0.749027		PPP1R14C	1.85477	8.78879	0.022369	0.455487		GANC	-0.914597	6.3654	0.0819684	0.999808
Prl2c2	-5.3369	0.0563867	1.5881e-06	2.2904e-05		UQCR10	0.784531	5.83033	0.0440552	0.749027		COCH	-1.41302	6.72422	0.0224034	0.455487		ALDH7A1P1	2.02099	-0.703504	0.0819788	0.999808
Dnah10	-3.85404	0.280814	1.58836e-06	2.2904e-05		FAM216B	2.0225	-3.61308	0.0440967	0.749027		DTX3L	0.95799	11.7919	0.0224081	0.455487		RIMS3	-1.63298	0.502249	0.0820957	0.999808
N4bp3	-1.03257	4.02152	1.58927e-06	2.2904e-05		CNIH2	1.1	0.322752	0.0441166	0.749027		CLDN15	-1.28317	8.60912	0.022429	0.455487		WDR20	0.541085	5.09551	0.0822041	0.999808
Cul7	-1.30112	6.94257	1.59045e-06	2.2904e-05		SKIDA1	0.713621	-0.482161	0.0441542	0.749027		SLC4A2	-1.01686	10.3826	0.0224752	0.455961		CCR8	2.34169	-1.46338	0.0824069	0.999808
Mipol1	1.39868	3.03622	1.59289e-06	2.29159e-05		SPRN	0.628782	1.32919	0.0442133	0.749027		SLC15A4	0.97572	9.09524	0.0225251	0.456108		RNF2	0.90892	5.32099	0.0824477	0.999808
Tmem62	1.31102	3.7107	1.60022e-06	2.29981e-05		FLT4	1.02168	2.89914	0.0442281	0.749027		RAB3A	-0.56302	6.55594	0.0225281	0.456108		GALNT17	-2.923	-1.85725	0.0825397	0.999808
Ubiad1	-0.844173	4.48983	1.60244e-06	2.30067e-05		METTL13	0.554107	5.41457	0.0442316	0.749027		SH3BGRL2	1.21961	9.7988	0.0226026	0.456617		CCZ1P1	0.901859	1.18887	0.0826216	0.999808
Cog2	-0.92744	5.42276	1.61046e-06	2.30984e-05		PCDHGA2	-1.97757	0.89472	0.0444894	0.751339		IGFL1	-2.02996	7.07423	0.0226249	0.456617		H2AC14	2.31211	3.04387	0.0827291	0.999808
Krt13	6.37114	-2.17796	1.61442e-06	2.31319e-05		ERCC5	-0.576967	5.38261	0.0445715	0.751339		EIF3I	1.14232	10.9097	0.0226355	0.456617		CHAF1B	1.25946	3.89	0.0827405	0.999808
Fcgr3	-1.19951	6.82672	1.61998e-06	2.31881e-05		BBS1	-0.832513	4.04797	0.0446203	0.751339		BCAT2	-0.79055	10.6303	0.0226539	0.456617		TNK1	-1.4341	1.54524	0.0830879	0.999808
Cdyl2	-2.22006	2.62997	1.63781e-06	2.34197e-05		LOC100133091	-0.971434	2.96588	0.0446397	0.751339		ETNK1	1.00174	10.3214	0.0226675	0.456617		H2AZ2	0.761804	5.69396	0.0830917	0.999808
Coq8b	1.24771	3.68849	1.64591e-06	2.35118e-05		PEX11B	0.640154	4.96129	0.0446942	0.751339		PRR16	-1.49421	9.72966	0.0227263	0.457214		PRIMA1	3.03904	-3.07763	0.0832624	0.999808
Ptgds	7.38365	-1.09122	1.65013e-06	2.35394e-05		ABCB6	0.858763	4.626	0.0447496	0.751339		GPR135	-1.34993	7.93711	0.0227428	0.457214		KRTCAP3	0.851814	1.40886	0.0833522	0.999808
Jph4	-3.65844	0.191351	1.65214e-06	2.35394e-05		KCTD20	-0.911086	6.95814	0.0447652	0.751339		ARHGEF4	-0.85538	6.49131	0.0228317	0.457318		IFRD1	0.860616	6.56479	0.0834217	0.999808
Cdkn3	1.19571	3.96115	1.65282e-06	2.35394e-05		SMG7	0.537304	6.34661	0.0448442	0.751339		FRMPD4	-1.4679	6.6729	0.0228379	0.457318		TNFSF12-TNFSF13	-2.41941	1.07706	0.0836168	0.999808
Hint3	0.859388	2.71074	1.65737e-06	2.35759e-05		NIPAL3	-1.65609	5.98261	0.0448466	0.751339		MBD3L5	-0.73761	6.45059	0.0228786	0.457318		FBXL4	0.616496	5.35524	0.0836563	0.999808
Syde2	-1.66301	4.16475	1.6587e-06	2.35759e-05		COX17	1.24317	4.80478	0.0448957	0.751339		TMEM51	0.82805	10.9926	0.0229026	0.457318		CD19	-2.39004	0.0725184	0.0836727	0.999808
Epop	-2.10489	3.65724	1.67264e-06	2.37502e-05		RAMP1	1.32041	0.64555	0.0449065	0.751339		OSBP	0.73362	11.1894	0.0229471	0.457318		CENPJ	0.777821	5.87216	0.0836886	0.999808
Dctd	-1.9458	4.63344	1.67875e-06	2.37981e-05		MCPH1	-0.530513	4.16863	0.0449429	0.751339		MPDZ	-0.9667	8.9414	0.0229587	0.457318		TMEM63A	-0.725148	6.63479	0.0838039	0.999808
Fuom	1.71965	0.952574	1.68162e-06	2.37981e-05		TBC1D8	-1.0564	4.48559	0.0450119	0.751339		MIR1305	-0.89141	6.80783	0.0229598	0.457318		CBX3	0.84198	6.64282	0.0838398	0.999808
Fam3a	0.858425	4.59486	1.68284e-06	2.37981e-05		SSR2	0.717958	7.80621	0.0450484	0.751339		CBX1	-0.91381	9.13183	0.0229853	0.457318		RBM45	0.558606	3.18476	0.0838806	0.999808
Gng11	-2.64151	4.03937	1.68364e-06	2.37981e-05		SKA1	0.908403	2.3352	0.0450806	0.751339		CEP170B	-0.87114	10.3744	0.022986	0.457318		RPS3AP12	0.848056	-0.246257	0.0839026	0.999808
B9d2	1.30525	3.4635	1.68441e-06	2.37981e-05		FZD8	1.63422	2.43286	0.0451009	0.751339		INHBA	-1.21898	8.988	0.0229897	0.457318		TNKS1BP1	-0.968367	6.46096	0.0839691	0.999808
Gm5148	5.6555	-0.460979	1.68692e-06	2.381e-05		FDCSP	-3.51519	-0.0362393	0.0451955	0.751339		NPAS3	-0.5774	6.749	0.0230279	0.457318		F2RL2	2.30764	2.78926	0.0840446	0.999808
Slc7a6os	-0.953905	5.21507	1.69072e-06	2.38399e-05		DPYSL2	-0.897779	6.76477	0.0452096	0.751339		SLC16A8	-0.64941	6.69979	0.0230699	0.457318		NPRL3	-0.656274	5.51562	0.0842069	0.999808
Arhgef15	-1.42932	3.78625	1.69967e-06	2.39423e-05		TEX101	-1.82945	-4.26692	0.0452214	0.751339		ADGRB3	-1.62457	6.77154	0.0230699	0.457318		CAB39L	-1.12277	2.74189	0.0842399	0.999808
Icmt	-0.858577	6.39729	1.71798e-06	2.41761e-05		C4orf33	-1.21011	2.86623	0.0453084	0.751413		SMOC1	-0.63823	6.50852	0.0230821	0.457318		TP63	2.78299	0.978966	0.0843438	0.999808
Aopep	1.43033	5.60092	1.72154e-06	2.41846e-05		NXT1	0.76919	4.16957	0.0453157	0.751413		SLC25A40	1.04816	7.91139	0.0231099	0.457318		MRPS17	0.91065	2.01622	0.0843965	0.999808
Stom	1.2119	6.62601	1.72273e-06	2.41846e-05		BRD1	0.658832	5.26628	0.0455394	0.752532		CDH8	-0.96671	6.81434	0.0231152	0.457318		CR2	-3.15222	-1.22123	0.0844498	0.999808
Aldh1l1	2.29857	2.57554	1.7237e-06	2.41846e-05		TMEFF2	2.79829	-3.59643	0.0455403	0.752532		WNT2B	-1.80949	7.89914	0.0231371	0.457318		SKA2	0.986129	3.74243	0.0845762	0.999808
Dppa2	-7.43875	-0.3857	1.72619e-06	2.41933e-05		CARD16	-1.51614	4.12493	0.0456608	0.752532		THBS3	-0.66566	12.0311	0.0231815	0.457407		SHOX2	1.71919	1.58779	0.0847135	0.999808
Oscp1	0.944617	3.4348	1.72905e-06	2.41933e-05		SGK3	-1.2407	5.66528	0.0456904	0.752532		SATL1	-0.3296	6.26027	0.0231874	0.457407		LRRC29	-1.00499	1.09515	0.084805	0.999808
Pld3	1.35725	6.01583	1.72943e-06	2.41933e-05		MON1B	-0.552958	5.59176	0.0456976	0.752532		SMG6	-0.97063	7.82904	0.0232355	0.457904		C16orf46	0.961411	0.577167	0.0848528	0.999808
Carns1	2.31577	2.3308	1.73476e-06	2.42439e-05		TAS1R1	-2.74655	-2.48957	0.0457539	0.752532		CRIM1	-0.69765	11.7612	0.0233019	0.458759		ZNF684	-0.840431	1.82847	0.0848813	0.999808
Med13l	-1.30823	6.74801	1.73922e-06	2.42823e-05		EPS15	-0.592054	6.40318	0.0457907	0.752532		TMEM25	-0.72322	6.55981	0.0233442	0.459141		DNAJC2	0.705742	5.70074	0.084899	0.999808
Gm11476	-2.33633	0.453551	1.74254e-06	2.43047e-05		ACSL5	-1.71248	3.98605	0.0458178	0.752532		MAP4	-0.764717	10.231	0.0233786	0.459186		C1orf131	0.704213	3.66123	0.0851804	0.999808
Tdrkh	-3.33781	2.05236	1.76009e-06	2.45254e-05		UBAC2	-0.614669	5.85623	0.0458262	0.752532		CLECL1	1.74065	8.35407	0.0233925	0.459186		C12orf60	1.03545	-0.436695	0.0852729	0.999808
Fah	1.51524	4.39397	1.76903e-06	2.46258e-05		SLC5A12	-1.20316	-1.47711	0.0458375	0.752532		SLC25A12	0.92463	9.3021	0.0235119	0.460572		PCYT1B	2.61218	-1.5023	0.0853215	0.999808
Ubqln4	-1.08993	6.76234	1.77153e-06	2.46364e-05		ZFP69	1.06766	2.17137	0.0458779	0.752532		XAGE2	-0.45636	6.39493	0.0235378	0.460572		ST8SIA2	-3.87148	-2.12726	0.0853636	0.999808
Mgst1	3.15509	4.44012	1.77923e-06	2.47005e-05		SHD	-1.71048	-3.9888	0.0459728	0.752832		ADAM33	-1.36679	6.64782	0.0235383	0.460572		MAFG	1.37891	0.739235	0.0853715	0.999808
Adgrg6	1.77501	6.68098	1.77962e-06	2.47005e-05		NOX5	-2.41992	1.51052	0.0459862	0.752832		TMEM200B	-1.35074	8.51239	0.0235553	0.460572		EEF1A1P28	0.949984	0.134182	0.0855356	0.999808
Gmnn	-1.03584	4.86949	1.78297e-06	2.47228e-05		GRM8	2.18656	-2.4259	0.0461484	0.753495		RNF208	-0.59232	6.56201	0.0235805	0.460614		TUBGCP3	0.518516	5.69837	0.0855808	0.999808
Dnajc21	-1.37577	6.15747	1.78627e-06	2.47443e-05		HNRNPA1L2	-0.657265	2.59164	0.0461541	0.753495		BACH1	-0.992007	9.67446	0.0236271	0.46106		LOC100287430	2.66719	-0.962182	0.0857828	0.999808
Trpm4	1.42855	4.16475	1.8218e-06	2.51832e-05		EIF3H	-0.612819	7.54225	0.0461618	0.753495		ARHGEF25	-0.954473	7.45003	0.0236897	0.46106		THNSL2	2.504	3.3224	0.0858396	0.999808
Pik3r3	1.27259	3.32091	1.82305e-06	2.51832e-05		LEMD1	-2.28552	-1.99122	0.046342	0.754353		UGT1A9	1.83864	9.38141	0.0236937	0.46106		ODF3B	-1.65729	2.53168	0.0859435	0.999808
Psg17	-2.42194	2.00485	1.82328e-06	2.51832e-05		RPS3AP6	-1.56706	-0.726927	0.046349	0.754353		GJB7	-1.34618	6.74604	0.0236956	0.46106		ZNF12	0.703163	5.3075	0.0860751	0.999808
Grb14	6.49781	-1.71839	1.83196e-06	2.52786e-05		IFT88	-0.564773	4.00225	0.0463496	0.754353		NUP37	1.77708	9.96514	0.0237213	0.461112		IQCG	0.884565	3.77814	0.0860964	0.999808
Hoxc6	-2.29648	4.07297	1.83476e-06	2.52926e-05		RXFP1	1.91586	-2.08946	0.0464574	0.754938		GET4	-0.827605	9.68643	0.0238002	0.461384		SPDYE7P	0.751568	3.0335	0.0861512	0.999808
Chmp2a	1.35422	6.2111	1.83838e-06	2.53179e-05		HAUS7	0.888251	3.92509	0.0464757	0.754938		MLNR	-0.35868	6.2981	0.0238039	0.461384		SAMD8	-0.720022	3.85529	0.0865718	0.999808
Adat1	-1.46187	3.64473	1.84682e-06	2.53891e-05		CHADL	1.92319	0.556735	0.0466322	0.755449		CYP2E1	1.1978	9.83647	0.0238046	0.461384		PPP1R9A	2.35135	4.63096	0.0866201	0.999808
4930563E22Rik	-1.43897	0.337132	1.84826e-06	2.53891e-05		AGGF1	-0.510321	5.45148	0.0466462	0.755449		MIB2	-1.11885	9.45559	0.0238399	0.461593		ETV1	1.1207	6.37142	0.0867095	0.999808
Net1	1.64572	6.47978	1.84929e-06	2.53891e-05		CDH24	1.26212	2.14764	0.0466516	0.755449		STIP1	-0.95698	11.0285	0.0239019	0.461593		EEF1A2	-3.28168	-0.705046	0.0868299	0.999808
Slco1a5	-3.58608	0.878632	1.85071e-06	2.53891e-05		CRACR2B	1.45334	1.33925	0.0468018	0.755449		FAF1	0.644115	10.6276	0.023975	0.461593		SNRNP27	0.660936	4.57763	0.0869611	0.999808
Klhl23	-3.5263	3.14196	1.85519e-06	2.5426e-05		EML2-AS1	1.61411	-1.12798	0.0468816	0.755449		MARK3	-1.04942	9.54251	0.0239908	0.461593		RAD54B	1.03816	3.72226	0.0870219	0.999808
Acsbg1	-2.55326	2.6333	1.87221e-06	2.56298e-05		TNFRSF11A	-0.791596	1.99166	0.0468995	0.755449		CCL19	2.74749	9.41614	0.0240424	0.461593		HIGD1B	-1.10302	-0.826961	0.0872854	0.999808
Oplah	1.93718	2.50912	1.87368e-06	2.56298e-05		TMEM11	0.636321	4.13781	0.0469323	0.755449		SLA2	1.08122	8.8659	0.0240897	0.461593		IGLC7	-4.7493	-0.264987	0.087358	0.999808
Zc3h18	-0.957984	6.67445	1.8823e-06	2.5723e-05		PITX1	1.75492	-1.59973	0.0469349	0.755449		RAC2	1.50736	9.64329	0.0240984	0.461593		KRT16P6	3.12124	-3.0013	0.0873913	0.999808
Slc25a12	0.929912	5.76681	1.89451e-06	2.58648e-05		POLK	-0.512488	4.75634	0.0469615	0.755449		CYP2W1	-1.0274	6.64874	0.0241167	0.461593		CFHR4	4.37146	-0.647874	0.0875025	0.999808
Hcfc1r1	1.72815	5.74563	1.92071e-06	2.61974e-05		CCNE1	0.921846	2.99361	0.0470275	0.755449		MAT2B	0.641267	10.7815	0.0241171	0.461593		TSTD2	0.642132	3.38846	0.0876285	0.999808
Wfdc2	7.68239	-0.118662	1.9467e-06	2.65264e-05		DYNC1I1	-1.67904	3.02316	0.0470437	0.755449		SRFBP1	0.98135	9.24621	0.0241222	0.461593		CCDC125	1.01585	2.46526	0.0876754	0.999808
Hdac6	-1.02668	5.10335	1.95707e-06	2.6642e-05		SRXN1	1.18227	4.80443	0.0470953	0.755449		WASHC3	1.05252	10.7408	0.0241226	0.461593		RPL39L	-1.27936	1.16484	0.0877867	0.999808
Sh2d4a	4.8659	-0.438775	1.96268e-06	2.66929e-05		AJAP1	2.32764	0.0912063	0.0471439	0.755449		TUBB1	-0.59753	6.70784	0.0241249	0.461593		CINP	0.709869	3.56986	0.0878506	0.999808
Clec4n	-2.57937	4.56211	1.97485e-06	2.68206e-05		CNTNAP3B	-1.16866	3.68868	0.0472459	0.755449		EOMES	0.67981	11.2543	0.0241284	0.461593		TMTC2	1.54358	4.75812	0.0878672	0.999808
Zfp941	2.68083	1.61043	1.97586e-06	2.68206e-05		PPP2R5D	0.57421	5.73135	0.0472622	0.755449		THOC1	-0.87386	9.74601	0.0241388	0.461593		TLR10	-2.06169	-1.07099	0.0879897	0.999808
H6pd	-1.01766	6.8962	1.98915e-06	2.69752e-05		LRP4	2.08102	2.8862	0.0473159	0.755449		CITED1	-1.12863	7.33849	0.0242016	0.461907		FSCN1	2.07371	5.46702	0.0882481	0.999808
Ank1	1.82063	4.90797	1.99487e-06	2.7027e-05		ESS2	0.656918	4.39835	0.047325	0.755449		CSN1S1	-0.49628	6.39451	0.0242096	0.461907		MCEE	0.727899	3.11387	0.0882702	0.999808
1700123L14Rik	-6.5185	-2.12815	1.99891e-06	2.70559e-05		TIMM17A	0.602344	6.15908	0.0473322	0.755449		MEOX2	-2.42444	8.14816	0.0242245	0.461907		IFITM3	-1.24132	8.29837	0.0885676	0.999808
Lonrf1	1.32443	3.59371	2.00505e-06	2.70911e-05		STK32C	1.04713	3.28195	0.0474687	0.755449		MIR99AHG	-1.71054	8.7447	0.0242619	0.462178		FHIP2B	-0.773885	5.17433	0.088608	0.999808
Scml4	3.94839	2.35263	2.00679e-06	2.70911e-05		OLFML2A	1.15688	4.16051	0.0475079	0.755449		SMARCD3	-1.32782	8.58194	0.024329	0.462918		C7orf50	1.14049	2.98298	0.0887214	0.999808
Hrh1	3.90818	0.102359	2.00725e-06	2.70911e-05		NUDT14	1.17228	3.3982	0.0475683	0.755449		MIR1265	-1.53806	6.90449	0.0243471	0.462918		WDHD1	1.01819	5.1964	0.0888868	0.999808
Gm16104	-2.37319	-0.0109946	2.01176e-06	2.71262e-05		NSG1	3.02233	4.96542	0.0475939	0.755449		PTCHD1	-1.5753	6.75139	0.0244427	0.463132		ASB6	1.0031	3.09184	0.0889706	0.999808
Hivep3	2.15116	5.46843	2.01393e-06	2.71298e-05		TUBB2B	-1.32267	6.24306	0.0476202	0.755449		MIR614	-1.24836	7.11911	0.0244487	0.463132		AFF1	-0.688179	7.24281	0.0890322	0.999808
Ccr4	3.20568	-1.28965	2.02237e-06	2.72046e-05		LRP11	0.859427	4.25707	0.0476576	0.755449		HABP4	-0.843	9.82886	0.0244604	0.463132		WDR5	0.604615	5.07115	0.0891056	0.999808
Rnasel	-1.55334	4.36103	2.02333e-06	2.72046e-05		SLC10A4	2.4523	-1.63	0.0476711	0.755449		MIR770	-0.45854	6.32657	0.0244838	0.463132		CFD	-2.55171	1.32125	0.0891236	0.999808
Ssc5d	2.19849	5.74703	2.05875e-06	2.76547e-05		TMEM200B	1.31998	2.13732	0.047698	0.755449		LMF1	-1.01015	8.72121	0.0245381	0.463132		ATG9B	2.36931	-1.17732	0.0891405	0.999808
Pxdc1	-2.23054	4.21381	2.06337e-06	2.76657e-05		TDG	0.550545	5.00024	0.0477264	0.755449		TMEM74	-0.57843	6.44099	0.0245543	0.463132		FAM174A	0.792494	1.75948	0.0891827	0.999808
Tlcd1	1.08644	3.80988	2.06347e-06	2.76657e-05		PI4KAP1	1.1393	3.16435	0.0478346	0.75551		CYP2D7	-0.54862	6.58383	0.0246408	0.463132		HMGXB3	0.594449	6.39296	0.0892988	0.999808
Plin4	5.67984	3.61912	2.06893e-06	2.76956e-05		HYAL3	1.19945	1.34403	0.0479331	0.75551		DUS3L	-1.44107	8.55791	0.0246621	0.463132		PNPLA7	-1.06571	3.98512	0.0895359	0.999808
Slc5a5	-2.04151	0.948037	2.07075e-06	2.76956e-05		RPE65	-2.09128	-2.66923	0.047984	0.75551		B3GNT7	-1.56247	8.233	0.0246779	0.463132		DSN1	0.595117	4.03651	0.0895767	0.999808
Six4	1.51559	5.25051	2.07156e-06	2.76956e-05		PLEKHH3	0.533483	4.06206	0.048008	0.75551		ASXL2	1.13933	8.45576	0.0246965	0.463132		AFAP1L2	2.13886	4.48751	0.0896673	0.999808
Cdh13	2.78632	5.78629	2.07858e-06	2.77634e-05		KCP	1.68948	0.834638	0.0480801	0.75551		EDIL3	-1.49866	8.75953	0.0248015	0.463132		CDK5	1.07801	4.0216	0.0897016	0.999808
Bach2	1.544	3.1291	2.08454e-06	2.78155e-05		HDAC10	0.550517	4.54907	0.0480805	0.75551		CRAMP1	-1.19956	8.62907	0.0248043	0.463132		COPS7B	0.664925	4.43482	0.0897947	0.999808
Hs2st1	-1.40962	7.30944	2.08763e-06	2.78155e-05		TRIO	0.704505	6.01937	0.0481274	0.75551		SRSF9	0.99102	12.094	0.0248074	0.463132		KRAS	0.814447	3.65342	0.0898747	0.999808
Mindy3	0.858837	5.69393	2.08889e-06	2.78155e-05		TNFAIP8L1	0.687926	4.21364	0.0481941	0.75551		LYPD6B	-1.92254	6.86736	0.0248094	0.463132		BLOC1S1	1.67638	3.99247	0.0900076	0.999808
Clcn4	1.04384	6.41223	2.09033e-06	2.78155e-05		DAZ1	-3.2071	-3.97029	0.0482034	0.75551		GPR173	-1.60066	7.91519	0.0248417	0.463132		RFXAP	0.739633	2.13256	0.0900783	0.999808
Pfdn4	-0.925966	4.82158	2.09411e-06	2.78397e-05		PALM3	3.08268	0.0749857	0.0482564	0.75551		RECQL4	-1.19118	7.30596	0.0248452	0.463132		SCG5	1.38711	-1.32664	0.0901498	0.999808
Snd1	0.758856	8.14262	2.10448e-06	2.79514e-05		LRRC37A17P	-0.840519	2.23836	0.048276	0.75551		FAM166A	-0.47038	6.39471	0.0248855	0.463132		NKAIN4	3.47062	0.828741	0.0902229	0.999808
Dusp22	1.75574	2.37157	2.10766e-06	2.79674e-05		RABEP2	0.584241	4.24032	0.0484065	0.75551		CCDC9	-1.25713	9.0038	0.0248885	0.463132		TPSB2	-3.93618	-0.570303	0.0903516	0.999808
Ppp1cc	-0.912833	7.3059	2.12514e-06	2.8173e-05		ARSA	0.747357	5.34154	0.0484198	0.75551		IGF2R	0.78094	11.8901	0.0248911	0.463132		IGHV3-72	-4.40931	-1.91983	0.09057	0.999808
Cd24a	4.31971	4.65698	2.13414e-06	2.82658e-05		FTSJ3	0.603537	6.2912	0.0484363	0.75551		RB1CC1	1.24212	8.36993	0.0250068	0.463132		TEKT5	2.97056	-1.98025	0.0906436	0.999808
Chp1	0.844195	6.90883	2.15087e-06	2.84609e-05		LYSMD3	-0.750529	4.80577	0.0486332	0.75551		ZBTB33	1.31756	10.5713	0.0250164	0.463132		REPS1	0.612577	5.99895	0.0906451	0.999808
Tns3	0.869942	8.85393	2.15347e-06	2.84688e-05		TREML1	-1.16657	-1.52209	0.0486611	0.75551		CNTROB	-2.27792	8.95651	0.0250207	0.463132		KIAA0895L	-1.04258	2.66659	0.0907467	0.999808
Tulp4	1.48914	7.7548	2.15617e-06	2.84779e-05		NUDT16L2P	-0.808546	0.516191	0.0487624	0.75551		DOT1L	-1.03389	8.15866	0.0250287	0.463132		UQCRFS1	0.673916	4.24147	0.0908041	0.999808
Zhx2	2.38378	4.82033	2.16491e-06	2.85667e-05		GFOD1	0.94914	3.48441	0.0488596	0.75551		SUN2	0.5681	12.8668	0.0250397	0.463132		CCDC47	0.724182	7.17842	0.0908418	0.999808
Mus81	0.932933	4.36553	2.17942e-06	2.87315e-05		CFAP97	-0.770009	5.66817	0.0488906	0.75551		C17orf58	1.00494	9.06668	0.0250464	0.463132		DCX	3.0161	-3.09893	0.091043	0.999808
Psd	-1.92454	4.44199	2.18749e-06	2.87967e-05		PKD2	-0.93347	5.87151	0.0489482	0.75551		TRIML2	-0.45736	6.43281	0.0250566	0.463132		CACNA1B	-2.85109	-0.130221	0.0910559	0.999808
Clu	-2.66794	4.28629	2.18843e-06	2.87967e-05		ARHGAP8	2.38874	1.10661	0.0489687	0.75551		GATA4	-2.46669	7.10343	0.0251395	0.463132		TBX18	-1.91302	2.62436	0.091108	0.999808
Enkur	2.10144	0.123712	2.19958e-06	2.89166e-05		PRAF2	0.655768	4.9219	0.0489725	0.75551		ALDH9A1	0.69796	12.2302	0.0251424	0.463132		NAA30	0.743807	3.60987	0.09121	0.999808
Ddx27	-1.00358	6.6157	2.2034e-06	2.894e-05		DSCAM	2.28687	-4.69751	0.04905	0.75551		AGRN	-0.913295	11.3464	0.0251471	0.463132		ZNF713	1.22649	2.63473	0.0912403	0.999808
Msrb3	1.58899	6.05341	2.20839e-06	2.89788e-05		MLF2	0.572049	7.24373	0.0490757	0.75551		NUDT3	0.68383	11.2228	0.0252089	0.463132		TRARG1	-3.40123	-4.63356	0.091408	0.999808
Bcl10	-1.05576	6.01439	2.21751e-06	2.90715e-05		PLPPR1	-2.49896	-3.83609	0.0491556	0.75551		XPOT	1.41062	10.0241	0.0252123	0.463132		TRBC1	3.54167	-2.6109	0.0914402	0.999808
Slc48a1	1.38921	7.39205	2.23341e-06	2.9253e-05		GAS7	-1.74445	7.33399	0.049161	0.75551		HSPB3	-0.79026	7.04283	0.0253486	0.463132		TYRP1	-4.42221	4.55861	0.0914531	0.999808
Col18a1	1.16539	9.82168	2.2394e-06	2.93043e-05		FNIP2	-1.01288	5.85354	0.0491884	0.75551		ANKH	-1.25133	7.86714	0.0253609	0.463132		PROM1	3.00483	0.841212	0.091467	0.999808
Lrrtm2	-3.79485	1.97451	2.24204e-06	2.93118e-05		COX11	-0.546399	5.26036	0.0492241	0.75551		EPSTI1	1.05775	11.4445	0.0254149	0.463132		RNF14	0.660014	5.74287	0.0916293	0.999808
Erfe	2.25925	3.18385	2.26069e-06	2.95242e-05		PTRH1	0.876766	3.7441	0.0492393	0.75551		MBNL3	1.2825	8.03902	0.025439	0.463132		RAB44	2.31958	-2.95322	0.0917959	0.999808
Stam2	1.01781	5.67848	2.26245e-06	2.95242e-05		PSKH1	-0.524929	4.88388	0.0492878	0.75551		ACRBP	-0.66565	6.85129	0.0254645	0.463132		LIPM	3.03934	-3.07735	0.0918225	0.999808
Pappa2	2.06341	0.62012	2.26612e-06	2.9545e-05		PAGR1	0.658407	4.91513	0.0493091	0.75551		ONECUT1	-0.43575	6.34855	0.0254907	0.463132		PKD1P2	-1.94796	4.40779	0.0919714	0.999808
Chst8	5.17431	-2.77638	2.27092e-06	2.95804e-05		LRFN1	1.70259	1.49314	0.0493314	0.75551		ZSWIM9	-0.89126	7.43649	0.025502	0.463132		DHRS12	-0.735766	3.38831	0.0920559	0.999808
Pbxip1	1.56371	5.85743	2.28561e-06	2.97228e-05		KLHL23	1.22815	2.15577	0.0493752	0.75551		IDH3A	0.89886	10.8383	0.0255532	0.463132		RSPH9	-1.12782	1.61758	0.0921539	0.999808
Pnkd	1.03451	4.745	2.28912e-06	2.97228e-05		S1PR5	1.50979	0.435737	0.0494196	0.75551		DCLK2	-1.09617	7.60124	0.0255715	0.463132		HLA-DRB5	3.97453	3.79965	0.0921707	0.999808
Rsph3b	1.05754	1.89198	2.28994e-06	2.97228e-05		ANKRD54	0.736762	4.86321	0.0494232	0.75551		TMED10P1	1.82232	9.25256	0.0256008	0.463132		GEMIN6	-0.601422	1.98681	0.0921771	0.999808
Il1rl1	-3.29345	4.9899	2.29023e-06	2.97228e-05		PTH1R	1.66694	0.442186	0.0494246	0.75551		NPAS4	-1.88191	7.37883	0.0256119	0.463132		TP53TG3C	3.15365	-2.26701	0.0923641	0.999808
Gm20482	4.0487	-1.56998	2.30563e-06	2.98952e-05		ADPRHL1	1.55189	-0.140039	0.0494901	0.75551		TP53I11	-1.22382	9.74112	0.0256334	0.463132		QTRT2	0.65017	4.51461	0.092424	0.999808
Chd5	-3.73885	2.62404	2.31057e-06	2.99319e-05		NAB2	0.872636	5.93041	0.0495469	0.75551		ADAMTSL5	-0.84977	6.97497	0.0256466	0.463132		MALSU1	0.824083	3.68512	0.0924558	0.999808
Mtx3	-1.09701	5.92742	2.31595e-06	2.99742e-05		RFX3	-0.849007	3.44183	0.0495876	0.75551		DPH7	-1.34905	8.21074	0.0256941	0.463132		EIF4H	0.689486	5.79223	0.0927956	0.999808
Rnf32	5.20835	-2.75936	2.32144e-06	3.00179e-05		CNTD1	-0.720491	0.473443	0.0496176	0.75551		SLC15A3	0.98563	11.3528	0.0257238	0.463132		GPR173	-2.32729	0.598617	0.0928555	0.999808
Flywch2	5.50777	0.436495	2.33886e-06	3.02156e-05		C1QL4	2.64592	-1.4762	0.0496308	0.75551		ZNF219	-1.28673	10.1064	0.0257781	0.463132		RBP2	-1.2627	-0.462896	0.0929423	0.999808
Susd6	0.933773	7.61716	2.34928e-06	3.03226e-05		MMRN1	1.3283	1.54217	0.0497358	0.75551		NAXD	-0.91761	9.00601	0.02579	0.463132		NUP58	0.559747	5.91079	0.0929727	0.999808
Tnni3	3.21491	1.36976	2.36433e-06	3.04892e-05		LIMK1	0.969858	6.31039	0.0498608	0.75551		MAL2	1.44761	8.01836	0.0258127	0.463132		BRAFP1	1.84819	-1.27271	0.0930386	0.999808
Abcd4	1.20128	4.87613	2.38235e-06	3.06935e-05		MCTP1	-1.34965	3.88061	0.0498894	0.75551		DGKB	-0.654793	6.66629	0.0258131	0.463132		NRARP	-1.93231	-1.50786	0.0933296	0.999808
A4gnt	-5.09489	-2.44371	2.40693e-06	3.09822e-05		SALL1	3.37614	-0.486166	0.050006	0.75551		RAP1B	1.03116	9.84874	0.0258241	0.463132		HDDC2	1.00919	5.14415	0.0933571	0.999808
Spink2	-3.11493	-0.386001	2.42201e-06	3.1118e-05		FAM197Y8	-2.5814	-5.58915	0.0502123	0.75551		TNNT2	-2.35233	8.69821	0.0258388	0.463132		EMG1	0.527847	3.99882	0.0933988	0.999808
Aldh3a1	9.24534	1.17309	2.42312e-06	3.1118e-05		N4BP2L2	-0.707076	6.16539	0.0503553	0.75551		OR5P2	-0.422035	6.46922	0.0258445	0.463132		NDFIP2	0.880411	4.86297	0.0934739	0.999808
Tmem216	0.954126	3.21355	2.42432e-06	3.1118e-05		HLA-K	-2.74306	-3.94313	0.050363	0.75551		MAPK8IP3	-0.973165	10.6068	0.0258542	0.463132		ANKRD34B	-2.54943	-2.95636	0.0935471	0.999808
1700001O22Rik	3.57355	-0.870319	2.42814e-06	3.1118e-05		EIF3E	-0.733613	8.28191	0.050441	0.75551		C21orf58	-0.944487	8.19143	0.0258738	0.463132		MICB	1.44609	-0.716027	0.0935654	0.999808
Plekha7	4.70002	2.36819	2.42845e-06	3.1118e-05		IRAK4	-0.620622	4.33464	0.0504444	0.75551		KIR3DL2	2.01641	9.01694	0.0259053	0.463132		CERS6	1.2744	4.45757	0.0936489	0.999808
Arg1	-2.70364	7.2214	2.44876e-06	3.13085e-05		SEC61B	0.668391	6.35119	0.0504603	0.75551		ZFHX2	-1.06283	6.94289	0.0259243	0.463132		LRRC37A15P	0.786495	1.60016	0.0938325	0.999808
Nmnat3	2.05068	2.69837	2.44966e-06	3.13085e-05		NEPRO	-0.743992	5.58351	0.0504852	0.75551		SNORD99	1.04642	10.335	0.0259892	0.463132		LPXN	-1.37879	4.59426	0.0938469	0.999808
Igsf5	6.29699	0.328383	2.44994e-06	3.13085e-05		REG3G	-3.13523	-3.39721	0.0504947	0.75551		GLIS2	-0.90236	11.3857	0.0259953	0.463132		LOC728877	3.38908	-2.7526	0.0939934	0.999808
Abhd6	1.96929	2.79401	2.45308e-06	3.13203e-05		C4orf19	-2.0328	0.94734	0.0504974	0.75551		SYNGR3	-0.46203	6.37473	0.0260227	0.463132		CXCL1	-2.85042	0.386597	0.0940294	0.999808
Irak4	0.771305	5.03369	2.45788e-06	3.13534e-05		ENOSF1	-0.564519	5.04871	0.0504982	0.75551		RTN4RL2	-1.84759	8.26214	0.0260607	0.463132		SETD3	0.605641	5.74732	0.0940725	0.999808
Exosc10	-0.802936	6.93931	2.4605e-06	3.13587e-05		FABP3	1.56421	3.59949	0.0505208	0.75551		KCNIP2	-1.22074	7.87284	0.0260735	0.463132		COMMD10	0.688099	4.12777	0.0941129	0.999808
Efnb1	1.93244	3.59223	2.47091e-06	3.14631e-05		NKAIN1	2.33192	0.033392	0.050545	0.75551		TBC1D3B	-1.07175	9.73341	0.026077	0.463132		TIMM22	0.783991	1.62296	0.0941393	0.999808
Ppm1e	-2.87232	2.03676	2.48578e-06	3.16111e-05		MEGF10	-3.01529	2.26954	0.050641	0.75551		MAN1A2	0.872345	9.54613	0.0260809	0.463132		RINL	1.3377	1.18734	0.0941738	0.999808
Tlx1	-4.75785	-0.770645	2.48708e-06	3.16111e-05		OSBP2	1.8399	2.15901	0.0506435	0.75551		CFAP58	-0.489985	6.64069	0.0260862	0.463132		WASH7P	1.11876	4.99756	0.0944492	0.999808
Akip1	1.79962	3.47071	2.48922e-06	3.16111e-05		SLC4A3	2.0602	2.85587	0.0506883	0.75551		MOB1A	1.11024	9.14786	0.0260874	0.463132		SULT1C2	3.13566	1.75333	0.0945205	0.999808
Dnm3os	-5.88565	3.56961	2.50716e-06	3.18104e-05		GPAA1P2	1.3406	-1.06963	0.0507191	0.75551		SPATA33	-0.96145	6.9402	0.0260976	0.463132		ABCC6	-1.72248	-0.369131	0.094529	0.999808
Rab4a	-1.12802	3.60506	2.53591e-06	3.21465e-05		CBX3P2	-0.847808	-0.0300738	0.0508229	0.75551		OBSCN	-1.61416	7.95013	0.0261007	0.463132		GPR87	2.84764	-2.46287	0.0948763	0.999808
Oxsm	0.903559	3.88313	2.54357e-06	3.22147e-05		IL17D	1.79293	2.902	0.0509382	0.75551		PARP11	1.31343	8.19831	0.0261273	0.463132		CTSA	-0.757393	8.76431	0.0949213	0.999808
Baiap2	1.37447	7.24978	2.55289e-06	3.2304e-05		HYAL2	0.753082	5.81708	0.0510038	0.75551		CHODL-AS1	-0.45432	6.42789	0.0261541	0.463132		GPSM3	-1.07886	0.263861	0.0949397	0.999808
Zfp950	1.46424	4.64622	2.5661e-06	3.24422e-05		NFIA	-1.39374	4.93814	0.0511336	0.75551		CAPRIN2	-0.959195	9.95389	0.0261645	0.463132		RPL10P13	-2.42659	-2.23136	0.0951412	0.999808
Rad18	-1.20677	5.67309	2.56928e-06	3.24535e-05		ZMAT3	-1.08817	6.16407	0.0511547	0.75551		HGF	1.56746	8.3721	0.0261649	0.463132		NFATC4	-2.09587	3.79269	0.0952273	0.999808
Chpt1	0.930848	5.75904	2.57622e-06	3.25122e-05		LOC643630	-1.91668	-1.69839	0.0511875	0.75551		ZNF514	-0.8528	9.39256	0.0261807	0.463132		ATG12	0.559654	4.03061	0.0952908	0.999808
Car9	3.63382	3.12794	2.61089e-06	3.28876e-05		UBTD1	0.964721	4.10925	0.0511974	0.75551		SNORA17B	-0.63094	12.757	0.0262343	0.463132		NODAL	-1.02995	0.783743	0.0954202	0.999808
Gm9828	-1.70554	0.337707	2.61251e-06	3.28876e-05		ENPEP	1.10184	3.10891	0.0512882	0.75551		GDAP2	0.67379	10.4941	0.0262367	0.463132		CARD16	-1.87249	4.36655	0.0954272	0.999808
Mtmr14	-0.756838	5.26368	2.61292e-06	3.28876e-05		SCD5	0.959056	3.58674	0.0514215	0.75551		C3	0.812435	12.0933	0.0262591	0.463132		MCCC2	-0.647139	5.08456	0.0954422	0.999808
Prnp	1.44962	6.25954	2.62132e-06	3.2964e-05		CHEK2P2	-1.40855	-1.58716	0.0515	0.75551		CCL21	2.79052	9.73863	0.0262607	0.463132		ADAP1	-1.41447	0.547888	0.0955463	0.999808
P2rx6	2.8649	0.655571	2.62692e-06	3.30052e-05		TAF9B	-0.82638	4.65629	0.0515011	0.75551		NEK9	-0.89058	10.6911	0.0262948	0.463132		IDI2	2.68878	-0.469817	0.0955735	0.999808
Mall	2.64425	2.34442	2.6372e-06	3.3105e-05		RTN4RL2	1.30477	1.63727	0.0515373	0.75551		TMEM45A	2.00685	9.24999	0.0262986	0.463132		AMT	-0.800705	5.38912	0.0955907	0.999808
Plcb3	0.882279	7.30356	2.65839e-06	3.33415e-05		ZNF716	-2.18697	-1.49815	0.0515494	0.75551		FAM43B	-1.2065	7.74241	0.0262994	0.463132		ORAI3	-0.657078	3.41493	0.0956398	0.999808
Nudt4	1.15507	9.08332	2.66248e-06	3.33633e-05		SCAF8	-0.528889	5.18096	0.0515506	0.75551		PLEKHA5	1.72554	9.95113	0.0263051	0.463132		EMSY	0.670731	5.99044	0.0956681	0.999808
Hapln1	8.03645	-0.764826	2.66933e-06	3.34034e-05		FAM178B	3.81893	1.28746	0.0516142	0.75551		GNS	0.75588	12.6736	0.0263534	0.463132		ADAMTSL5	-2.10101	-0.531001	0.0957083	0.999808
Prkcg	-1.65832	1.63787	2.67039e-06	3.34034e-05		NBPF3	-0.841373	3.09095	0.051618	0.75551		CCDC85B	-1.21546	9.80051	0.0263616	0.463132		ZBTB8A	-1.46602	1.07977	0.0957706	0.999808
Mtrr	-1.32829	4.64346	2.68646e-06	3.35497e-05		PCDHB15	-1.36603	1.53671	0.0516205	0.75551		TMED9	0.69136	10.9711	0.0263916	0.463132		CDH8	1.40107	-0.518478	0.0957968	0.999808
Tjp1	2.00356	8.76526	2.68681e-06	3.35497e-05		ST6GALNAC6	0.689137	5.16989	0.0516626	0.75551		SERTM1	-0.628045	6.47177	0.0263956	0.463132		RPS15P4	1.59798	-1.2631	0.0958081	0.999808
Lin28b	-4.91296	0.14804	2.69623e-06	3.35987e-05		CXXC4	-1.31638	0.357357	0.0516969	0.75551		CD302	1.37702	8.91939	0.0264107	0.463132		PLSCR3	-1.0613	2.80124	0.0958998	0.999808
Nsmf	1.11734	6.12919	2.69642e-06	3.35987e-05		SLC26A7	-1.20579	-0.866368	0.0518372	0.75551		YJEFN3	-1.12817	7.73321	0.0264266	0.463132		CENPE	1.03436	5.39683	0.0962825	0.999808
Prss23	2.82572	6.41613	2.70093e-06	3.35987e-05		NALF1	2.0085	-0.378478	0.0518912	0.75551		RCAN3	0.72456	10.0903	0.0264517	0.463132		RPS6KA2	-2.14705	4.66493	0.0963331	0.999808
Rapgef3	1.83659	6.52535	2.7051e-06	3.35987e-05		MRPL49	-0.468122	5.20793	0.0519735	0.75551		FAM3D	-0.52629	6.55363	0.0264557	0.463132		B3GNTL1	0.83523	1.67094	0.0963646	0.999808
Adam19	-2.61258	5.64449	2.70594e-06	3.35987e-05		SV2B	-1.63659	1.25142	0.0519958	0.75551		PMS2P5	1.14131	9.85947	0.0264831	0.463132		IGLV2-23	-5.32948	1.9038	0.0964011	0.999808
Gem	4.89033	2.22952	2.70666e-06	3.35987e-05		PCDHB11	-1.59051	0.802977	0.0520454	0.75551		FOXJ2	0.85676	11.014	0.0265063	0.463132		SCN1A	4.26418	-1.12008	0.0964054	0.999808
Kctd15	1.08033	5.47757	2.70732e-06	3.35987e-05		PPT2-EGFL8	-3.351	-1.26039	0.0521218	0.75551		MAP7	1.4283	8.26211	0.0265229	0.463132		MUC5B	-2.21261	5.28879	0.0965604	0.999808
Slc9a2	5.96531	-1.98464	2.71957e-06	3.37213e-05		STK39	0.807776	4.36629	0.0521241	0.75551		SPANXC	-3.16727	7.24241	0.026527	0.463132		KCNJ9	2.049	-1.95322	0.0965659	0.999808
Cables1	2.10353	2.77213	2.72364e-06	3.37422e-05		LSM10	0.652217	5.02313	0.0521879	0.75551		AXIN1	-0.81182	9.21033	0.0266213	0.463132		SPATA31A7	3.96806	-0.789999	0.0967993	0.999808
Zfp418	3.03638	0.154839	2.73301e-06	3.38288e-05		AJUBA	0.977269	3.01567	0.0522087	0.75551		ATP6V1A	1.02421	10.9022	0.0266273	0.463132		TTK	1.36291	3.71287	0.096814	0.999808
Lrp12	-1.33732	4.54672	2.75922e-06	3.41234e-05		MCF2L	1.84036	4.27892	0.0522119	0.75551		RGS7	-1.47498	6.82054	0.0266528	0.463132		FOXD2	2.56178	1.21248	0.096871	0.999808
Zmym6	2.75108	3.53697	2.77308e-06	3.4265e-05		MYO5B	-2.56547	2.81421	0.0522371	0.75551		ACSL5	0.970142	8.97999	0.0266597	0.463132		BMS1P3	-2.17497	-1.09632	0.0969619	0.999808
Ptgfr	-4.72334	-0.67604	2.77885e-06	3.43064e-05		ARHGEF10L	-0.66157	4.87195	0.0522522	0.75551		PRAMEF15	-0.53211	6.46777	0.0266656	0.463132		DDX46	0.553484	7.04165	0.0969929	0.999808
Sh3bgrl	0.846237	8.14181	2.78605e-06	3.43548e-05		NAT1	-1.04915	2.13802	0.0522551	0.75551		TOR1AIP1	0.92972	10.7131	0.0266735	0.463132		ZSCAN22	0.694025	2.56598	0.0970176	0.999808
Dyrk1a	0.94049	6.43967	2.78762e-06	3.43548e-05		MSTN	-1.43532	-1.82725	0.0522764	0.75551		PYM1	0.7772	10.6035	0.0266759	0.463132		PSMC6	0.562127	5.8498	0.097035	0.999808
Tmem38b	1.25039	2.38116	2.79406e-06	3.44043e-05		PACC1	0.710706	3.97329	0.0523498	0.75551		GAB1	1.13088	8.758	0.0267539	0.463602		TACO1	0.678091	4.59323	0.0971862	0.999808
Tor1aip2	0.963279	6.46036	2.80682e-06	3.45314e-05		SMO	1.68405	3.99536	0.0524228	0.75551		INS	-0.94604	6.74606	0.0267674	0.463602		AKR1C2	-2.66474	1.91258	0.0972333	0.999808
Trappc2	0.999188	3.95911	2.81245e-06	3.45707e-05		QRFPR	3.28013	-4.31338	0.0525462	0.75551		BMP5	-1.7943	6.98386	0.0267726	0.463602		FBXO38	0.573346	5.83024	0.0972641	0.999808
Cd300lb	-1.93512	2.71153	2.81638e-06	3.4589e-05		CD302	0.774198	4.58683	0.0525497	0.75551		OAF	1.54258	9.15544	0.0268822	0.464184		RNF133	2.44424	-1.6765	0.0973298	0.999808
Brsk1	-3.3787	1.87912	2.82827e-06	3.4621e-05		RIMS4	2.34315	-1.9263	0.0525721	0.75551		ARHGDIB	0.5202	13.3508	0.0268834	0.464184		FUT11	-0.543319	3.78213	0.0973923	0.999808
Nfatc2	1.31326	4.95756	2.83027e-06	3.4621e-05		TIPARP	-0.770257	4.23629	0.0525991	0.75551		WDR86	-1.09156	7.66571	0.0268938	0.464184		RAPGEF6	0.606237	6.22324	0.0974015	0.999808
Gaa	-0.976788	6.96805	2.83196e-06	3.4621e-05		ITGB8	-2.33871	4.46434	0.0526332	0.75551		FCRL3	1.50846	8.27275	0.026908	0.464184		DUX4	-3.04004	0.131038	0.0974127	0.999808
Kctd14	5.01573	0.192021	2.83276e-06	3.4621e-05		PAOX	0.629335	1.51455	0.0526633	0.75551		IGSF11	-0.599177	6.7588	0.0269224	0.464184		IFI27L1	0.80663	1.07037	0.0975902	0.999808
Nsun7	2.16796	1.94932	2.83306e-06	3.4621e-05		TTC8	-0.773865	4.18425	0.0527173	0.75551		BRF1	-1.17069	7.77156	0.026964	0.464501		SPATA22	3.08981	-3.03048	0.0976711	0.999808
Enkd1	-1.05998	4.58853	2.83363e-06	3.4621e-05		ZNF525	-0.893646	2.70147	0.0527705	0.75551		CDA	1.60206	11.3436	0.0270205	0.46461		TBC1D4	1.31713	7.45124	0.0978085	0.999808
Itga2	-2.22921	1.23439	2.86238e-06	3.49242e-05		POU3F2	-2.87181	1.8866	0.0527962	0.75551		CHD3	-0.467735	6.64453	0.0270609	0.46461		MATN1	1.60247	-0.782896	0.0978839	0.999808
Adhfe1	1.57675	1.89736	2.86336e-06	3.49242e-05		BMERB1	-1.14303	3.17606	0.0528374	0.75551		ERLEC1	1.16585	8.8612	0.0270987	0.46461		SMIM3	-1.64041	2.49025	0.097913	0.999808
Fnbp1l	-1.41334	6.88565	2.8948e-06	3.52772e-05		IL15	-1.13564	1.87399	0.0528582	0.75551		CPEB3	0.965825	8.2142	0.0271399	0.46461		KIF23	1.40958	5.11851	0.0980274	0.999808
Nsdhl	1.61564	4.85164	2.90264e-06	3.53425e-05		MSTO1	0.809698	5.30707	0.0528804	0.75551		RCN3	-1.13122	10.1273	0.0271428	0.46461		TSTD1	-2.33777	0.143852	0.0982122	0.999808
Eml3	0.967897	6.222	2.90624e-06	3.53559e-05		ZMYND19	0.727781	4.30377	0.0529189	0.75551		NUP62CL	1.21768	9.93687	0.0271495	0.46461		CAP1P1	-1.256	1.1714	0.0984179	0.999808
Stxbp6	2.9831	1.10141	2.92277e-06	3.55037e-05		PCDH20	-3.43777	-1.75943	0.0529193	0.75551		PYGM	-1.29187	7.59329	0.0271553	0.46461		NLGN4Y	-4.05367	2.03247	0.0984455	0.999808
Rnaseh2c	0.913974	4.02292	2.92454e-06	3.55037e-05		DAP3	0.628354	6.73083	0.0529694	0.75551		TMEM140	1.33752	11.0333	0.0271891	0.46461		NSUN2	0.605164	6.65951	0.0984863	0.999808
Ccn2	4.07829	5.70534	2.9259e-06	3.55037e-05		NUDT9	-0.432788	4.89544	0.0530539	0.75551		RNPC3	0.9516	9.70201	0.0272119	0.46461		MUC1	-1.55926	2.39236	0.0985132	0.999808
Plpp2	0.978315	5.09629	2.95674e-06	3.58256e-05		THAP7	0.650414	4.66487	0.0530813	0.75551		NOL11	1.57409	9.259	0.0272629	0.46461		CIDEC	-3.40079	-1.151	0.0986186	0.999808
Tent4b	-0.839413	6.5923	2.95961e-06	3.58256e-05		CNR1	-2.21628	-0.036633	0.0532675	0.75551		PRSS48	-0.43678	6.44531	0.0273082	0.46461		CCDC50	1.07018	7.57033	0.0987418	0.999808
Zeb2os	1.77134	2.73094	2.96e-06	3.58256e-05		FBXL4	-0.663586	4.20482	0.0533754	0.75551		CDH17	-1.8247	6.97074	0.0273095	0.46461		COA6	1.05425	2.38846	0.0988808	0.999808
Dipk2a	1.67493	4.83541	2.96355e-06	3.5838e-05		BBS12	-0.89916	2.69639	0.0534104	0.75551		SCD5	-1.22565	8.96482	0.0273175	0.46461		PPARG	-2.02011	2.74114	0.0990499	0.999808
Arhgef28	-1.95351	4.76684	2.98179e-06	3.60279e-05		LYRM7	-0.484581	4.44419	0.0534831	0.75551		SMIM12	0.66465	10.6401	0.0273202	0.46461		NINL	1.79822	4.26877	0.0990882	0.999808
Prmt2	0.886777	4.57988	3.00466e-06	3.62733e-05		KCNH4	1.41099	-2.11533	0.0534915	0.75551		KYNU	1.60101	8.52943	0.027327	0.46461		IFITM2	-1.34516	6.36925	0.0991797	0.999808
Ssx2ip	-1.32901	5.54132	3.01369e-06	3.63514e-05		NGF	1.4975	-1.49843	0.0535827	0.75551		TMEM132D	-1.61891	6.80289	0.0273423	0.46461		KIF24	0.927984	2.65831	0.0992001	0.999808
Ak4	-3.21308	2.41038	3.03261e-06	3.65485e-05		TMEM140	-0.77124	5.26882	0.0535936	0.75551		ZNF264	1.33771	8.87916	0.0274194	0.465524		CCDC89	-1.55752	-1.39223	0.0992039	0.999808
Sfxn3	1.19543	7.14951	3.03669e-06	3.65667e-05		FAM83G	1.32454	2.58088	0.0536068	0.75551		MOXD1	1.32699	7.93725	0.0275215	0.466491		COX15	-0.661015	5.42625	0.0992159	0.999808
Phc1	-0.746698	5.95341	3.051e-06	3.66818e-05		GALNT14	2.2011	0.25986	0.0536209	0.75551		FAM104A	0.71777	11.8831	0.0275859	0.466491		E2F8	1.30419	2.55971	0.0992603	0.999808
Ptgfrn	1.08062	7.83796	3.05143e-06	3.66818e-05		AK1	0.84605	4.85982	0.0536638	0.75551		MIR30B	-1.655	7.58386	0.0276061	0.466491		SCHIP1	1.98292	1.08783	0.0992743	0.999808
Nfxl1	-0.843773	5.91594	3.07769e-06	3.69661e-05		ARFGAP3	0.733762	5.99601	0.0536878	0.75551		RXYLT1	0.82496	10.0362	0.0276195	0.466491		ZC3H14	0.559638	7.22633	0.0993414	0.999808
Slc22a18	2.32262	0.799632	3.10519e-06	3.72649e-05		ZNF219	-0.83747	4.23101	0.0536898	0.75551		MEGF9	1.12217	8.3428	0.0276669	0.466491		CHRM1	3.00786	-3.10658	0.0995706	0.999808
Tcf7	1.48267	5.48609	3.1153e-06	3.73311e-05		CCDC113	-1.05168	1.9831	0.0536972	0.75551		JAGN1	-0.486	6.74866	0.0276816	0.466491		PAGR1	0.774405	3.38054	0.0997319	0.999808
Wipf1	-1.86352	6.46022	3.11597e-06	3.73311e-05		SH3PXD2A	0.885049	6.53572	0.0537236	0.75551		PCGF3	-0.63811	6.59686	0.0277044	0.466491		PURA	0.754338	2.77759	0.0997391	0.999808
Tafazzin	1.42399	5.34996	3.12004e-06	3.73484e-05		MCM6	0.593187	5.91696	0.0537359	0.75551		PYY2	-0.52509	6.53619	0.0277055	0.466491		GPRC5A	2.29639	1.39624	0.0998004	0.999808
Khdc4	-0.80603	7.01994	3.12568e-06	3.73843e-05		ARRDC4	-0.940565	4.18339	0.0537815	0.75551		AMIGO3	-1.02122	6.76216	0.0277084	0.466491		CYP4B1	-2.71185	-3.01688	0.0998005	0.999808
1700003F12Rik	4.42772	0.766711	3.13049e-06	3.74103e-05		MYL10	2.42376	-2.67028	0.053809	0.75551		SLX1A	-0.99832	9.12306	0.0278709	0.466491		CDK13	0.500323	6.81484	0.0998795	0.999808
Dnase1l1	1.10279	4.39752	3.15528e-06	3.76748e-05		TMC1	1.94699	-2.44722	0.0538368	0.75551		CTDSP2	0.55347	11.9997	0.027871	0.466491		KCMF1	0.556888	5.61989	0.0999199	0.999808
Mtmr10	-1.23562	5.53931	3.15882e-06	3.76847e-05		ZSWIM3	0.659653	2.16542	0.0538431	0.75551		CMPK1	1.06385	9.93164	0.0278712	0.466491		ZMYND15	-1.65276	1.3224	0.0999379	0.999808
Hoxc4	-1.82329	3.40391	3.16143e-06	3.76847e-05		NDUFA6	0.63719	3.77004	0.0539708	0.75551		HLA-C	3.74905	9.39954	0.0278917	0.466491		BMPR1AP1	-1.07707	4.24964	0.100032	0.999808
Nuggc	-2.87984	1.85045	3.16829e-06	3.77349e-05		BAX	0.616928	6.11449	0.0540408	0.75551		OR5M10	-0.5406	6.38426	0.0279248	0.466491		OAS2	-2.11245	4.78441	0.100081	0.999808
Ptprm	-2.15313	3.64752	3.18274e-06	3.78751e-05		OTOF	1.21484	-1.66991	0.0540975	0.75551		C1orf198	-0.97547	11.6028	0.0279297	0.466491		ZFP69	-1.36491	3.29164	0.100106	0.999808
Smarca2	1.71635	6.70183	3.20001e-06	3.79972e-05		BAIAP2L2	1.6935	2.81166	0.0541509	0.75551		TERB1	-0.53697	6.4016	0.0279319	0.466491		EIF5	0.606648	6.79059	0.100108	0.999808
Lmbrd1	1.02476	5.73914	3.20615e-06	3.79972e-05		ORC6	0.591607	3.9333	0.0541735	0.75551		ICAM3	1.20651	10.4798	0.0279451	0.466491		DYNLT2B	1.29668	0.793963	0.100199	0.999808
Dnttip2	-1.17173	6.56158	3.21199e-06	3.79972e-05		DPYSL5	2.16633	-1.24707	0.0542765	0.75551		GLDC	1.9142	7.90949	0.0279487	0.466491		AFG3L1P	-0.566547	1.84793	0.100249	0.999808
Frmpd4	4.97358	-2.4805	3.21564e-06	3.79972e-05		ZNF845	-0.589296	2.89715	0.0543391	0.75551		SH3GL3	-1.49432	7.05683	0.0280398	0.466491		SLC25A28	-0.818995	3.81114	0.100254	0.999808
Acot7	-1.10878	6.09842	3.217e-06	3.79972e-05		ANKRD28	-1.0672	6.74735	0.0543511	0.75551		NXPH4	-1.5919	8.17546	0.0280648	0.466491		CALD1	-0.923735	8.34244	0.100269	0.999808
1700003E16Rik	2.77444	1.07839	3.21877e-06	3.79972e-05		FLAD1	0.662416	5.10552	0.0544637	0.75551		BDKRB2	-1.1382	7.4355	0.0280783	0.466491		NICN1	-0.768155	2.86823	0.100472	0.999808
Nppb	-7.24832	-0.359556	3.21883e-06	3.79972e-05		SAMD11	1.80692	0.3955	0.0545624	0.75551		DNTTIP2	0.77668	10.617	0.0280901	0.466491		KIF13A	1.03357	7.88751	0.100477	0.999808
Aggf1	-0.760302	6.03775	3.21892e-06	3.79972e-05		SLC28A3	1.33967	-1.76126	0.0546199	0.75551		DLX3	-0.46945	6.66933	0.0280971	0.466491		OR2W3	2.68925	-3.40244	0.10048	0.999808
Acp6	-1.92367	3.6861	3.22022e-06	3.79972e-05		PRR5L	0.834363	2.93458	0.054674	0.75551		SNORA11D	-0.95125	10.4997	0.0281099	0.466491		DNM1P46	-1.09591	3.13948	0.100507	0.999808
Apeh	0.724892	5.40172	3.22226e-06	3.79972e-05		MTX3	-0.768462	4.47511	0.0547356	0.75551		MYBPHL	-1.55814	7.53284	0.0281286	0.466491		NBPF4	4.86294	-1.384	0.100607	0.999808
Lrrk2	-1.60037	5.92505	3.22246e-06	3.79972e-05		LGALS9	-1.26332	5.52709	0.0547815	0.75551		SYT17	-1.38141	8.26603	0.0281578	0.466491		PGAM1P5	-1.24083	-0.869484	0.100861	0.999808
Hnrnph2	0.83379	6.9542	3.2395e-06	3.81645e-05		KIF13A	-0.770938	6.26492	0.0548242	0.75551		RAB11A	1.45251	9.53146	0.0281812	0.466491		HARBI1	-0.674864	1.65222	0.100926	0.999808
Niban3	-1.46708	2.3862	3.24322e-06	3.81645e-05		PPIC	1.00267	4.41859	0.0549378	0.75551		TNFRSF25	-1.25225	8.93559	0.0281854	0.466491		HINT1	0.687646	6.29122	0.101123	0.999808
Aff3	4.25824	0.000896166	3.24472e-06	3.81645e-05		ADRM1	0.739534	6.80389	0.0550103	0.75551		HOXA11-AS	-1.60485	9.16283	0.0281859	0.466491		MAP3K12	-0.705185	5.54544	0.101315	0.999808
Eps8l1	1.37712	3.36832	3.27045e-06	3.84352e-05		SMG1P7	0.713082	1.35809	0.0550627	0.75551		KATNAL1	-1.04645	8.66543	0.0282156	0.466491		PDIA2	-2.26703	-0.914238	0.101439	0.999808
Ppfia3	1.84586	0.969822	3.27386e-06	3.84435e-05		LYSMD2	-0.977441	3.11636	0.055137	0.75551		MAGEA4	-2.67439	7.14007	0.0282162	0.466491		STARD9	-1.08161	6.31392	0.101491	0.999808
Prdx3	0.958662	6.24677	3.29689e-06	3.86519e-05		C11orf65	-0.767011	-1.06232	0.0551822	0.75551		MIR99B	-1.27567	7.16906	0.0282316	0.466491		ZNF69	1.7378	3.96053	0.101702	0.999808
Crybb1	4.48815	-0.452903	3.29706e-06	3.86519e-05		PEX3	-0.570217	3.53389	0.0551876	0.75551		LY6G6C	-0.67662	6.698	0.0282467	0.466491		HORMAD1	-3.00482	0.0430269	0.101847	0.999808
Mvp	1.08513	6.87277	3.31819e-06	3.88675e-05		LRRN2	1.47813	0.192832	0.055197	0.75551		PARP9	0.933815	8.70389	0.0283571	0.467928		CAPN14	2.24295	-0.683457	0.101936	0.999808
Tmem190	-1.77223	-1.65522	3.33429e-06	3.90238e-05		MIOX	1.41225	-2.70181	0.0552069	0.75551		METTL15	-0.95938	9.13133	0.0283856	0.46801		TIMM44	0.647108	5.58939	0.101943	0.999808
Ar	1.54877	6.14882	3.35059e-06	3.91823e-05		ZNF516	1.27522	4.69184	0.055337	0.75551		COL6A1	-0.68901	12.2858	0.0284373	0.468478		POTEF	2.66738	2.6718	0.10197	0.999808
Mrps30	-0.852901	5.45513	3.36937e-06	3.93694e-05		ANKRD10	-0.805777	6.22237	0.0553574	0.75551		HOXB9	-1.94238	8.40609	0.0285157	0.468992		IFIT3	-1.46115	4.58959	0.10199	0.999808
Serf1	-1.1083	3.42444	3.37438e-06	3.93956e-05		ZNF648	2.46521	-4.57163	0.0553876	0.75551		TMEM268	1.39987	9.00516	0.0285341	0.468992		PCDHB12	1.94611	2.48155	0.10201	0.999808
Gemin8	1.30949	3.40883	3.38033e-06	3.94325e-05		CFAP210	-1.31156	-1.7362	0.055434	0.75551		EPG5	-0.83715	9.39564	0.0285622	0.468992		FBXW8	0.553138	4.76883	0.102094	0.999808
Tbx2	2.62718	3.77622	3.39279e-06	3.95311e-05		MAN2B2	-0.518566	5.69722	0.0554563	0.75551		SPOCK1	1.45346	11.082	0.0285739	0.468992		TRAV9-2	2.83222	-3.26967	0.102143	0.999808
Gulp1	-4.87467	1.94228	3.3956e-06	3.95311e-05		TMEM30A	-0.841068	7.42565	0.0554888	0.75551		CBFA2T2	-0.83429	7.5246	0.0285859	0.468992		LOC100421402	-0.952193	2.16177	0.102192	0.999808
Csnk2a2	-0.685046	5.72251	3.39714e-06	3.95311e-05		GGT1	1.24297	2.10169	0.0555815	0.75551		ATL2	0.9444	10.9161	0.0286399	0.469143		FGFBP3	2.17523	-0.765325	0.102225	0.999808
Cspg4	-3.70539	3.35439	3.40985e-06	3.96465e-05		SGO1	0.866337	2.89899	0.0556378	0.75551		TRIP10	-1.14492	9.5937	0.0286678	0.469143		DPP10	-4.0087	-2.20544	0.102456	0.999808
Acacb	1.92034	0.752361	3.43126e-06	3.98628e-05		ST6GALNAC4	1.04815	3.72666	0.0556901	0.75551		MUC16	2.52017	8.62487	0.0286704	0.469143		RPL21P29	-1.06005	0.383364	0.102562	0.999808
Poglut1	1.05415	5.86353	3.43968e-06	3.99279e-05		C21orf58	0.668569	2.21942	0.0557694	0.75551		DECR1	0.88959	10.7968	0.0287074	0.469143		AMPD1	-2.73641	-1.21067	0.102573	0.999808
Foxm1	-1.19973	7.30418	3.45828e-06	4.01109e-05		NAV3	-1.07687	3.46629	0.0560552	0.75551		PRR23C	-2.01927	6.95321	0.0287279	0.469143		FBXW10	2.20222	-0.534569	0.102588	0.999808
Fbxw17	1.06669	3.55378	3.46488e-06	4.01376e-05		LRRC52	-2.67838	-3.88023	0.056148	0.75551		KCNH1	-0.98011	6.78077	0.028736	0.469143		GPD1	-2.8909	0.457521	0.10264	0.999808
Anp32a	0.762451	6.91803	3.46624e-06	4.01376e-05		PPP2R3B	0.86206	1.5938	0.0561481	0.75551		STX7	1.1704	10.0015	0.0288716	0.470945		NECAB2	-3.03612	-1.16313	0.102944	0.999808
Pcdh10	-4.06019	-1.4945	3.47151e-06	4.01659e-05		NME5	-1.3019	0.752364	0.0561767	0.75551		KISS1	-2.67746	7.22983	0.0289337	0.470945		HIF1AN	-0.574161	4.82195	0.103007	0.999808
Aoc2	-1.51202	3.15328	3.48208e-06	4.0233e-05		TCF19	0.71002	2.0302	0.056223	0.75551		PGAM4	1.17597	10.4993	0.0289373	0.470945		PCDHB13	1.77948	3.8141	0.103097	0.999808
Islr2	-2.80254	3.10676	3.48298e-06	4.0233e-05		ERBB4	-2.83117	-1.72853	0.056282	0.75551		NPPB	-2.01474	7.0382	0.0289406	0.470945		LONRF2	1.79906	0.910498	0.10311	0.999808
Tgfa	-4.37083	0.822433	3.50085e-06	4.04065e-05		ALOX12	-0.596649	0.889939	0.0563692	0.75551		UNC13C	-1.94052	7.18211	0.0290464	0.471139		HMGCS1	0.931771	5.1302	0.10312	0.999808
Fzd8	4.16591	1.24656	3.5146e-06	4.05322e-05		MYBL2	1.13759	4.78303	0.0564008	0.75551		FABP3	-1.64288	8.71401	0.029049	0.471139		AKIRIN2	0.604098	3.7139	0.103186	0.999808
Scly	0.886133	4.92209	3.52881e-06	4.0663e-05		ATP6V1B2	-0.945913	8.08392	0.0564733	0.75551		CA12	1.45836	10.407	0.0290711	0.471139		CLCNKA	3.70784	-0.503151	0.103322	0.999808
Pih1d2	1.46288	1.20787	3.53303e-06	4.06787e-05		WNT5B	1.64139	0.938618	0.0564974	0.75551		SPRR4	-0.58074	6.46989	0.029087	0.471139		KHDRBS3	1.27283	5.13916	0.103663	0.999808
Prkacb	-0.914201	7.74984	3.5732e-06	4.11078e-05		TMEM44	0.455943	3.59904	0.0565114	0.75551		PIANP	-1.91038	7.50644	0.0290906	0.471139		BTBD1	0.722975	6.0824	0.103777	0.999808
Slc12a1	2.9043	1.15908	3.57666e-06	4.11142e-05		FCRLA	-2.69731	3.51035	0.0565157	0.75551		DHX58	0.83162	10.1073	0.0291151	0.471139		USP32P2	2.49251	2.58576	0.103822	0.999808
Hoxd3	-4.63317	0.438987	3.58479e-06	4.11742e-05		CPLANE1	0.99803	3.76273	0.0565796	0.75551		JAK1	0.72427	11.1241	0.0291176	0.471139		SPRY1	1.66759	5.70461	0.103859	0.999808
Snapc5	1.49856	3.63315	3.59836e-06	4.12967e-05		CCDC136	1.65903	1.78521	0.0566627	0.75551		TRIL	1.13763	9.12774	0.0291612	0.471463		SRGAP3	1.2381	3.41352	0.10389	0.999808
Phf7	-1.01983	3.44003	3.61929e-06	4.15034e-05		PARM1	1.27663	3.33879	0.056678	0.75551		HIC2	-0.98174	9.54446	0.0291967	0.471656		TLE6	-1.9556	-0.0434426	0.103925	0.999808
Tenm4	-2.85057	5.50683	3.62511e-06	4.15111e-05		SPEG	1.52684	2.02005	0.0567207	0.75551		TRIM38	0.73441	11.0364	0.0292951	0.472426		ATG2B	0.677518	6.97632	0.10411	0.999808
Prxl2c	-0.993875	6.30374	3.62582e-06	4.15111e-05		LIMCH1	-1.62577	3.80327	0.0567495	0.75551		OPCML	-1.11823	6.68011	0.0293043	0.472426		SIGIRR	-1.07921	3.19657	0.104131	0.999808
Epn3	5.64487	-0.0754391	3.64154e-06	4.16575e-05		UBE2L3	0.516298	6.8658	0.0568019	0.75551		PON2	0.68627	10.8756	0.0293153	0.472426		KRT8P3	1.10495	0.733501	0.104141	0.999808
Abca2	1.04636	6.79523	3.65123e-06	4.17323e-05		TUFMP1	-3.22097	-3.83098	0.0568929	0.75551		NOSIP	-0.83121	10.5937	0.0293795	0.472854		SLC35C1	-0.609046	3.92893	0.104201	0.999808
Lefty1	3.904	0.503392	3.65397e-06	4.17323e-05		ATP6V0D2	1.87021	-0.239576	0.0570424	0.75551		RELT	-0.756793	6.81623	0.0293892	0.472854		NKX3-1	2.80141	-3.29828	0.104208	0.999808
Cks1b	-1.08317	6.25724	3.67211e-06	4.19057e-05		MPZL1	0.870319	6.60291	0.0570801	0.75551		GPR152	-0.90206	6.75187	0.0294239	0.473031		MPO	2.73966	-2.19466	0.104231	0.999808
Ciao2b	-0.991721	4.44411	3.68044e-06	4.1967e-05		CPEB4	-0.77331	5.69508	0.0571317	0.75551		ZNF529	1.21448	10.4926	0.0295244	0.474265		E2F5	1.07883	2.85189	0.104282	0.999808
Nmnat2	1.43923	3.28207	3.71536e-06	4.23312e-05		LIMS2	1.43215	3.1923	0.0571466	0.75551		ADAMTS5	-2.07679	7.58213	0.0295556	0.474385		CDKN2D	-1.15209	1.01533	0.104303	0.999808
Spin1	-0.832942	7.01573	3.71847e-06	4.23327e-05		CCDC25	-0.697918	5.59736	0.0571791	0.75551		SLITRK3	-0.95297	6.68786	0.0297172	0.475429		FFAR3	2.66376	-1.57588	0.104303	0.999808
Chst3	2.96034	1.10392	3.73573e-06	4.2495e-05		TKFC	-0.686468	4.45897	0.057182	0.75551		CFB	1.39113	10.6684	0.0297612	0.475429		VAMP3	-0.623439	4.7881	0.104368	0.999808
Gxylt2	-6.6657	1.35241	3.74188e-06	4.25273e-05		RNF145	-0.695165	6.88071	0.0571965	0.75551		YPEL5	0.76621	10.4772	0.0297644	0.475429		NOP58	0.573108	6.50372	0.104452	0.999808
Gm16159	-5.89032	-2.83847	3.74456e-06	4.25273e-05		VAMP8	-1.14918	5.49001	0.0572087	0.75551		FAM200A	-1.06936	7.97847	0.0297763	0.475429		PPIAP90	-1.0844	-0.724607	0.10462	0.999808
Mettl7a1	2.17403	4.51749	3.76249e-06	4.26967e-05		IGKV1ORY-1	2.53804	-3.8097	0.0572101	0.75551		SPCS3	1.0545	9.74766	0.0297776	0.475429		FUCA1	-0.916388	5.56079	0.104741	0.999808
Mir763	-5.48175	-2.25028	3.7752e-06	4.28068e-05		KCNG1	1.95103	0.597344	0.0573692	0.75551		PREPL	1.24022	11.2329	0.0297782	0.475429		NPM3	1.06252	3.06982	0.104769	0.999808
Zfas1	-1.14905	6.06695	3.78463e-06	4.28794e-05		APBB1	1.2587	4.58893	0.0574414	0.75551		NECAB2	-1.61386	8.06044	0.0298102	0.475429		DRAM2	-0.80882	5.30439	0.104807	0.999808
Bbip1	1.11668	4.9215	3.79106e-06	4.29009e-05		RECQL4	0.92358	4.67632	0.0574831	0.75551		TMED7	0.991855	9.82124	0.029811	0.475429		USP18	-1.44282	3.83395	0.105096	0.999808
Pabpc1	-1.03288	11.0051	3.79475e-06	4.29009e-05		SH3PXD2B	1.42876	5.91983	0.0575663	0.75551		SRCIN1	-0.4735	6.31309	0.0298589	0.475472		TRABD	-0.790378	4.61732	0.105273	0.999808
Tmem19	0.931719	5.62	3.79826e-06	4.29009e-05		YBX3	-1.01587	6.93616	0.0575886	0.75551		EYA4	-0.984807	6.66543	0.0298613	0.475472		SPRY4	1.79327	5.37772	0.105356	0.999808
Arhgef7	-0.868326	6.38551	3.79863e-06	4.29009e-05		OR7C1	-2.69365	-1.94837	0.0576383	0.75551		HTR7	-0.364405	6.41384	0.0299307	0.476118		LBX2	-1.53956	-0.211292	0.105375	0.999808
Tfr2	3.46932	-0.952822	3.8038e-06	4.29251e-05		CLIP1	-0.540201	6.62466	0.0578417	0.75551		POMT2	-0.87511	8.87007	0.0299495	0.476118		ACSBG2	-1.47578	-1.07582	0.105416	0.999808
2510002D24Rik	1.63032	2.83621	3.80945e-06	4.29548e-05		POTEF	-3.55841	-3.62278	0.0578477	0.75551		IFIT1	1.1747	9.24177	0.0299958	0.476475		ESRP1	3.36549	0.97543	0.105455	0.999808
Dis3	-1.53304	6.24226	3.82279e-06	4.30709e-05		RNASE2	-1.06692	0.203992	0.0578995	0.75551		HLA-A	0.50107	13.2759	0.0300213	0.476502		PIGZ	-0.913643	1.18246	0.105533	0.999808
Acot6	3.77304	-0.501703	3.83291e-06	4.31507e-05		NR2E1	2.05788	-3.73365	0.057941	0.75551		ACSF3	-0.60623	6.87633	0.0300971	0.477236		SUFU	0.645737	4.88389	0.105663	0.999808
Exoc4	1.28326	6.25314	3.83741e-06	4.3167e-05		ARHGEF7	-0.517361	5.85706	0.0579506	0.75551		RSPH1	1.46043	8.68911	0.0301429	0.477236		RNF112	-2.41722	-1.25353	0.105726	0.999808
Srm	-1.54974	6.03437	3.85289e-06	4.33068e-05		SERPINE2	-1.74036	10.374	0.0580971	0.75551		GNB2	-0.69982	10.8805	0.0301795	0.477236		AXDND1	1.65136	-1.05151	0.105731	0.999808
Homer1	-1.18399	4.88097	3.86049e-06	4.33319e-05		MYL3	1.63013	-2.44822	0.0581128	0.75551		ZFYVE26	-0.74363	10.2705	0.0301841	0.477236		LIMA1	-0.893089	6.3761	0.105742	0.999808
Gnaq	0.694231	7.29397	3.86123e-06	4.33319e-05		BMT2	-0.732757	4.0456	0.0581365	0.75551		BRSK2	-0.96939	6.74833	0.0302152	0.477236		ARMH3	-0.559439	5.83235	0.105761	0.999808
Rxylt1	1.36013	4.9115	3.86801e-06	4.33737e-05		ABTB2	-0.855947	4.38583	0.0581746	0.75551		SNAP23	0.827345	10.4328	0.030232	0.477236		BCL2L2-PABPN1	0.73675	3.80108	0.105824	0.999808
Pcdh19	-2.02862	5.19335	3.89867e-06	4.3683e-05		EFNA1	-1.07141	4.50147	0.0582095	0.75551		GAL	-0.38211	6.32231	0.0302347	0.477236		POU5F1P4	-0.6587	3.04856	0.105918	0.999808
Ttll11	2.38648	0.803728	3.91843e-06	4.37964e-05		FBXO36	-0.946838	1.42471	0.0582268	0.75551		DIMT1	0.77845	11.815	0.0302917	0.477758		DNMBP	-0.714467	5.23218	0.105942	0.999808
Rtp3	-1.0751	0.355813	3.92023e-06	4.37964e-05		NUDT13	-0.719842	1.53102	0.0582333	0.75551		NDUFAB1	1.15098	11.9859	0.0303231	0.477876		ZNF446	0.90302	1.9464	0.105978	0.999808
Samd9l	2.05749	7.24268	3.92044e-06	4.37964e-05		CCNG1	-1.02237	6.18308	0.0582493	0.75551		ISG20	1.02265	12.106	0.0304059	0.477939		MAT1A	-3.4884	1.15111	0.105991	0.999808
Mpnd	0.907257	5.50651	3.92114e-06	4.37964e-05		GIPC1	0.584076	6.76426	0.0582494	0.75551		CCDC51	-0.36614	6.49487	0.0304217	0.477939		OR2A1	3.59762	1.9031	0.106018	0.999808
Hipk4	1.19916	1.65915	3.94198e-06	4.39945e-05		KHDC1	0.977035	0.20533	0.0582701	0.75551		CD27	1.27888	9.79449	0.0304342	0.477939		EIF4E2	0.429644	5.0922	0.106037	0.999808
Arl2	0.99897	5.17349	3.94803e-06	4.40274e-05		USP38	-0.66588	4.74916	0.0582838	0.75551		CD48	1.77233	9.7585	0.0304402	0.477939		PNO1	0.680574	3.69915	0.106037	0.999808
Adck1	0.891885	4.05084	3.95329e-06	4.40514e-05		TMEM54	1.93129	3.83366	0.0582973	0.75551		HAVCR2	1.19987	10.8554	0.0304467	0.477939		MYOM3	1.96461	-1.50715	0.10607	0.999808
Aig1	0.791036	6.20568	3.96045e-06	4.40965e-05		RSPH4A	-1.16199	-1.13359	0.0583062	0.75551		MIR320A	-1.66446	7.5459	0.0304901	0.478244		KDM4D	-0.97614	0.471075	0.106073	0.999808
E2f4	-0.951375	6.46298	3.96388e-06	4.41001e-05		VPS72	0.638437	5.54233	0.058314	0.75551		CAMTA2	-0.78862	11.8577	0.0305297	0.47849		MRPS25	0.798801	5.45334	0.10611	0.999808
Zc2hc1a	1.22444	5.40864	3.98692e-06	4.43216e-05		MXRA8	1.44832	5.55588	0.0583373	0.75551		UPK1B	-0.53408	6.50391	0.0305721	0.47878		PPP2CA	0.502369	6.1361	0.10616	0.999808
Foxd2	-1.66485	0.903233	3.99022e-06	4.43237e-05		NTN5	-1.4918	-1.16594	0.0583504	0.75551		H2AB1	-0.78197	6.4729	0.0306035	0.478896		CA5A	1.16222	-0.291317	0.106613	0.999808
Gtf2e2	-0.994375	5.48589	4.00734e-06	4.4479e-05		OST4	0.672459	6.98294	0.0583699	0.75551		NDUFAF2	1.26315	8.2609	0.030737	0.479286		PYGB	1.11633	7.32363	0.106684	0.999808
Gskip	0.96741	4.67295	4.0246e-06	4.46356e-05		XPO4	-0.662242	5.27094	0.0584141	0.75551		GPSM1	-1.21749	7.15661	0.0307501	0.479286		CLEC14A	-1.4786	1.39345	0.106689	0.999808
Pcolce2	7.2416	1.02058	4.04453e-06	4.48216e-05		TFF3	3.23001	-1.25067	0.058444	0.75551		ZNF778	-1.0092	7.21534	0.0307616	0.479286		DR1	0.61305	4.73303	0.106691	0.999808
Glis2	1.2534	6.54491	4.05621e-06	4.4916e-05		APOL3	-1.49919	4.99652	0.0584458	0.75551		CCL20	2.51717	9.32883	0.0307637	0.479286		SFRP1	3.2327	4.18822	0.106764	0.999808
Tmem203	0.751302	1.85281	4.06206e-06	4.49457e-05		SIGLEC17P	-1.27727	-1.49131	0.0584875	0.75551		ITPR1	1.05344	10.6307	0.0307638	0.479286		A2M	-1.54469	10.6536	0.106899	0.999808
Mrpl16	0.938142	4.53005	4.10363e-06	4.53702e-05		BCHE	-2.37673	3.94806	0.0585158	0.75551		ORAI2	-1.12325	8.09943	0.0307794	0.479286		IGHV3-74	-4.16632	0.179382	0.107037	0.999808
Wdr5b	0.997197	2.69957	4.10999e-06	4.53838e-05		RIMBP3B	1.46886	-1.04111	0.058618	0.75551		RASA3	-1.06765	10.4981	0.0307963	0.479286		LRATD1	2.57997	-1.24213	0.107081	0.999808
Runx3	1.23148	5.29066	4.11126e-06	4.53838e-05		TRIM71	2.31567	-0.817626	0.0586587	0.75551		SLC30A10	-0.48384	6.4876	0.0309291	0.479995		RFX5	-0.593996	6.24576	0.107266	0.999808
Negr1	-2.39007	0.437659	4.11479e-06	4.53875e-05		LOC102724428	0.953402	4.87184	0.0587065	0.75551		CTF1	-1.11378	10.0064	0.0309438	0.479995		PSMD1	0.553231	7.46735	0.107273	0.999808
Prpf3	-0.895607	5.82329	4.12569e-06	4.54723e-05		CSNK1A1	-0.428204	7.43751	0.058733	0.75551		SIN3A	0.73829	11.3654	0.0309619	0.479995		FAM186B	-0.874064	2.38498	0.107286	0.999808
Arhgap6	1.87845	2.99253	4.13669e-06	4.55582e-05		CHRD	1.13295	1.92715	0.0588111	0.75551		HOTAIR	-0.98872	6.97017	0.030978	0.479995		NLRP12	-2.48865	0.206487	0.107474	0.999808
Radil	-4.44252	-0.64995	4.15014e-06	4.56504e-05		ZNF599	-0.541503	2.52894	0.0588613	0.75551		HOGA1	2.12868	10.3056	0.0309985	0.479995		APOBEC3F	1.36971	2.99877	0.107493	0.999808
Gzf1	0.91771	5.93833	4.1515e-06	4.56504e-05		DPP4	1.16275	2.19985	0.0588671	0.75551		FOXN2	1.02798	11.3163	0.0310166	0.479995		EML3	-0.677382	5.54688	0.107498	0.999808
Cdt1	-1.34198	5.54403	4.18825e-06	4.60188e-05		TOR1A	0.456638	5.22817	0.0588996	0.75551		TFR2	-1.7402	9.0368	0.031112	0.479995		RFX2	-1.01889	1.80743	0.10751	0.999808
Kyat3	-1.9134	2.39744	4.19406e-06	4.60471e-05		WWOX	-0.669227	2.92346	0.0589206	0.75551		SNAP25	1.33035	9.35622	0.0311564	0.479995		ULK4P1	-1.19096	0.665098	0.107825	0.999808
Ribc1	1.05604	0.562013	4.19763e-06	4.60506e-05		MRPL34	0.455624	5.23313	0.0590343	0.75551		AKIRIN2	0.82384	10.4479	0.031247	0.479995		SCN5A	2.49901	-1.99412	0.107848	0.999808
Tmod2	2.46669	0.710424	4.21156e-06	4.61677e-05		MYH14	-2.52347	4.22671	0.0590463	0.75551		ARHGAP19	-1.001	8.0516	0.0312481	0.479995		NDUFA4	0.876663	7.18378	0.108204	0.999808
Metap1	-0.958701	6.17964	4.21961e-06	4.62202e-05		VPS36	-0.572518	5.64177	0.0590521	0.75551		RBM23	-0.61924	10.6984	0.0312572	0.479995		ANKRD33B	-2.42115	-1.05987	0.10822	0.999808
Fzd3	6.59527	-1.7603	4.22571e-06	4.6242e-05		MMACHC	-1.08089	3.45464	0.0590743	0.75551		MOSPD3	-0.80658	10.0362	0.0312813	0.479995		HTRA3	-2.68598	2.47222	0.10831	0.999808
Col5a1	-1.25766	8.61175	4.22812e-06	4.6242e-05		MRPL40	0.703824	4.91101	0.05918	0.75551		SIGLEC14	1.68347	9.85113	0.0313055	0.479995		OR2AG2	-1.94227	-1.97431	0.108344	0.999808
Hibch	0.792711	4.62446	4.23923e-06	4.62988e-05		AXIN2	1.33236	2.72402	0.0592043	0.75551		MEGF8	-1.05814	8.12611	0.0313159	0.479995		HLA-J	-1.8869	-0.269183	0.108477	0.999808
Abhd18	2.0101	2.43948	4.24106e-06	4.62988e-05		CXCR1	2.25919	-2.18701	0.0592996	0.75551		C2CD5	0.81763	11.0067	0.0313744	0.479995		PHAX	0.570709	4.11434	0.108501	0.999808
Ly6c1	2.77195	5.85008	4.24311e-06	4.62988e-05		ICE2	-0.712077	4.8277	0.0593012	0.75551		MIR26A1	-0.75944	6.72544	0.0313749	0.479995		LRRC52	2.45864	-3.61657	0.108638	0.999808
Ssr2	-0.966423	7.00139	4.2538e-06	4.63799e-05		TMEM260	-0.579722	4.22395	0.0594171	0.75551		MAP3K15	1.31571	7.20594	0.0313834	0.479995		ZNF560	-3.24758	-3.2963	0.108723	0.999808
Cdkl2	-2.60667	1.91157	4.26322e-06	4.64203e-05		TFAP2C	-2.08025	4.00231	0.0595164	0.75551		ARPP19	1.04324	10.6606	0.0313898	0.479995		RPL9P25	1.01691	1.32762	0.108815	0.999808
Slc10a3	1.12678	4.40282	4.26405e-06	4.64203e-05		GDF9	-1.23552	-1.1833	0.0595182	0.75551		LEFTY2	-0.7266	6.6421	0.0314039	0.479995		SRP14P2	0.763537	0.68941	0.108818	0.999808
Clec1a	-4.38834	3.3602	4.31562e-06	4.69456e-05		LCNL1	2.27904	-1.90082	0.0595211	0.75551		PRKCSH	-0.566565	11.3345	0.0314868	0.479995		CACNA1A	-1.09594	0.481505	0.108842	0.999808
Cnn3	-1.63262	7.38462	4.34374e-06	4.71933e-05		PARP8	-1.1098	4.21199	0.0595992	0.75551		PPCS	0.790745	11.4604	0.031553	0.479995		CHRFAM7A	-1.94694	0.0722105	0.108872	0.999808
Gdnf	-4.24714	1.60473	4.34505e-06	4.71933e-05		IGDCC3	2.39944	-2.24067	0.0596152	0.75551		TENT5B	-1.58487	7.6903	0.0315583	0.479995		LRFN4	-1.16561	2.82435	0.108913	0.999808
Cenpa	-0.929238	6.28756	4.36876e-06	4.74146e-05		MBLAC2	-0.925743	3.70194	0.0596417	0.75551		NYNRIN	-1.29355	10.2367	0.0315718	0.479995		C4orf47	-1.20156	0.403952	0.108923	0.999808
Inhba	-1.30947	5.75415	4.37307e-06	4.74251e-05		SENP6	-0.7374	5.7168	0.0597344	0.75551		OR51B6	-0.79602	6.49341	0.0315742	0.479995		GLI4	-0.862784	2.7304	0.108927	0.999808
Mtmr1	0.717721	5.5149	4.42628e-06	4.79654e-05		CD164L2	-2.13624	-4.91359	0.059741	0.75551		PIP4P1	-1.19281	9.76714	0.0315976	0.479995		TET2	1.35984	6.4089	0.109025	0.999808
Dok2	-1.79368	3.29274	4.43867e-06	4.8063e-05		LOC154761	-1.16593	2.73078	0.0598646	0.75551		WWC1	0.87974	6.95459	0.031646	0.479995		BYSL	-0.768438	4.06201	0.109148	0.999808
Yjefn3	-1.91462	0.612679	4.47962e-06	4.84694e-05		HASPIN	0.65168	1.41641	0.0599245	0.75551		HOXA9	1.45433	8.21918	0.0316654	0.479995		ALYREF	0.87298	4.26008	0.109412	0.999808
Aldh3a2	-0.88058	6.66057	4.48876e-06	4.85313e-05		TBC1D1	0.594814	5.49327	0.0599318	0.75551		CXCL9	1.3345	8.01441	0.0316846	0.479995		LPCAT4	-0.822789	3.99242	0.109482	0.999808
Ntn4	1.72842	5.30077	4.53045e-06	4.89109e-05		PAEP	3.91081	0.962156	0.0599704	0.75551		NXPH2	-2.16043	6.98439	0.0317092	0.479995		HOXC9	-0.82043	2.04498	0.109502	0.999808
Trmt10a	-1.3514	4.47617	4.53077e-06	4.89109e-05		GDPD3	0.762784	0.439986	0.0599952	0.75551		GIT1	-1.15292	10.5847	0.0317511	0.479995		C3orf33	0.860429	-0.307657	0.109739	0.999808
Cd300ld	-1.96117	3.17368	4.54112e-06	4.89854e-05		SEC14L1P1	-1.10313	-0.374334	0.0600155	0.75551		OR56B4	-0.32693	6.31693	0.0317534	0.479995		IGLL5	-4.84015	3.47491	0.109746	0.999808
Bank1	-2.59523	0.359798	4.55976e-06	4.9149e-05		C8orf88	1.10557	1.12588	0.0600662	0.75551		CTBS	1.08295	9.37886	0.0317563	0.479995		GOLGA6A	2.22699	-1.63529	0.109814	0.999808
Nkain1	-1.5235	4.02153	4.58186e-06	4.93498e-05		ASCC2	0.573585	5.82076	0.0600958	0.75551		ZNF217	1.0436	10.1171	0.0317651	0.479995		SNRPB2	0.713379	5.12614	0.110124	0.999808
Runx1	0.986713	7.16762	4.62571e-06	4.97843e-05		FAM118A	0.83174	4.40048	0.0601086	0.75551		MMP2	-1.09773	7.91656	0.0317699	0.479995		AQP4	3.85374	-2.32112	0.110203	0.999808
Lrrc8e	-0.895753	3.26146	4.64471e-06	4.99398e-05		SMC6	0.618751	5.6802	0.0601086	0.75551		AP3D1	-0.898693	9.42271	0.0317712	0.479995		MAGEE1	-1.44564	1.67412	0.110208	0.999808
Pepd	0.94932	5.24136	4.64857e-06	4.99398e-05		SEC13	0.826583	6.76902	0.060124	0.75551		PGBD5	1.1971	8.83507	0.0318014	0.479995		C6orf120	-0.672099	3.00894	0.110353	0.999808
Srrm4	-6.10407	-0.962397	4.65072e-06	4.99398e-05		UPK1A	1.62162	-1.51008	0.0601378	0.75551		SSBP2	0.95547	9.53293	0.03181	0.479995		NPAS3	1.6097	2.83036	0.110385	0.999808
Usp46	-1.10985	6.13409	4.66739e-06	5.00809e-05		EFR3B	-1.09461	4.59447	0.0601402	0.75551		METTL7B	1.44696	10.4626	0.0318122	0.479995		SAR1B	0.601475	5.56096	0.110392	0.999808
Mdfic	-1.45948	5.64304	4.67147e-06	5.00867e-05		FBH1	0.455078	5.77436	0.0601526	0.75551		TMEM119	2.46926	9.10776	0.0318172	0.479995		PSMC2	0.621154	6.6309	0.110392	0.999808
Fmnl1	1.1145	6.6392	4.67701e-06	5.01083e-05		LOC554206	-0.780274	-0.0431092	0.060156	0.75551		SIX1	-0.49294	6.4479	0.0318173	0.479995		CBWD5	0.645646	6.33991	0.110442	0.999808
Zfp532	-1.33882	5.32264	4.70001e-06	5.03167e-05		NEURL4	0.493447	4.56014	0.0601782	0.75551		UQCR11	-0.94722	8.95981	0.0318267	0.479995		HNRNPR	0.510193	7.27297	0.110538	0.999808
Isoc2a	1.39984	3.64053	4.70786e-06	5.03627e-05		COL10A1	2.13021	2.25217	0.0603492	0.75551		SLC23A1	2.03966	8.90302	0.0318777	0.480401		APC	0.66482	7.81581	0.110607	0.999808
Spg7	-0.697439	6.00117	4.72134e-06	5.04689e-05		ARHGEF1	0.502441	6.64025	0.0603497	0.75551		C6orf62	0.699635	10.7919	0.0319205	0.48062		HRH2	-2.04821	2.46574	0.110636	0.999808
Apol9a	2.3659	4.13231	4.7463e-06	5.06633e-05		LEKR1	-1.07368	-0.549222	0.0603586	0.75551		CAMK2A	-0.53191	6.40171	0.0319507	0.48062		HYLS1	-0.720719	3.17948	0.110781	0.999808
Mecp2	1.12619	6.46314	4.74681e-06	5.06633e-05		NUDT11	1.56025	0.705046	0.0605081	0.75551		KATNAL2	-1.24688	7.62752	0.0319977	0.48062		NELL1	4.95982	3.27985	0.11079	0.999808
Fam204a	0.828614	4.88065	4.75335e-06	5.06633e-05		SGCE	-1.28741	5.64666	0.0605114	0.75551		FGF10	-1.43268	6.78086	0.0320014	0.48062		BRCC3P1	1.27031	0.845804	0.110809	0.999808
Alpk1	1.75499	4.46933	4.75381e-06	5.06633e-05		FCMR	1.56612	3.0176	0.0606073	0.75551		C5orf46	-3.14975	9.25383	0.0320124	0.48062		RPL5P4	0.686183	0.993292	0.110831	0.999808
Tmem201	-1.14709	5.60444	4.75909e-06	5.06814e-05		RANBP1	0.79726	6.4409	0.0606246	0.75551		ALX4	-1.60218	6.76259	0.0320712	0.480885		URGCP-MRPS24	-3.62269	-1.02265	0.110862	0.999808
Wnt9a	2.04922	3.66004	4.76346e-06	5.06856e-05		FAM172A	-0.693483	4.64656	0.0607163	0.75551		ZDHHC12	-0.81019	9.55334	0.0320783	0.480885		MTF1	-0.617584	4.61484	0.111012	0.999808
Marcks	1.01538	9.23466	4.76663e-06	5.06856e-05		MED8	0.61592	5.37635	0.0607192	0.75551		TBKBP1	-0.58747	6.76163	0.0321033	0.480886		FAM3B	1.80555	-1.52484	0.111126	0.999808
3830408C21Rik	-1.74429	0.119494	4.7858e-06	5.08514e-05		CASP1	-1.56562	5.39563	0.0607491	0.75551		OSTC	0.853543	10.7142	0.032147	0.480886		C1QTNF1	-1.32293	2.90308	0.111139	0.999808
Nt5c2	0.840334	5.94217	4.79621e-06	5.09238e-05		SHF	1.68838	2.11387	0.0607822	0.75551		ARSI	-0.88308	6.58463	0.0321505	0.480886		FRG1	0.667805	4.94205	0.111144	0.999808
Tns1	1.85562	7.8998	4.89211e-06	5.19032e-05		CMTM7	0.999896	4.54139	0.0608434	0.75551		SLC17A8	-0.50874	6.35261	0.0321839	0.481025		LANCL2	0.796304	4.02181	0.111156	0.999808
Glg1	0.883815	7.74913	4.89728e-06	5.19192e-05		GOLGA6L9	-0.885094	2.13527	0.060845	0.75551		CD300LD	-0.44452	6.39209	0.0323019	0.482297		PRRC1	0.518421	5.98468	0.111257	0.999808
Tmem185a	0.731425	5.09543	4.90564e-06	5.19691e-05		SPINDOC	0.540972	4.40839	0.0608684	0.75551		C2CD4D	-0.33017	6.34301	0.0323225	0.482297		CILP	-2.5021	2.98979	0.11131	0.999808
Stk32a	-4.62181	-1.91552	4.95313e-06	5.24032e-05		FOXQ1	2.28243	-3.67479	0.0608915	0.75551		SEC22B	0.87642	9.71011	0.0323651	0.482297		CDCA8	1.29433	3.30972	0.111353	0.999808
Prmt7	-1.15793	5.20098	4.95401e-06	5.24032e-05		RIC3	-1.37323	-0.715562	0.0608953	0.75551		USP40	-0.92022	7.2894	0.0323655	0.482297		PFDN4	0.766657	3.61889	0.111363	0.999808
Trmt1	-0.753128	6.23045	4.96352e-06	5.24646e-05		CNNM4	0.605915	3.7689	0.0610473	0.75551		WTIP	-1.27233	8.94764	0.0324308	0.482753		CLEC17A	-2.18418	-1.29038	0.111377	0.999808
Fgfr3	-1.00064	2.49597	4.97244e-06	5.25198e-05		RBX1	0.594827	6.07868	0.0610844	0.75551		GABRB2	-0.365765	6.42311	0.0324444	0.482753		FCRL1	-3.17318	-0.899221	0.111429	0.999808
Gstz1	0.966507	4.6985	5.0304e-06	5.30924e-05		ZRANB2	-0.571194	6.78585	0.0611334	0.75551		KRT13	-0.41081	6.43341	0.0325912	0.483739		SLC66A3	-0.894636	3.89452	0.111488	0.999808
Gpr63	5.34629	-1.71366	5.03723e-06	5.31028e-05		CREBRF	-0.721377	5.07594	0.0611514	0.75551		PRSS16	1.29503	7.65937	0.032599	0.483739		SLC22A5	0.789696	4.13306	0.111493	0.999808
Cd38	-1.71219	5.07364	5.03887e-06	5.31028e-05		DACT1	0.98841	2.73329	0.061164	0.75551		OSTCP1	-0.31981	6.38271	0.0326033	0.483739		DNAJC27	0.733785	1.66065	0.111642	0.999808
B9d1	1.01653	3.80435	5.04426e-06	5.31201e-05		NES	-0.78653	8.93786	0.0612144	0.75551		ADTRP	1.58934	7.40994	0.0326116	0.483739		DNAAF1	-0.892566	0.125889	0.111767	0.999808
Myl9	1.83478	2.32201	5.06297e-06	5.32776e-05		ECHDC2	-1.27279	3.25119	0.0612254	0.75551		PDLIM4	-0.42497	6.3126	0.0326452	0.483739		TARS3	-0.746298	4.74312	0.111787	0.999808
Noa1	-0.966213	4.9412	5.10253e-06	5.36541e-05		MFSD6	-1.26331	5.24015	0.0613284	0.75551		SBK2	-0.84117	6.60601	0.032656	0.483739		MST1R	-1.98798	1.34159	0.111845	0.999808
Rfwd3	-0.96797	6.73283	5.11654e-06	5.37615e-05		ZNF737	-1.19519	0.900567	0.0613351	0.75551		DVL2	-0.68982	10.6791	0.0327303	0.484444		CKMT1A	4.27156	-1.93314	0.111992	0.999808
Tcf4	-1.33689	7.94386	5.15781e-06	5.41551e-05		LEPR	-0.948654	2.76753	0.0613646	0.75551		ATP6AP2	0.8397	12.0808	0.0328004	0.484444		SMAP2	-0.796426	5.19562	0.112053	0.999808
Bmp4	-4.73826	0.271032	5.16459e-06	5.41862e-05		ZDHHC18	0.557637	4.99871	0.0613724	0.75551		INF2	-0.718322	10.3225	0.0328014	0.484444		KLC2	-0.824699	4.08119	0.112062	0.999808
Tle4	1.80873	4.20944	5.1808e-06	5.43161e-05		NRIP3	1.24036	3.32083	0.0613814	0.75551		TP53TG5	-0.3238	6.36411	0.0328242	0.484444		INPP5B	-0.58696	5.90497	0.11209	0.999808
Mphosph6	-1.07065	4.4825	5.18666e-06	5.43373e-05		ATXN7L3B	-0.504239	6.64929	0.0615339	0.75551		ZNF713	-0.62089	6.97646	0.0328248	0.484444		ETF1	0.564	5.94478	0.112112	0.999808
Fgf15	5.20816	-2.75945	5.21885e-06	5.46342e-05		MEX3A	1.63025	3.35944	0.0615496	0.75551		TRHDE	-1.09301	6.99503	0.0328974	0.484954		EIF2S2	0.61303	6.21031	0.112345	0.999808
Ift57	0.72771	5.04999	5.22836e-06	5.46934e-05		KIF14	0.897147	3.84344	0.0615605	0.75551		CISD2	0.79705	10.8778	0.0329189	0.484954		IGSF1	2.44298	-2.04615	0.112447	0.999808
Vps26c	0.739518	5.72254	5.25982e-06	5.4982e-05		ZMYND12	-1.26598	0.539429	0.061578	0.75551		MCTP2	1.3593	9.93483	0.032979	0.484954		GGCT	0.790121	3.42621	0.112575	0.999808
Scn8a	6.50024	-0.556206	5.28144e-06	5.51541e-05		LTK	2.39696	0.789849	0.0616046	0.75551		UHRF1BP1L	0.937777	10.0958	0.0329824	0.484954		CKAP2	0.749284	5.26189	0.11272	0.999808
Cdh15	5.95016	1.29471	5.28406e-06	5.51541e-05		MRPL33	0.392735	5.13429	0.0616206	0.75551		OR5P3	-0.54594	6.46884	0.033002	0.484954		PRPH	-2.50076	-2.00612	0.112745	0.999808
Dnajc2	-0.948702	6.71886	5.28969e-06	5.51722e-05		USPL1	-0.655749	4.48025	0.0616297	0.75551		TMEM167B	1.1476	8.62891	0.0330081	0.484954		RELL1	1.13877	6.00653	0.112791	0.999808
Cda	1.93123	2.9221	5.29573e-06	5.51947e-05		GADD45B	0.925649	4.51562	0.0616469	0.75551		IGIP	0.99998	8.54737	0.0330416	0.484954		MORN2	0.871815	2.61741	0.112801	0.999808
Gnai2	0.664885	8.91953	5.30131e-06	5.52122e-05		CCDC125	-0.705021	2.69225	0.0616548	0.75551		PPBP	-0.66758	6.90106	0.0330534	0.484954		PFDN1	0.463013	4.27145	0.112887	0.999808
Mex3b	-1.68358	4.72339	5.32284e-06	5.53958e-05		NAGS	1.1333	1.64795	0.061677	0.75551		KCNIP1	-0.983297	6.86673	0.0330992	0.484959		SIDT2	-0.743998	6.52386	0.11295	0.999808
Rprd1a	1.20127	4.32374	5.3473e-06	5.56096e-05		RAE1	0.519099	5.16614	0.061723	0.75551		RASA4	-0.9048	11.0989	0.0331023	0.484959		TJP1	0.887155	6.89442	0.112953	0.999808
Zfp948	-0.826126	5.12646	5.3567e-06	5.56665e-05		RHOJ	-0.841695	5.06433	0.061776	0.75551		ZBTB8B	-0.43763	6.32276	0.0331423	0.485025		FCRL2	-3.01853	-0.535061	0.112989	0.999808
Flacc1	-4.26847	0.128438	5.36096e-06	5.567e-05		CST1	2.82683	-3.68238	0.0619351	0.75551		SDR42E1	0.70255	6.88442	0.0331949	0.485025		DPH5	0.631772	3.56333	0.113121	0.999808
Il17rc	1.24266	5.96095	5.36635e-06	5.56852e-05		POLR3G	-1.04158	4.34908	0.0619958	0.75551		UBE2Q2	1.3016	10.2249	0.033219	0.485025		CCDC103	-1.35748	-0.853119	0.113153	0.999808
Snap47	0.938378	5.57307	5.37397e-06	5.57081e-05		PROK2	1.8845	-2.32811	0.0620158	0.75551		MC1R	-0.66809	11.0827	0.03322	0.485025		KIAA1755	1.81146	4.09728	0.113211	0.999808
Gdi1	0.86394	6.80534	5.37642e-06	5.57081e-05		BICDL1	1.3983	2.34295	0.0620634	0.75551		FOXB1	-0.426615	6.32005	0.0332282	0.485025		KCNK6	-1.34298	1.29005	0.113218	0.999808
AI661453	2.69427	1.25232	5.39185e-06	5.57902e-05		TPP2	-0.576158	5.62922	0.0620666	0.75551		GPC5	-1.66278	7.0414	0.0332546	0.485056		FHOD1	-0.698387	5.246	0.11342	0.999808
Brms1l	0.833492	5.46581	5.3922e-06	5.57902e-05		SLC25A30	-0.856641	4.96037	0.0620682	0.75551		RNF125	1.13202	7.81219	0.0333001	0.485195		TNFRSF4	1.82119	-0.628553	0.113519	0.999808
Msr1	-2.12843	6.50189	5.41394e-06	5.59566e-05		CPEB1	1.43237	2.15352	0.0620725	0.75551		PAG1	0.784043	9.80581	0.0333127	0.485195		ELOVL7	-2.38732	1.07601	0.113755	0.999808
Nasp	-1.07708	6.8292	5.41617e-06	5.59566e-05		WDR41	-0.453851	5.16299	0.0620738	0.75551		PITRM1	-0.70851	10.3714	0.0334579	0.485964		UBE2F	0.667578	5.01518	0.113765	0.999808
2410006H16Rik	-1.47572	5.71975	5.42325e-06	5.59722e-05		ABCA4	1.42502	-2.28127	0.0620856	0.75551		GPR174	1.19072	8.17466	0.0334911	0.485964		RPL6P2	-1.11248	-1.0674	0.113784	0.999808
Gtf3a	-0.766711	4.02316	5.42557e-06	5.59722e-05		MCM10	0.887538	3.16572	0.0621214	0.75551		CCDC91	1.82722	8.54741	0.0335446	0.485964		NDUFA8	0.619854	4.72546	0.113862	0.999808
Scd1	1.00459	8.7823	5.45782e-06	5.62639e-05		SPACA3	1.97691	-2.76751	0.06214	0.75551		LRRC7	-1.38299	7.0656	0.0335687	0.485964		SENP6	0.638647	7.58003	0.113863	0.999808
Ptk7	-0.788477	6.49021	5.47192e-06	5.63634e-05		TCAP	0.842919	-1.12684	0.0621802	0.75551		ASTE1	0.90442	7.28871	0.0336332	0.485964		LOC100652833	0.958643	0.914861	0.113883	0.999808
Gnat2	-2.0397	0.1705	5.47542e-06	5.63634e-05		ERCC8	-0.433007	2.98908	0.0623388	0.756479		TMEM14B	1.18653	10.4105	0.0336469	0.485964		RPL7AP47	-1.64135	-1.29917	0.113941	0.999808
Pdpn	-3.59402	5.42405	5.48442e-06	5.64152e-05		SLC13A3	-1.99842	2.0862	0.0623507	0.756479		ADPRHL1	-0.466343	6.55308	0.0336537	0.485964		RPL7AP5	-1.08761	-0.777431	0.113943	0.999808
Fhl2	-3.42499	4.40858	5.51051e-06	5.66424e-05		LAMC3	2.35235	2.73154	0.0624432	0.756479		DIPK1C	-0.44094	6.49289	0.0336712	0.485964		RAB6D	2.29485	-2.32749	0.114268	0.999808
Xkrx	1.91907	0.0126873	5.53591e-06	5.68267e-05		FBXW8	-0.559584	4.18097	0.0625388	0.756479		SETD9	1.04865	7.20739	0.0337434	0.485964		POC5	-0.591889	3.47962	0.114269	0.999808
Preb	-1.10666	6.68977	5.53644e-06	5.68267e-05		CHST4	1.5365	-5.54418	0.0625731	0.756479		HENMT1	1.01831	7.98191	0.0337916	0.485964		PYGL	2.13443	7.68395	0.114275	0.999808
Dmtn	2.24893	1.1532	5.54723e-06	5.68962e-05		SPATA7	-0.712688	2.77723	0.0625955	0.756479		IRX2	-2.11578	7.08003	0.0338096	0.485964		FABP5	-1.42698	5.09195	0.114332	0.999808
Ampd3	1.97187	4.74596	5.55356e-06	5.69199e-05		NPB	1.76404	-2.76734	0.0626521	0.756479		UBQLNL	-1.08471	7.84066	0.0338188	0.485964		CUEDC1	-0.579522	4.39457	0.114349	0.999808
Tmem176b	1.54702	7.61565	5.56578e-06	5.70041e-05		CCDC3	1.18642	2.82487	0.0626962	0.756479		ATP6V1G1	1.13082	11.0556	0.0338322	0.485964		KRT16	4.04755	-2.14116	0.114461	0.999808
Cenpo	0.93572	3.55585	5.57354e-06	5.70423e-05		NCK2	0.575965	6.10719	0.0627141	0.756479		IFI16	0.67379	10.5965	0.0338516	0.485964		PWP2	-1.03609	3.63938	0.114501	0.999808
Dsel	-2.59787	2.56488	5.57977e-06	5.70649e-05		TRIM35	-0.59395	4.7368	0.0627389	0.756479		SERPING1	0.82357	9.32366	0.0338532	0.485964		FAM124A	-1.47626	1.34613	0.114548	0.999808
St3gal2	-0.72968	6.32532	5.59547e-06	5.71843e-05		CERT1	-0.58738	5.88511	0.0627694	0.756479		DENND2D	0.94601	10.5872	0.0338566	0.485964		IBSP	2.59506	-3.48989	0.114559	0.999808
Nrxn2	5.10234	0.37179	5.63441e-06	5.75353e-05		ARPP21	-3.37579	-2.11811	0.0628417	0.756479		CDC34	-1.10516	9.1075	0.0338833	0.485964		LOC100131465	1.33738	-0.932139	0.114625	0.999808
Zc3h12b	-2.05373	1.18394	5.63793e-06	5.75353e-05		SWAP70	-0.893751	6.40666	0.0628755	0.756479		KLF8	-0.7958	10.2695	0.0339186	0.485964		HCFC1R1	-0.621384	1.76119	0.114651	0.999808
Nipal2	7.48731	-0.643155	5.642e-06	5.75354e-05		TARS3	1.14977	3.50062	0.0629419	0.756479		PLAC9	-1.80242	9.57226	0.0339212	0.485964		GOLGA7B	-2.39163	0.754045	0.114699	0.999808
Oit3	2.54993	-0.925635	5.65664e-06	5.76433e-05		CERS6	1.02231	5.09939	0.0630015	0.756479		PTPN3	0.98195	8.19274	0.0339423	0.485964		CTNNAL1	0.96959	4.93085	0.114811	0.999808
Slc33a1	0.860931	5.59439	5.68414e-06	5.7882e-05		SCML2	1.73892	0.729943	0.0630088	0.756479		NLGN1	1.67771	10.4352	0.033947	0.485964		IGHV3OR16-8	-3.08158	-3.28557	0.115097	0.999808
E230025N22Rik	3.61479	-0.52551	5.69235e-06	5.7924e-05		CSMD1	-2.50273	1.41895	0.0630286	0.756479		RMC1	0.8746	8.65451	0.03395	0.485964		RARS1	0.570109	6.36888	0.115189	0.999808
Noxred1	-2.70842	-0.60075	5.70323e-06	5.79931e-05		WASL	-0.629252	6.38478	0.0631561	0.756595		ACVR1B	0.974773	8.42153	0.0339701	0.485964		EIF3B	0.706587	7.82803	0.115231	0.999808
Lrch1	0.951452	5.73886	5.72485e-06	5.80647e-05		P3H1	0.737803	6.3969	0.0631691	0.756595		SCARF2	-1.36885	8.05938	0.0339772	0.485964		MISP3	1.51209	0.105555	0.115493	0.999808
Lyplal1	-5.11147	-0.717825	5.72565e-06	5.80647e-05		LKAAEAR1	1.99282	-3.15881	0.0631906	0.756595		PALM	-1.33076	8.88237	0.0339894	0.485964		ACTR3B	0.818903	4.01512	0.115493	0.999808
Col15a1	1.23001	5.52785	5.72601e-06	5.80647e-05		AP3S2	-0.44693	4.73978	0.0632558	0.756595		CORO1A	1.06355	10.2154	0.0340462	0.485964		GRAMD4	-0.909105	5.48039	0.115596	0.999808
Zfp324	0.984031	3.67951	5.72819e-06	5.80647e-05		EIF2B4	0.588314	5.3316	0.0633006	0.756595		HTATIP2	0.96299	8.286	0.0340772	0.485964		SRA1	0.607159	3.81075	0.115679	0.999808
Nr3c2	2.25806	1.2528	5.73074e-06	5.80647e-05		MIIP	0.688343	4.79986	0.0634063	0.756595		ZCCHC7	1.75292	9.88159	0.0340921	0.485964		NPIPB3	-0.805243	11.0852	0.115684	0.999808
Vamp5	1.49115	3.49272	5.74284e-06	5.81232e-05		TRMT1L	0.508339	4.3742	0.0634833	0.756595		MCF2L	-1.62809	8.53153	0.0341123	0.485964		ZMYND19	0.795946	2.9055	0.11569	0.999808
AA414768	-3.86748	0.863794	5.74471e-06	5.81232e-05		DLEU1	-0.53552	3.79713	0.0635049	0.756595		NKX6-1	-0.39669	6.3125	0.0341201	0.485964		FGB	-3.13785	-4.49681	0.115732	0.999808
Stat6	0.752	7.2444	5.75019e-06	5.81372e-05		HPS6	0.485962	3.9852	0.0635919	0.756595		LPCAT3	0.84727	11.7255	0.0341781	0.485964		ZNF618	1.09263	4.8151	0.115756	0.999808
Dnmt3l	-3.67015	-0.0348118	5.83769e-06	5.89797e-05		HERC3	-0.950416	5.68055	0.0638037	0.756595		LYPD6	-1.80019	7.0944	0.0341825	0.485964		PMS2P1	0.682085	4.62653	0.115824	0.999808
Myl6	1.01775	7.75295	5.84581e-06	5.90198e-05		RAPGEF4	-1.36675	3.31157	0.0638112	0.756595		NOG	-2.58273	8.00504	0.0341977	0.485964		IRAG1	-1.88038	2.32491	0.115873	0.999808
Pcgf3	-1.04971	6.43861	5.88856e-06	5.94091e-05		ASTN1	2.81204	-3.90371	0.0638173	0.756595		MIR1246	-0.32938	6.28943	0.0342136	0.485964		GRM8	2.48673	-1.21304	0.115885	0.999808
Lgals2	2.54885	-1.26131	5.89712e-06	5.94523e-05		ANKRD20A1	-1.13377	-0.602483	0.0638467	0.756595		LTBP3	-1.28327	9.12438	0.0342166	0.485964		C8G	1.67864	-2.01893	0.116046	0.999808
Cryz	-1.0749	5.19177	5.90122e-06	5.94523e-05		SERPINH1	1.19694	8.30881	0.0638964	0.756595		ATXN2L	-0.677865	10.493	0.0342688	0.486326		RPS2P40	-1.12939	-0.689713	0.116082	0.999808
Pacc1	-0.802255	4.59409	5.93387e-06	5.96971e-05		CPVL	1.15342	5.7699	0.0639052	0.756595		RHBDL1	-1.09352	7.55561	0.0342995	0.486326		BSDC1	-0.610793	5.05177	0.116345	0.999808
Dock9	-1.36346	6.03465	5.93394e-06	5.96971e-05		PPIEL	-1.02305	-0.0806728	0.0640281	0.756595		CERT1	0.83121	9.81572	0.0343152	0.486326		MRO	1.57193	-0.912305	0.116364	0.999808
Cep70	0.788525	3.3949	5.95253e-06	5.98417e-05		ARHGEF33	-1.05262	-1.13154	0.0640333	0.756595		OR4E2	-0.522	6.35764	0.0344262	0.486858		GNB5	-0.954709	3.48085	0.116365	0.999808
Gprasp1	1.17366	4.6549	5.96231e-06	5.98976e-05		QRICH2	0.652498	1.31701	0.0640418	0.756595		ENDOV	-1.82995	10.0314	0.034435	0.486858		HNRNPA1	0.684288	10.4041	0.116367	0.999808
Gcsh	-1.07614	5.82682	5.9742e-06	5.99746e-05		SPRY2	-1.18958	6.38579	0.064186	0.756595		MAPKAPK3	0.87528	12.412	0.0344655	0.486858		PCID2	0.672839	5.20594	0.1164	0.999808
Pak4	0.687479	4.98446	5.98234e-06	6.00138e-05		TSPY2	-2.78539	-5.01633	0.0642245	0.756595		EPHB6	-1.40304	7.95963	0.0345038	0.486858		RP9P	0.922547	3.3109	0.116405	0.999808
Gjb4	2.33611	2.13806	5.99201e-06	6.00364e-05		GNAZ	1.80644	1.22807	0.0642322	0.756595		TBX20	-0.493963	6.60765	0.0345156	0.486858		IFNLR1	-2.55646	-0.118436	0.116471	0.999808
S100a6	-1.31237	9.87252	5.99306e-06	6.00364e-05		INPP5B	-0.559882	4.4527	0.0643	0.756595		PHIP	0.81836	10.598	0.0346201	0.486858		LMOD1	-1.6512	3.15172	0.116473	0.999808
Sf3b3	-1.15082	8.28381	6.00904e-06	6.0154e-05		FAM227B	-0.75101	1.78078	0.0644226	0.756595		CYP4F22	-0.58611	6.5675	0.0346237	0.486858		PODNL1	2.82559	0.448459	0.116541	0.999808
Casp7	1.02971	4.5954	6.01928e-06	6.02141e-05		DTX3L	-0.624107	6.32935	0.0644916	0.756595		CLN5	1.03435	10.2311	0.0346243	0.486858		ANKS6	0.721949	3.5244	0.116554	0.999808
Lamc2	-2.34352	3.70689	6.07465e-06	6.07028e-05		RPL10P9	-2.8683	-1.47491	0.0645409	0.756595		SCX	-0.40308	6.40889	0.0346931	0.486858		THSD7B	-2.36483	-1.30156	0.116962	0.999808
Cep20	0.768463	5.03628	6.0767e-06	6.07028e-05		KIAA2012	-0.738905	0.90707	0.0645856	0.756595		HERC6	1.20266	8.18724	0.0346985	0.486858		RPSAP53	-3.74539	0.425578	0.117065	0.999808
Hoxa4	-2.47799	1.06534	6.09951e-06	6.08365e-05		SLC35C2	0.425715	5.88964	0.0646014	0.756595		STAT1	0.623197	12.5773	0.0347255	0.486858		HILPDA	1.2265	1.46908	0.117107	0.999808
Tcp11l1	1.24598	3.54592	6.10339e-06	6.08365e-05		C4A	-1.70997	2.691	0.0646137	0.756595		MGAT5	-1.0267	7.59404	0.0347296	0.486858		DEDD	-0.458804	4.82103	0.117144	0.999808
Grsf1	-0.830043	6.61989	6.10524e-06	6.08365e-05		KPNA3	-0.608851	5.63066	0.0646145	0.756595		TOMM70	1.07666	8.99484	0.0347625	0.486858		CDK5RAP2	0.476739	7.74042	0.117225	0.999808
Atg4a	0.79606	3.83018	6.10841e-06	6.08365e-05		SH3RF3	1.22559	3.30101	0.0646361	0.756595		ZFP42	-0.31475	6.32383	0.0347909	0.486858		LMOD2	1.89202	-1.57808	0.117253	0.999808
Ttll5	1.15487	5.35507	6.11153e-06	6.08365e-05		KIN	0.579153	4.04992	0.0648154	0.756595		RPL37	-1.1068	8.06933	0.0348031	0.486858		PJVK	-0.85282	1.62907	0.117323	0.999808
Morc4	-1.85312	5.32476	6.12403e-06	6.09182e-05		HTATIP2	1.36268	4.88463	0.0648516	0.756595		BNC1	-0.793527	6.58506	0.0348047	0.486858		VWFP1	-1.91472	1.40381	0.117345	0.999808
Car11	3.34667	0.96092	6.13195e-06	6.09542e-05		NACC2	-0.646624	5.7143	0.0648951	0.756595		LMNTD1	-0.46682	6.45646	0.0348597	0.486858		RBP5	-1.88604	1.73763	0.117455	0.999808
Ppp2cb	-0.856065	6.61886	6.1446e-06	6.10257e-05		BID	0.644873	4.48361	0.0649317	0.756595		NYX	-1.14867	6.91157	0.0348838	0.486858		NME1	0.956851	5.51335	0.117557	0.999808
Nyap1	-2.48467	1.28584	6.15047e-06	6.10257e-05		DCTN6	-0.536074	5.02933	0.0649715	0.756595		DOCK2	1.16937	9.80961	0.0348889	0.486858		AGMO	3.22975	2.40419	0.117562	0.999808
Enox1	-2.83045	1.32251	6.15204e-06	6.10257e-05		MYO7B	1.40934	-0.783699	0.0650428	0.756595		TRIM24	-0.947947	9.09703	0.0349187	0.486858		ANXA11	-0.733349	6.48968	0.117928	0.999808
Tamalin	-1.23171	3.99807	6.18404e-06	6.13002e-05		CDC25A	1.02636	3.4189	0.0651091	0.756595		FOXB2	-1.5886	6.62949	0.0349246	0.486858		VN1R1	1.17618	1.25828	0.117937	0.999808
Kat2b	0.795774	6.51174	6.22286e-06	6.16419e-05		C1QTNF3-AMACR	-1.95722	-0.220428	0.0651122	0.756595		FBXO6	0.88192	11.4628	0.0349724	0.486858		ZNF670	1.31203	1.72787	0.118019	0.999808
Chac2	0.912764	4.15082	6.24937e-06	6.18614e-05		TBP	-0.408585	3.46699	0.0651409	0.756595		RCOR2	-2.17489	7.48986	0.0349818	0.486858		MTND4P12	2.01526	-2.01825	0.118095	0.999808
Unc5c	3.87796	-0.525235	6.25599e-06	6.18837e-05		NLRP4	-2.61188	-4.4269	0.0652075	0.756595		OR10H2	-0.64486	6.55199	0.0349877	0.486858		SVIP	0.826492	3.47245	0.118167	0.999808
Fbxl16	-2.71101	3.94909	6.27405e-06	6.20191e-05		GAB1	-0.994793	4.53892	0.065245	0.756595		ANAPC1	-0.71844	10.5232	0.0350141	0.486858		MOSPD2	0.919189	5.01942	0.118188	0.999808
Hpf1	-0.727208	5.71262	6.28128e-06	6.2039e-05		ARGLU1	-0.63929	6.40984	0.0652497	0.756595		KLHL20	0.85397	9.19933	0.0350373	0.486858		PTDSS2	0.869409	4.52868	0.118202	0.999808
Aamdc	1.88907	3.07012	6.28481e-06	6.2039e-05		KIF4A	0.813612	4.42109	0.0652577	0.756595		HEBP2	0.76134	11.1322	0.0350415	0.486858		TIGD6	0.618404	1.716	0.118218	0.999808
Hoxa2	1.0799	1.78471	6.30437e-06	6.21888e-05		PIAS3	0.581553	5.14358	0.0653276	0.756595		TES	-0.827295	9.70005	0.0350643	0.486858		ITGA5	-1.514	5.59797	0.11824	0.999808
Sim1	5.26308	-0.382309	6.32988e-06	6.23971e-05		PSMB5	0.489805	6.51588	0.0653384	0.756595		NIPAL3	1.13922	7.80103	0.0350731	0.486858		KCNA7	1.81893	-1.94683	0.118331	0.999808
Afap1	-1.31555	6.46809	6.35475e-06	6.25987e-05		ITGA3	-1.94188	7.2014	0.065345	0.756595		C5orf15	0.70427	11.9176	0.0351175	0.486858		ZNF146	0.698488	5.19575	0.118461	0.999808
Foxf1	-1.25131	4.38079	6.36361e-06	6.26196e-05		ARX	2.45917	-2.61517	0.065355	0.756595		CXorf38	0.93644	8.95159	0.0351461	0.486858		XYLT1	1.89537	4.94266	0.118674	0.999808
Nip7	-0.979123	5.66104	6.3657e-06	6.26196e-05		LRRC10B	1.43883	-1.24465	0.0654863	0.756595		ZNF286B	1.18777	8.69966	0.0351789	0.486858		CLIC2	-1.587	2.98321	0.118765	0.999808
Armc9	0.972401	4.05239	6.38654e-06	6.27428e-05		ZSCAN12	-1.11944	1.97427	0.0655531	0.756595		TRAPPC3	0.55438	12.4288	0.0351853	0.486858		TNFSF15	1.56298	-0.838226	0.118826	0.999808
Dennd2c	-1.69546	2.50956	6.38707e-06	6.27428e-05		PWWP3B	1.75724	-3.69729	0.0655805	0.756595		POU2AF1	2.53575	8.8819	0.0352316	0.486858		PPP5C	0.689424	5.66528	0.118853	0.999808
Mst1	3.43827	0.270201	6.3966e-06	6.27929e-05		OSBPL5	0.916025	4.64269	0.0656123	0.756595		SLC25A37	-0.47422	6.48377	0.0352572	0.486858		ENO3	-0.903734	3.15713	0.118869	0.999808
Eda2r	1.94255	4.61423	6.44159e-06	6.3154e-05		IGLV10-54	3.10527	-3.33844	0.0656309	0.756595		CCAR2	-0.933673	9.18946	0.03527	0.486858		FAM90A11P	3.13145	-2.99182	0.118889	0.999808
Irak1	0.718886	7.51162	6.44229e-06	6.3154e-05		EVA1B	1.12981	5.08627	0.0656966	0.756595		SAMD5	-2.04001	8.374	0.0352821	0.486858		TNFRSF21	1.4973	5.33979	0.118921	0.999808
Ndufb2	0.957886	4.11146	6.45593e-06	6.32441e-05		CACNA1G	1.76068	-0.441636	0.0657317	0.756595		DMRTC2	-0.80667	6.40006	0.0352927	0.486858		DNAJB6P7	-0.879651	1.17053	0.118936	0.999808
Thsd7a	3.06606	0.478284	6.46609e-06	6.3285e-05		CENPT	0.410978	4.7635	0.0657728	0.756595		ANKRD13B	-1.03011	7.13116	0.0353029	0.486858		TRAV21	2.84418	-3.25857	0.118954	0.999808
Fstl1	-2.40645	6.35851	6.46903e-06	6.3285e-05		FRS2	-0.604163	4.75359	0.0658056	0.756595		S1PR3	1.19151	10.2139	0.0353643	0.487369		DRD2	2.88762	-2.05727	0.119414	0.999808
Agap3	-0.759889	6.18073	6.49184e-06	6.34575e-05		ERC2	-1.26304	-2.15739	0.0658943	0.756595		NPFFR2	-0.451083	6.47505	0.0354024	0.487558		BUD23	0.857874	6.18277	0.11944	0.999808
Mtx2	-0.911751	6.39124	6.49561e-06	6.34575e-05		ZFR2	1.8398	-1.34703	0.0659018	0.756595		ELL2	1.03445	11.3742	0.0354365	0.487691		SLC38A3	2.21862	-2.10973	0.119481	0.999808
Pla2g7	-1.60111	7.30404	6.52708e-06	6.3721e-05		PDCD4	-0.786065	6.69514	0.065995	0.756595		SLC12A4	-1.33972	8.56166	0.035475	0.487885		DHFR	0.970579	3.46826	0.119701	0.999808
Ift22	1.16234	4.12179	6.53951e-06	6.37984e-05		SLC17A7	1.11452	1.26148	0.066037	0.756595		QPCT	1.65697	7.96672	0.035527	0.488035		SNRNP25	0.808499	3.664	0.119707	0.999808
Slc7a6	-0.954196	5.93157	6.54751e-06	6.38326e-05		OPRL1	1.20159	0.322829	0.0661009	0.756595		CDC6	-0.56646	6.71839	0.0355358	0.488035		SMPX	2.52839	-2.75932	0.119784	0.999808
Tmem102	3.34558	0.416295	6.56224e-06	6.39323e-05		SCN8A	1.55914	0.817964	0.0661404	0.756595		FGF18	-1.27144	7.42738	0.0355592	0.488035		CASQ2	-2.10458	-0.0348117	0.119815	0.999808
Retreg1	-1.15483	5.32028	6.57823e-06	6.4044e-05		ZNF732	-2.01187	-2.8219	0.0661468	0.756595		RNLS	1.40935	8.18786	0.0355883	0.4881		GOT1	0.874633	4.43665	0.119993	0.999808
4931428F04Rik	-0.92524	3.58769	6.59119e-06	6.41001e-05		NETO2	1.27439	4.07561	0.066183	0.756595		PHTF1	0.77762	9.21454	0.035656	0.488693		PKDREJ	-0.969446	0.847284	0.120111	0.999808
Cela1	-2.76835	1.37067	6.59302e-06	6.41001e-05		SH3D19	-1.13061	4.6452	0.0661948	0.756595		ADAMTS7	-0.672745	6.93639	0.0357273	0.489335		PDLIM2	-1.22125	2.88925	0.12024	0.999808
Bphl	1.33123	3.851	6.61682e-06	6.42464e-05		LARGE2	2.78173	-2.14675	0.0662169	0.756595		TRDN	-0.41964	6.44566	0.0357628	0.489485		CAPG	-2.3623	4.78823	0.120271	0.999808
Pitpnm1	1.08532	6.88906	6.61713e-06	6.42464e-05		PRDM15	0.667123	3.45095	0.0662473	0.756595		BCAM	-1.22922	8.30034	0.0358412	0.490222		H2BC14	1.68227	2.63674	0.120386	0.999808
Coq10a	1.031	3.92252	6.62239e-06	6.42535e-05		ZC3H12C	-0.949864	4.64317	0.066261	0.756595		EDA	-0.783898	7.28576	0.0358687	0.490263		SBDS	0.685324	6.26576	0.120535	0.999808
Srebf1	0.809488	7.07963	6.62891e-06	6.42727e-05		TTI1	0.498099	4.6918	0.0663122	0.756595		MME	-2.24025	8.21422	0.0359585	0.490958		ZNF184	0.695241	3.86254	0.120595	0.999808
Tmtc2	3.81533	1.41254	6.67584e-06	6.46732e-05		NKX2-2	3.57991	-2.59035	0.066381	0.756595		SNHG17	-1.30721	9.21743	0.0359811	0.490958		LYAR	0.674102	4.43364	0.120921	0.999808
Mboat1	-1.61686	4.16925	6.67933e-06	6.46732e-05		ALDH6A1	-0.745892	4.10215	0.0664277	0.756595		MS4A14	-0.93939	7.41646	0.0359933	0.490958		SSX1	3.56143	-2.59255	0.12094	0.999808
Elk3	0.845185	6.90443	6.69714e-06	6.48015e-05		PCGF5	-0.928568	5.22683	0.0665591	0.756595		OR8I2	-0.55751	6.43813	0.0360573	0.491496		IGLV4-69	-3.49734	-2.21007	0.121021	0.999808
Fam178b	1.67919	-0.568899	6.70619e-06	6.48448e-05		UBE2S	0.985974	6.06463	0.0666953	0.756595		SH3BP2	1.25638	9.97701	0.0360888	0.49159		ATRNL1	2.88796	3.0955	0.121087	0.999808
H2-M3	1.5773	4.88603	6.73391e-06	6.50675e-05		AFDN	-0.89	5.91772	0.0667208	0.756595		PAFAH1B1	-0.85415	9.86914	0.0362673	0.493363		NPR3	-3.06008	-0.572691	0.121198	0.999808
Rae1	-0.964259	6.32174	6.7384e-06	6.50675e-05		CMTR2	-0.638617	4.41161	0.0667301	0.756595		TDRD3	-0.75197	7.16093	0.0362683	0.493363		TINF2	-0.4989	6.6991	0.121239	0.999808
Gm21154	4.63411	-3.44272	6.77017e-06	6.52974e-05		RCE1	0.462602	3.62534	0.066844	0.756595		GPRC5A	-1.07452	11.1646	0.0363951	0.49475		EHF	2.73774	-0.242993	0.121262	0.999808
Cd151	1.44779	7.17767	6.77141e-06	6.52974e-05		GRM1	-1.85798	-0.291825	0.0668611	0.756595		MRPL22	0.82891	10.4424	0.0364934	0.495471		SNX13	0.647978	6.59481	0.121362	0.999808
Lzts2	0.691249	6.35908	6.79661e-06	6.54606e-05		SNX24	-0.701409	3.59986	0.066969	0.756595		CABCOCO1	-0.77546	6.713	0.0364977	0.495471		NCKAP5	1.66553	3.35564	0.121436	0.999808
Zfp810	1.26771	2.81819	6.79757e-06	6.54606e-05		CFAP298-TCP10L	1.76478	-1.00589	0.0670182	0.756595		NCOR2	-0.669227	10.6827	0.0365428	0.495567		NAA20	0.62225	5.29611	0.121638	0.999808
Ids	1.23708	6.89456	6.83245e-06	6.57391e-05		ZNF335	0.389238	4.32607	0.0670395	0.756595		LTB4R	-1.18582	9.68039	0.0365678	0.495567		TRIP10	-0.874944	4.77377	0.121702	0.999808
Trim2	1.1304	4.8724	6.83576e-06	6.57391e-05		HSD17B12	-0.561592	6.06144	0.0670421	0.756595		C19orf48	-0.774177	9.6409	0.0365867	0.495567		STK32C	-0.916022	2.8305	0.12178	0.999808
Cnp	0.878675	5.18659	6.85041e-06	6.58354e-05		UBE3D	-0.562521	1.70393	0.0670914	0.756595		ZNF324	-1.0679	7.03021	0.036604	0.495567		LRP10	-0.641989	5.86107	0.121874	0.999808
Anxa4	1.12502	7.41726	6.87649e-06	6.60413e-05		THAP5	-0.619895	4.94571	0.0671369	0.756595		LAMP2	1.02323	10.0388	0.0366542	0.495577		LEP	-2.70787	-1.94431	0.121967	0.999808
Tmem165	-0.652099	6.57393	6.89295e-06	6.61546e-05		ETNK2	1.8315	3.6652	0.0672085	0.756595		RAB11FIP2	0.712495	10.0737	0.0366543	0.495577		RNF180	-2.05902	2.43552	0.121978	0.999808
Fosl2	0.974299	7.62224	6.91781e-06	6.63483e-05		TMEM138	0.397022	4.48897	0.0672674	0.756595		CHCHD3	-0.85491	8.9171	0.0366908	0.495735		POLE4	0.668399	3.30983	0.122024	0.999808
Dhx38	-0.912511	6.23435	6.92382e-06	6.63611e-05		STAMBPL1	-1.04507	3.68569	0.0672749	0.756595		EFR3A	1.00164	11.393	0.0368612	0.497597		RRP1B	0.603597	5.7793	0.122025	0.999808
Dnah7b	7.73724	0.579889	6.92892e-06	6.63651e-05		LYRM9	-0.902284	2.85025	0.0672762	0.756595		BCAR1	-0.89566	7.91594	0.0369707	0.497597		UROD	-0.57934	6.23651	0.12243	0.999808
Dennd10	0.755336	5.68254	6.95331e-06	6.65538e-05		BANP	0.473178	3.7027	0.0673403	0.756595		SLC2A12	-0.42638	6.38284	0.036978	0.497597		SEC61B	0.624805	4.90244	0.122439	0.999808
Marchf3	2.2156	1.50254	6.963e-06	6.66016e-05		AHR	-1.25122	6.68307	0.0674308	0.756595		TRIP6	-0.92168	10.8015	0.0370017	0.497597		AVL9	0.53252	5.84059	0.122455	0.999808
Plekhg2	1.00165	6.41586	6.97256e-06	6.66481e-05		UFD1	0.54684	5.79708	0.0674427	0.756595		FOSL2	-0.76652	12.3777	0.0370088	0.497597		ZCCHC3	1.04421	1.94888	0.122462	0.999808
Hdgf	-0.807517	9.06982	6.99122e-06	6.67815e-05		EFCAB5	-1.01346	0.329687	0.0674646	0.756595		STK33	1.29664	10.0822	0.0370108	0.497597		MBOAT4	1.3806	-0.967588	0.122696	0.999808
Cobll1	2.00399	5.71577	7.03061e-06	6.71125e-05		LAMA5	1.11686	5.8549	0.0675278	0.756595		DOCK8-AS1	0.89105	6.95291	0.0370137	0.497597		ERCC2	0.81556	5.84223	0.122827	0.999808
Gdpd2	6.5412	-0.994855	7.10667e-06	6.77929e-05		GTPBP3	0.454091	4.33446	0.0675569	0.756595		LHCGR	-0.44494	6.27689	0.0370548	0.497597		KCND1	1.04156	1.66625	0.122938	0.999808
Rasa4	1.27619	4.89627	7.13813e-06	6.80473e-05		MMP13	3.91558	1.379	0.0675838	0.756595		SEC23B	0.71417	10.6907	0.0370713	0.497597		SEC63	0.651285	8.11593	0.123002	0.999808
Elp4	1.5241	3.05648	7.14714e-06	6.80874e-05		PAIP2B	-0.984831	2.25016	0.0675871	0.756595		MGARP	-0.482423	6.7775	0.0370899	0.497597		ZC3H8	0.71844	3.48429	0.123056	0.999808
Fcrlb	-2.68383	1.55988	7.17686e-06	6.83247e-05		SERPINA3	-2.82592	3.82908	0.067628	0.756595		CCNB1IP1	-0.891222	9.295	0.037127	0.497597		ZBTB6	0.542459	2.46769	0.123083	0.999808
Bckdha	1.26652	4.83912	7.22755e-06	6.87611e-05		PIGS	-0.557095	5.6577	0.0676325	0.756595		ACVR1	0.66962	10.659	0.0371274	0.497597		MAGEL2	2.69249	-1.02199	0.123646	0.999808
Urb2	-1.53774	5.32376	7.26021e-06	6.89927e-05		NFS1	0.472395	4.39331	0.0677301	0.756595		SNU13	0.821903	10.3691	0.0372572	0.498673		CRYBB1	-1.46443	-1.01212	0.123653	0.999808
Tmem156	-3.78748	0.20239	7.26162e-06	6.89927e-05		TIMM23	0.487089	5.2619	0.0677354	0.756595		NAGPA	0.98606	9.90413	0.0372576	0.498673		SYT15	-1.63561	-0.642861	0.123678	0.999808
Tbc1d16	-1.67641	3.9472	7.28555e-06	6.91737e-05		CCDC71L	-0.735258	5.61381	0.0677695	0.756595		PSMB8	0.659305	11.0456	0.0373374	0.498895		CENPM	1.35954	2.14007	0.12376	0.999808
Bcl7a	-1.39091	4.4806	7.329e-06	6.95397e-05		CNIH4	0.612843	5.66689	0.0677807	0.756595		FABP4	-1.24864	7.09601	0.0374037	0.498895		ICAM4	1.51629	-1.26586	0.123763	0.999808
Uspl1	-0.631253	5.78503	7.34116e-06	6.96086e-05		PROSER1	-0.584518	5.1897	0.0678398	0.756595		COX6C	0.8563	10.4665	0.0374155	0.498895		RAB29	-0.704721	4.44776	0.123894	0.999808
Kctd12b	-1.62199	2.54048	7.37094e-06	6.98442e-05		ZNRF3	1.069	3.64188	0.067931	0.756595		LOC401040	-0.50173	6.37547	0.037419	0.498895		SAPCD1	1.45531	-1.4357	0.123932	0.999808
Rhoj	-2.29638	4.02687	7.39476e-06	6.99979e-05		PMS2	-0.508965	4.10669	0.0679326	0.756595		ADCY1	-0.682035	6.77971	0.0374204	0.498895		SPDYE6	0.759986	6.58381	0.123993	0.999808
Mid1	-2.5223	7.22662	7.39958e-06	6.99979e-05		NUFIP1	-0.547153	3.6672	0.0679361	0.756595		LVRN	-2.13379	7.44126	0.0374252	0.498895		LARGE2	-2.01159	-1.9201	0.12401	0.999808
Efna5	1.21724	4.499	7.40196e-06	6.99979e-05		FGF14	1.61317	0.121873	0.067973	0.756595		ICOSLG	-0.82693	11.2658	0.0374496	0.498895		PCDHGB1	2.05332	2.49391	0.124038	0.999808
Steap2	-0.82833	7.71555	7.41579e-06	7.00819e-05		GALNT6	1.0876	2.85385	0.0680513	0.756595		TFAMP1	-0.858705	10.1476	0.037494	0.498895		OARD1	0.84375	3.62815	0.124286	0.999808
Nup54	-1.08964	5.56554	7.43095e-06	7.01785e-05		LRRC42	0.554655	4.37935	0.0681039	0.756595		PLCL2	1.0033	9.84654	0.0375174	0.498895		PFN4	0.878902	-0.352731	0.124523	0.999808
Tha1	1.80807	2.29253	7.43819e-06	7.02001e-05		ACVR1B	-0.438581	4.53828	0.0681788	0.756595		SAR1B	0.74802	10.0164	0.0375427	0.498895		PSG5	3.19569	-1.4629	0.124761	0.999808
Pla2g12a	-1.13983	4.56475	7.47577e-06	7.0483e-05		CHTF18	0.874753	4.36288	0.0682532	0.756595		TRAM1	0.98837	12.275	0.0375488	0.498895		STIL	1.01129	4.9567	0.125068	0.999808
Elovl5	1.09863	7.10064	7.48165e-06	7.0483e-05		KRT6C	-2.48782	-4.25638	0.0682742	0.756595		H1-7	-0.55042	6.45114	0.0375879	0.499082		PSMD14	0.570517	5.59156	0.125072	0.999808
Celsr2	2.4313	-0.27285	7.48307e-06	7.0483e-05		ENPP4	-1.44907	2.55339	0.068276	0.756595		KRT6A	-1.87191	7.13107	0.0376806	0.499981		MANSC4	-1.77201	-1.86598	0.125199	0.999808
Agbl3	1.08151	3.41522	7.50534e-06	7.06458e-05		AUNIP	0.741635	1.73921	0.0683004	0.756595		CPE	1.59713	11.4707	0.0377892	0.500599		ANGPTL8	-1.10557	0.212413	0.125268	0.999808
Id1	2.75362	3.03955	7.52108e-06	7.07471e-05		TSPY4	-4.11844	-4.70545	0.0683909	0.756595		MRGPRX4	-0.47834	6.55733	0.0378542	0.500599		ADH4	-1.2059	-0.176911	0.125522	0.999808
Hoxd8	-3.57094	3.57272	7.54664e-06	7.09404e-05		ZNF19	-0.469174	1.57835	0.0684039	0.756595		CPNE7	-1.58216	7.45499	0.0378772	0.500599		PYROXD2	1.73127	4.59543	0.125748	0.999808
Esm1	-3.20953	5.01532	7.59525e-06	7.13501e-05		CMTM8	1.72771	1.65843	0.0684112	0.756595		RBP1	-1.03668	10.0094	0.0379071	0.500599		NDC80	1.06489	3.86371	0.125836	0.999808
Lsm6	-0.849162	5.492	7.61576e-06	7.14954e-05		NCR3LG1	1.63394	1.5623	0.0684347	0.756595		IRGQ	-1.03822	9.50961	0.0379139	0.500599		TMEM37	-2.03601	0.834703	0.125888	0.999808
Krba1	-2.54276	2.22087	7.63026e-06	7.15841e-05		TPPP3	1.43933	3.42663	0.0684596	0.756595		BIN3	-0.41931	6.51654	0.0379275	0.500599		CYP2T1P	-1.02334	0.187527	0.125896	0.999808
Gpr85	-2.28202	1.62859	7.63899e-06	7.16187e-05		RWDD2A	-0.65882	2.69508	0.0684708	0.756595		BBC3	-1.02151	8.1447	0.0379421	0.500599		ELMOD3	-0.617659	4.32691	0.125957	0.999808
Mbnl1	0.734269	8.59898	7.65542e-06	7.17253e-05		RGS10	0.79136	4.93031	0.0684934	0.756595		DDIT4	0.65033	12.3217	0.0380367	0.500599		PUM3	0.76154	6.14391	0.126084	0.999808
Apoo	0.733653	3.61244	7.68112e-06	7.18883e-05		SLC26A2	-1.21899	6.25515	0.0685101	0.756595		PIAS4	-0.47533	13.2791	0.0380403	0.500599		PPM1N	-1.21936	0.460991	0.12609	0.999808
Arhgef3	1.20358	5.81073	7.68296e-06	7.18883e-05		HYI	0.688194	4.55998	0.0688816	0.760008		ZNF770	1.04382	7.95349	0.0380476	0.500599		STPG3	-1.40424	-1.09138	0.126105	0.999808
Pak1	1.13968	6.09639	7.70266e-06	7.19565e-05		PTPN20	-1.78225	0.925436	0.0689099	0.760008		FBXO33	1.16487	8.5299	0.038068	0.500599		ARHGAP35	0.414039	7.0987	0.126211	0.999808
Zfp512	-0.786662	5.1627	7.70669e-06	7.19565e-05		TMEM161B	-0.741671	4.48485	0.0689908	0.760399		PNPLA3	-0.49835	6.46009	0.0380694	0.500599		DNAAF4	0.926099	1.39021	0.126374	0.999808
Lamb1	-1.54347	8.98448	7.71476e-06	7.19565e-05		CRIP2	-0.793147	6.71083	0.069211	0.76134		NFATC1	-1.2757	7.98832	0.0380756	0.500599		RPL17P33	-0.985451	-1.20302	0.126446	0.999808
Nkd2	2.46752	0.672776	7.71534e-06	7.19565e-05		GPR180	-0.608553	5.03457	0.069255	0.76134		TSPAN1	-0.44907	6.69329	0.0380915	0.500599		CHRNA7	-2.74067	-2.18393	0.126481	0.999808
Akt2	0.705459	6.7259	7.71561e-06	7.19565e-05		RAD54L	0.821961	3.2153	0.0692551	0.76134		RSPH10B	-0.585835	6.66577	0.038103	0.500599		MRGBP	0.612176	3.11175	0.126487	0.999808
Nol8	-0.894754	5.30993	7.72125e-06	7.19618e-05		C7orf57	-1.69758	-0.941001	0.0692583	0.76134		PKIB	1.05352	8.20461	0.0381447	0.500615		PERM1	3.07606	-0.91929	0.126539	0.999808
Gbe1	1.94607	5.15517	7.74336e-06	7.21205e-05		ITGA2	-1.34575	4.67082	0.0693614	0.761892		PSMB3	0.83726	12.3597	0.0381668	0.500615		IGHV3-53	-3.98471	-0.977516	0.126657	0.999808
Dzip1l	-0.682082	5.53378	7.80639e-06	7.26599e-05		GGA1	0.657335	6.1549	0.0694102	0.761892		PDZD8	1.30954	10.6068	0.0381818	0.500615		MTHFSD	0.755668	2.95553	0.126689	0.999808
Itm2b	0.927337	9.72156	7.85524e-06	7.30666e-05		CPEB3	-0.828839	1.94321	0.069638	0.761892		PDIK1L	1.0356	9.45711	0.0382043	0.500615		SPIN4	1.03946	1.31417	0.12671	0.999808
Kars	-0.888081	7.6779	7.87976e-06	7.32467e-05		WNT7B	2.81229	-1.17059	0.0696549	0.761892		PSME2	0.62275	10.9163	0.0382327	0.500657		IFITM1	-1.72872	5.62918	0.126768	0.999808
Speer3	3.42293	-1.0484	7.89849e-06	7.33727e-05		PPIAP46	-0.714348	0.717357	0.0696703	0.761892		SLC22A5	1.30912	10.2374	0.0382779	0.500914		IGLV1-40	-3.70183	-0.0286333	0.126843	0.999808
Trio	-1.20215	7.87242	7.91451e-06	7.34356e-05		MTSS2	-0.961366	6.3014	0.0697508	0.761892		CCDC33	-0.47107	6.51367	0.0383024	0.500914		UGT2B7	4.09158	-0.515307	0.126891	0.999808
Efcc1	-2.60041	-1.20863	7.91562e-06	7.34356e-05		PSMC4	0.589264	5.40018	0.0697751	0.761892		EFNA5	1.15388	10.6932	0.0383393	0.501069		ZNF839	0.749487	4.33046	0.12717	0.999808
Frmd8	0.705178	5.49248	8.01078e-06	7.42699e-05		PDZD11	0.629258	5.0975	0.0697977	0.761892		ANKRD11	-0.559815	11.1439	0.038467	0.501975		SAAL1	0.670937	4.12206	0.12724	0.999808
Bscl2	1.43577	5.07986	8.02612e-06	7.43635e-05		DQX1	1.64228	-2.52282	0.069828	0.761892		CSMD2	-1.14477	7.70846	0.0384813	0.501975		CDSN	-2.5901	-1.58763	0.127443	0.999808
Slf1	-0.902805	5.18881	8.0365e-06	7.44111e-05		KIAA1549	1.56712	2.78383	0.0698596	0.761892		PROZ	-0.37142	6.2708	0.0385023	0.501975		TENM1	-1.87708	2.57926	0.127459	0.999808
Wdpcp	0.912682	3.69565	8.05935e-06	7.45578e-05		WNK4	-1.8428	2.54183	0.0699564	0.761892		PGC	-0.61154	6.53839	0.0385092	0.501975		RPS21	0.695378	5.36214	0.127495	0.999808
Rmdn2	1.32797	3.1141	8.06286e-06	7.45578e-05		SLC10A7	-0.670355	3.08904	0.0701322	0.761892		OR2B2	-0.29878	6.32249	0.0385428	0.502087		CEBPA	-2.28033	1.73943	0.127606	0.999808
Zfp759	1.46212	1.42625	8.08461e-06	7.47103e-05		ZNRF1	0.769965	4.05296	0.0702723	0.761892		TAPBPL	0.5605	11.5818	0.03864	0.502441		DNMT1	0.557155	8.57587	0.127712	0.999808
Hhat	-1.55919	3.74376	8.11695e-06	7.49602e-05		CNBP	-0.521399	8.1608	0.0703633	0.761892		RABGGTA	-1.12709	8.89919	0.0386573	0.502441		NRBF2	-0.613277	2.93745	0.127786	0.999808
Cd79a	-1.84235	0.285688	8.13049e-06	7.50364e-05		CPAMD8	0.949816	1.07667	0.0703832	0.761892		SRP14	0.63323	11.1718	0.0386581	0.502441		CXCL11	2.91831	0.0481339	0.127797	0.999808
Lmo7	-2.85927	6.52547	8.13688e-06	7.50466e-05		FBLN2	1.26833	5.82033	0.0703918	0.761892		RPL23AP7	-0.85304	10.0262	0.0386706	0.502441		WDR41	-0.632836	5.46946	0.127823	0.999808
Cetn4	1.00013	2.78467	8.16407e-06	7.52484e-05		PTPRU	1.31338	3.56561	0.0704053	0.761892		KRT85	-0.37275	6.3843	0.0387173	0.502721		ARRDC3	0.967563	5.87978	0.127842	0.999808
Rgma	0.940902	7.29414	8.18076e-06	7.53533e-05		UBL4A	0.399028	5.46332	0.0704121	0.761892		NAAA	0.914923	9.4515	0.0387654	0.503019		MAPK8IP1	-0.920262	3.43649	0.127934	0.999808
Impact	-1.05912	6.78363	8.19775e-06	7.54362e-05		IVD	-0.732646	5.16688	0.0704625	0.761892		CGREF1	-1.28858	8.02789	0.0389597	0.504565		ENGASE	-0.773702	4.89212	0.128212	0.999808
Samd5	-6.05205	-0.867047	8.2004e-06	7.54362e-05		RABEPK	0.54737	4.33645	0.0705132	0.761892		DPCD	0.8364	10.0739	0.0389707	0.504565		SCIN	3.04983	3.19192	0.128312	0.999808
Trmt44	-0.885926	3.31718	8.22381e-06	7.56025e-05		ARPC5L	0.50796	5.42032	0.0705231	0.761892		FOXK2	-1.02117	7.75437	0.0389962	0.504565		NQO2	0.643904	3.90473	0.128314	0.999808
Palm	0.869695	6.05491	8.28933e-06	7.6136e-05		ETV5	-0.931091	7.34126	0.0705503	0.761892		FOXJ1	-1.63725	6.88859	0.0390221	0.504565		PGM3	0.558477	5.33873	0.128344	0.999808
Smad5	-0.889986	7.40102	8.29257e-06	7.6136e-05		RAB11FIP5	0.97529	4.49714	0.0706155	0.761892		FOXD4L5	-0.71098	6.62556	0.0390636	0.504565		OASL	-2.09122	2.23811	0.128443	0.999808
Gm14412	3.71673	0.154598	8.30742e-06	7.6223e-05		ZNF701	-0.640575	2.8066	0.0707589	0.761892		SPEF2	-1.00106	7.5544	0.0391146	0.504565		ZKSCAN1	0.844682	6.79177	0.128473	0.999808
Gstt1	3.92224	1.14465	8.32005e-06	7.62676e-05		ST3GAL5	-1.44583	5.9891	0.0707933	0.761892		STK4	0.92906	11.1349	0.0391446	0.504565		PCK2	-0.855106	4.13271	0.12851	0.999808
Gclc	0.921112	5.26893	8.32303e-06	7.62676e-05		SLC29A4	1.50784	2.21882	0.0707949	0.761892		FAM210A	-0.84517	10.3761	0.039171	0.504565		PIGT	0.615661	7.2081	0.128546	0.999808
Emc1	-0.902774	5.94538	8.33415e-06	7.6311e-05		GTF2F2	-0.615994	5.21931	0.0708474	0.761892		CUTC	0.87914	8.52676	0.039195	0.504565		ZNF157	1.90801	-1.35479	0.128549	0.999808
Ikbkg	1.10906	5.94908	8.33853e-06	7.6311e-05		RASL11A	0.911599	0.991112	0.0708561	0.761892		SLC25A21	-0.35849	6.35269	0.0391977	0.504565		UBL5	0.600641	5.89304	0.128627	0.999808
Tnfrsf11a	-1.29731	4.88142	8.40782e-06	7.68955e-05		EGLN1	-0.590581	6.19815	0.0708607	0.761892		BTBD11	0.832613	7.34966	0.0391982	0.504565		NAP1L4	0.558999	5.87386	0.128789	0.999808
Trip13	-1.52209	5.22173	8.41602e-06	7.69026e-05		S100A5	2.70763	-2.27264	0.070965	0.761892		ARHGDIG	-0.51263	6.42489	0.0392288	0.504565		MMP16	2.60821	4.61115	0.12879	0.999808
Slc25a29	2.30978	2.30584	8.41943e-06	7.69026e-05		NTS	3.54984	-2.7539	0.0709897	0.761892		TMPRSS5	-0.63129	6.59743	0.0392833	0.504565		OR2A14	-2.70474	-3.0198	0.128844	0.999808
Fkbp10	-2.92288	6.00315	8.45537e-06	7.71811e-05		IWS1	0.429316	5.77085	0.0710053	0.761892		IKZF3	1.43844	9.10021	0.0392838	0.504565		OTUD1	-0.775232	2.25106	0.128852	0.999808
Mkrn3	-5.33976	-1.43519	8.46704e-06	7.72334e-05		CPNE3	-0.635176	6.45573	0.0711015	0.761892		UBE2D2	0.66406	11.1921	0.0392868	0.504565		MMD	-0.928361	2.49486	0.129097	0.999808
St6galnac4	-1.87497	4.38517	8.47199e-06	7.72334e-05		GRAP	0.76332	2.21726	0.0711392	0.761892		FBXO28	1.02559	9.38751	0.0392885	0.504565		SHROOM1	1.26412	2.28207	0.12913	0.999808
Strbp	1.43999	5.63571	8.49553e-06	7.73982e-05		KLF3	-0.62116	5.49709	0.0711394	0.761892		LGR5	-1.54215	6.90911	0.0393592	0.504762		CACNB3	-1.21998	3.57601	0.129161	0.999808
Rgl3	1.35509	3.83944	8.56569e-06	7.79873e-05		CHL1	-2.42683	5.82144	0.0712232	0.761892		GPAT4	-0.90766	9.41537	0.0393739	0.504762		ZNF503	-1.32231	2.68016	0.129297	0.999808
Cilp2	2.57377	0.587365	8.58073e-06	7.80742e-05		ADGRF5	1.17821	5.04177	0.0714362	0.761892		ZNF70	-1.06732	7.82223	0.039391	0.504762		EEF1A1P17	1.05478	-0.535875	0.129313	0.999808
Sp110	2.28836	5.95682	8.5864e-06	7.80757e-05		HBS1L	-0.551739	5.34345	0.0714618	0.761892		MYO1A	1.44762	7.38801	0.0394049	0.504762		DPF1	1.70622	-0.0866296	0.129374	0.999808
Prcc	-0.71688	5.7996	8.6035e-06	7.8181e-05		FKBP10	1.32927	7.43441	0.0714696	0.761892		ASAP1-IT1	-0.90172	9.69021	0.0394521	0.505018		CPOX	0.841874	5.11038	0.129392	0.999808
Fibp	1.38986	5.45694	8.61459e-06	7.82317e-05		GJA3	2.00037	2.82081	0.0715296	0.761892		RAB5IF	0.79205	10.8672	0.0394824	0.505018		CACNA1H	-1.80504	2.78013	0.12945	0.999808
Elmo1	1.39122	5.12789	8.62439e-06	7.82323e-05		TMEM42	0.984324	1.77558	0.0715309	0.761892		COL6A2	-0.966223	10.0421	0.0395231	0.505018		MED18	0.466255	2.445	0.129467	0.999808
Rab11fip2	1.47635	6.07227	8.62568e-06	7.82323e-05		BTC	-2.70956	-1.56538	0.0715565	0.761892		STARD7-AS1	-0.8806	7.5865	0.0395396	0.505018		VDAC1	0.709149	6.72698	0.129606	0.999808
Cdkl3	1.44205	3.2298	8.63415e-06	7.82515e-05		HSD17B6	1.55521	0.136834	0.0715609	0.761892		CTNNA1	0.844095	11.0053	0.0395748	0.505018		AURKAIP1	0.921257	3.25851	0.129678	0.999808
Snai2	-1.99053	3.86289	8.63883e-06	7.82515e-05		CENATAC	-0.676996	2.11229	0.0716521	0.761892		ST13P4	-0.64359	6.80704	0.039577	0.505018		DUSP9	-2.87583	-1.84925	0.12969	0.999808
Gng5	-0.918162	6.21109	8.68863e-06	7.86524e-05		GMPPA	0.705803	5.36953	0.0716783	0.761892		BTN3A2	0.92948	11.4418	0.039644	0.505018		PEMT	-0.74142	3.58424	0.129772	0.999808
Slc35a5	0.951611	5.11922	8.7369e-06	7.90389e-05		GPHN	-0.805877	3.49054	0.0716812	0.761892		SNORD1B	1.34975	8.28606	0.0396517	0.505018		CCNI2	1.08327	-1.31477	0.129817	0.999808
Cpt1c	2.15081	0.699292	8.76154e-06	7.92112e-05		WFS1	0.84323	5.11635	0.0717367	0.761892		PLCD3	-1.69252	8.86046	0.0396524	0.505018		DAB2	-1.08342	7.3831	0.129984	0.999808
Septin4	1.14535	3.90616	8.79156e-06	7.9432e-05		PDF	-0.51358	2.69446	0.0717392	0.761892		TATDN3	0.701135	10.2022	0.0396788	0.505033		PQBP1	0.607861	5.68501	0.13021	0.999808
Pfn2	-1.56693	4.40011	8.79725e-06	7.94328e-05		DDT	0.817941	4.85762	0.0717421	0.761892		PLEKHG5	-0.582338	6.97293	0.0397127	0.505087		CTSK	-1.89887	7.24301	0.130296	0.999808
Aimp1	-0.833603	6.29012	8.83894e-06	7.97585e-05		RSPO4	2.13843	-1.80267	0.07175	0.761892		EGR3	-1.78319	8.82267	0.0397363	0.505087		OR7E12P	-2.35206	-0.825437	0.130382	0.999808
Zkscan17	-0.746878	6.2638	8.85935e-06	7.98635e-05		TEDC2	1.04632	2.63638	0.0717847	0.761892		ODF3	-0.41888	6.3783	0.0397589	0.505087		TMEM212	0.879874	-0.0658944	0.130458	0.999808
Hcn3	-3.74119	0.142964	8.86183e-06	7.98635e-05		ECHDC1	-0.564921	5.75863	0.0717866	0.761892		CATIP	-0.42141	6.39964	0.0398372	0.50576		ITGA9	1.39684	6.45259	0.130501	0.999808
Snx18	-0.947783	6.49671	8.86828e-06	7.98708e-05		KDM1B	-0.556885	4.64955	0.0717873	0.761892		RPRM	-2.29032	7.11576	0.0399571	0.506702		EGFL6	-2.69754	0.606244	0.130519	0.999808
Cars2	-0.643609	4.22592	8.88149e-06	7.993e-05		SLC34A3	1.33249	-2.31097	0.0718516	0.761892		MIR221	-1.51897	8.21177	0.0400253	0.506702		IPMK	-0.721081	3.30849	0.130595	0.999808
Fcna	-4.75066	1.40667	8.88612e-06	7.993e-05		VAMP7	-0.508632	5.84462	0.0718884	0.761892		COPG2	1.06585	9.85657	0.040027	0.506702		TSR2	0.470161	3.28826	0.130697	0.999808
Heatr1	-1.22945	6.50669	8.92981e-06	8.01379e-05		PAX8	-1.85613	1.11805	0.0719184	0.761892		IER5L	-0.94523	10.0055	0.0400632	0.506702		ARF6	-0.605521	5.02251	0.13078	0.999808
Agrn	1.23328	6.99352	8.93339e-06	8.01379e-05		MEA1	0.73694	6.11508	0.0719503	0.761892		CPA3	1.10982	8.48283	0.040064	0.506702		CCDC92	-0.487584	2.99286	0.130942	0.999808
Pls3	1.57862	7.80508	8.9334e-06	8.01379e-05		UCHL3	-0.487142	4.05886	0.0719946	0.761892		FBXL7	-0.48647	6.68667	0.0400695	0.506702		EHBP1L1	-0.8162	7.50744	0.130969	0.999808
Cenpm	1.07886	3.58275	8.93432e-06	8.01379e-05		FERMT3	-1.01124	5.37473	0.0719952	0.761892		XKR8	1.18369	7.49364	0.0400889	0.506702		VPS37D	1.6645	-1.03931	0.130982	0.999808
Apod	-3.90851	3.43676	8.93748e-06	8.01379e-05		GMFB	-0.606903	6.24182	0.0720754	0.762018		TEX55	-0.68794	6.71591	0.0402322	0.507614		VWF	-1.52858	7.80422	0.131038	0.999808
Nlgn3	-1.62454	2.20696	8.95073e-06	8.0206e-05		MECOM	1.24954	2.95848	0.0721667	0.762018		SMNDC1	1.24529	10.0763	0.0402422	0.507614		GLI1	-1.41197	0.121266	0.131074	0.999808
Kbtbd3	1.00504	1.98423	8.95869e-06	8.02266e-05		NKX2-4	2.8348	-3.07809	0.0721912	0.762018		PLEKHG3	-1.45348	10.2072	0.0402792	0.507614		SPATA12	-1.26545	-0.491494	0.131381	0.999808
Airn	-3.03426	0.736151	8.96803e-06	8.02466e-05		KRT5	-3.05	-0.773064	0.0722356	0.762018		P2RY6	1.14197	7.60986	0.0402835	0.507614		CEMP1	-0.799338	2.9132	0.131462	0.999808
Polr3d	-0.998474	4.53488	8.97223e-06	8.02466e-05		PIK3C2B	0.993852	3.95762	0.0722371	0.762018		ANXA7	1.00697	8.04516	0.0403323	0.507614		PCDHGC5	1.44699	2.6988	0.131619	0.999808
Rab32	0.944625	6.26449	8.98393e-06	8.03006e-05		KIF12	2.56759	-2.96346	0.0723111	0.762018		RXFP3	-0.51467	6.37523	0.0403463	0.507614		CXCL8	2.77926	1.01559	0.131749	0.999808
Wbp11	-0.827324	7.11283	9.01565e-06	8.04967e-05		TMEM9	0.69182	6.19444	0.0723324	0.762018		NRG4	-0.61683	6.79366	0.0403552	0.507614		SEMA4F	-0.964243	3.3129	0.131759	0.999808
Rpap2	-0.721055	4.95612	9.01722e-06	8.04967e-05		NME1	0.709041	6.97215	0.0723824	0.762018		DCTN4	0.94629	8.33627	0.0403642	0.507614		CSTF3	0.525006	4.68439	0.13181	0.999808
Gipc2	4.52593	0.524971	9.04082e-06	8.06566e-05		PAM	1.17684	6.404	0.072417	0.762018		NLGN3	-0.87585	7.43654	0.0404497	0.50765		PIWIL2	-0.868386	0.805037	0.131903	0.999808
Hoxa3	1.50712	2.81551	9.07334e-06	8.08959e-05		KCNMA1	1.42525	3.69997	0.0725222	0.762645		NAT8L	-0.48694	6.44909	0.0404563	0.50765		RPL41P2	-0.903827	0.860294	0.131913	0.999808
Tcof1	-1.14325	6.85639	9.09955e-06	8.10594e-05		PRORSD1P	-0.905465	0.416539	0.0726939	0.76397		DIS3	-0.71704	10.5491	0.040458	0.50765		USP32P1	-2.35645	2.95884	0.131966	0.999808
Iqcd	1.62504	1.36507	9.10342e-06	8.10594e-05		LENG1	0.591945	0.136313	0.0729229	0.764472		TTC39B	0.8752	7.63514	0.0404687	0.50765		NPM1	0.767976	9.43496	0.132134	0.999808
Lamb2	1.21077	7.09464	9.10882e-06	8.10594e-05		ZNF17	-0.509566	2.47383	0.0730586	0.764472		AGER	-0.89857	7.43298	0.0405448	0.508001		MMS19	-0.55086	6.85396	0.132213	0.999808
Ldlrap1	-1.26073	4.73728	9.12775e-06	8.11769e-05		PCDHGB6	0.642707	0.744053	0.0731845	0.764472		NOL7	0.60377	12.4918	0.0406007	0.508001		RHBDF2	-1.07261	4.71739	0.13229	0.999808
Erg28	0.902789	5.3255	9.14873e-06	8.13125e-05		KAT2B	-1.29211	5.24979	0.0731977	0.764472		HAND2-AS1	-0.46774	6.4561	0.0406122	0.508001		LIPH	2.20374	-1.47582	0.132312	0.999808
Diaph2	1.20698	6.29441	9.16185e-06	8.13781e-05		ZNF106	-0.937708	7.74633	0.0732657	0.764472		PRR23B	-0.91378	6.4682	0.04062	0.508001		C15orf62	-0.987413	1.798	0.132348	0.999808
Mapkapk5	-0.648344	5.55842	9.19983e-06	8.16643e-05		SORBS1	-1.31076	5.84009	0.0732865	0.764472		HEXA	-0.87542	10.5351	0.0406633	0.508001		PAGE5	5.38556	-0.89872	0.132443	0.999808
4930523C07Rik	-0.74028	4.42073	9.21115e-06	8.17137e-05		NAF1	-0.46893	3.28901	0.0733553	0.764472		MIR126	-0.97982	6.62903	0.0406699	0.508001		POC1A	1.02401	2.69738	0.132446	0.999808
Agpat4	-1.11021	4.5005	9.2228e-06	8.17659e-05		KLF4	-0.878526	3.82689	0.0733557	0.764472		HLA-DOA	0.87962	10.6172	0.0407276	0.508001		C1orf122	-0.694657	2.12015	0.132514	0.999808
Hexim2	1.09652	2.37027	9.23289e-06	8.17994e-05		FAM107B	0.572191	4.88595	0.0733809	0.764472		SPG7	-0.87078	10.6793	0.0407343	0.508001		TNFAIP1	-0.568662	4.19492	0.132687	0.999808
Dpcd	1.13296	3.83863	9.23811e-06	8.17994e-05		CEP162	-0.609023	3.30146	0.0735025	0.764472		IFIH1	0.98743	8.08566	0.0407521	0.508001		IGHV1-69	-4.78338	-1.28004	0.132854	0.999808
Cracr2b	1.42414	3.34843	9.33223e-06	8.25812e-05		FGD1	0.734716	4.80365	0.0735096	0.764472		AJUBA	-1.34896	7.82117	0.0407562	0.508001		RNF157	1.23136	4.55629	0.132877	0.999808
Tpk1	0.926508	2.4652	9.3984e-06	8.31149e-05		KCNG3	2.49433	-1.90039	0.0735623	0.764472		PCGF5	0.99298	8.51237	0.040782	0.508001		SV2A	2.04982	2.70681	0.132904	0.999808
Fam53b	1.50243	4.66181	9.40704e-06	8.31395e-05		DARS2	0.660991	4.83172	0.0735701	0.764472		SERINC1	0.90605	9.80363	0.0408017	0.508001		RPL9P3	-0.808979	0.12616	0.132919	0.999808
Cmpk2	2.22182	5.36679	9.42271e-06	8.32261e-05		BECN1	-0.480766	6.31336	0.073593	0.764472		SOCS1	1.12137	10.0596	0.0408463	0.508238		SLC16A5	1.76718	2.55711	0.132924	0.999808
Slc18b1	0.96082	4.27384	9.42924e-06	8.32319e-05		SASH1	-0.702369	6.07025	0.0736116	0.764472		TAS2R50	-1.05237	8.42546	0.0408815	0.50836		MPZL1	0.874458	4.9133	0.132976	0.999808
Gpr141	3.13005	3.81739	9.44521e-06	8.32708e-05		PGBD2	0.566718	3.16439	0.0736721	0.764472		CAPZA2	0.61624	12.7304	0.040948	0.508847		SNX5P1	2.0388	-2.07415	0.132985	0.999808
Dync1li2	-0.889556	7.21206	9.44538e-06	8.32708e-05		UTS2B	-1.76618	0.732331	0.0737098	0.764472		PVRIG	1.28211	7.57154	0.0409716	0.508847		PELI3	-0.76717	2.50429	0.132995	0.999808
Asb16	3.706	-1.06071	9.47557e-06	8.34851e-05		CYLD	-0.541896	5.51999	0.0737138	0.764472		SERPINB5	-0.32084	6.30923	0.0410219	0.508867		CUL3	0.473386	6.62239	0.133028	0.999808
Gm15050	1.42147	1.46369	9.54236e-06	8.40213e-05		HOXD8	1.1408	3.3162	0.0737367	0.764472		CDHR3	-1.42622	7.92847	0.0410356	0.508867		KHK	-0.91161	2.71102	0.133095	0.999808
Naf1	-0.861224	5.59308	9.57861e-06	8.42882e-05		NUS1	-0.561409	5.92078	0.073749	0.764472		SPATA45	-0.36325	6.37199	0.0410886	0.508867		TMC5	2.23676	-2.66164	0.133118	0.999808
Wnt6	1.79302	3.22596	9.66174e-06	8.4967e-05		GSTP1	1.68944	7.32104	0.0737641	0.764472		HMGCS1	-0.66604	11.5876	0.0410994	0.508867		VBP1	0.570221	4.00959	0.13318	0.999808
Nup133	-0.989453	5.89799	9.68445e-06	8.5114e-05		OR2A7	-1.98593	-1.83954	0.07379	0.764472		STK17B	0.87512	10.7813	0.0411457	0.508867		CHST12	0.740999	3.31637	0.133345	0.999808
Vti1b	0.926214	5.68042	9.7038e-06	8.52084e-05		CERK	0.600619	5.95402	0.0737925	0.764472		LUZP2	-2.57855	7.39373	0.0411511	0.508867		POU2F1	0.449407	5.17528	0.133671	0.999808
Sprr2k	4.46751	-2.3373	9.70721e-06	8.52084e-05		WLS	-0.776804	6.36044	0.0738578	0.764608		POU5F2	-0.37295	6.49266	0.0411626	0.508867		XRCC2	1.25473	1.96587	0.133676	0.999808
Nme4	-1.50858	2.81791	9.72243e-06	8.52892e-05		GUCY1B2	-2.46474	-2.50936	0.0739642	0.764608		APOO	0.84841	9.61986	0.0412171	0.508867		NEURL2	-1.17339	0.499492	0.133729	0.999808
Soga3	-7.05337	-0.883984	9.7737e-06	8.56426e-05		KIF22	0.558463	5.53854	0.0739743	0.764608		DKK1	-1.78458	7.0322	0.0412171	0.508867		IBTK	0.681921	6.86706	0.13382	0.999808
Vopp1	1.40973	4.76987	9.77479e-06	8.56426e-05		POLR1D	-0.661542	6.27247	0.0739884	0.764608		KCTD15	-1.00349	10.7178	0.0412278	0.508867		TMPRSS11F	2.65327	-1.4824	0.133824	0.999808
Slc22a15	-1.25361	3.0279	9.789e-06	8.57142e-05		KCTD17	0.991391	3.50783	0.0740956	0.764894		SRR	-0.95298	9.2679	0.0413179	0.509504		OR6A2	-2.11013	-1.68588	0.133873	0.999808
Mllt3	1.44065	5.72357	9.80781e-06	8.58259e-05		CIRBP	-0.734675	7.88947	0.0741938	0.764894		TLN2	-0.92022	11.8269	0.0413304	0.509504		TMEM150A	-0.586465	3.30843	0.13397	0.999808
Leng9	0.922607	1.98879	9.82617e-06	8.59335e-05		TRAPPC11	-0.655711	5.20053	0.0742002	0.764894		MFHAS1	0.79848	9.98964	0.0413954	0.50999		PGLYRP1	-1.0253	-1.02546	0.134039	0.999808
Pnkp	0.873721	4.7514	9.83589e-06	8.59655e-05		TSPYL1	-0.551418	5.51413	0.0742629	0.764894		GOLGA2	-0.84289	10.9598	0.04144	0.510081		RBMX	0.506231	7.19567	0.134284	0.999808
Trnp1	-2.79462	1.54776	9.94019e-06	8.68236e-05		MMP2	1.35877	7.69849	0.0743053	0.764894		SELL	1.60933	9.26447	0.041467	0.510081		MOCOS	-1.57384	4.49283	0.134318	0.999808
Tspo	1.29033	7.04969	9.9621e-06	8.69615e-05		PSMC3IP	0.639111	3.38006	0.0743279	0.764894		OR4A16	-0.29367	6.31449	0.0415014	0.510081		KLF6	-1.03907	8.15439	0.134442	0.999808
Dbf4	-1.09483	6.48199	9.98153e-06	8.70302e-05		CHCHD10	1.51804	3.28581	0.0743361	0.764894		SLC3A2	-0.641427	10.2824	0.0415278	0.510081		SDS	-1.49026	0.968335	0.134443	0.999808
Cs	0.801502	7.76741	9.98224e-06	8.70302e-05		RTN4R	1.93864	2.17918	0.0744398	0.76549		TPPP3	-1.21148	6.78798	0.0415485	0.510081		CATSPER3	1.6136	0.0863027	0.134528	0.999808
Gins3	-1.0655	3.98135	1.00414e-05	8.74924e-05		TP53I13	0.86327	5.3306	0.0745411	0.765898		FAS	0.785955	10.4245	0.0415559	0.510081		KCNJ2	1.65832	2.43363	0.134538	0.999808
Cks2	-0.710357	5.72767	1.01011e-05	8.7958e-05		EFNB2	0.944419	4.10352	0.0745971	0.765898		GPC2	-1.13663	8.10597	0.0416555	0.510576		GOLGA8N	-1.17476	5.00126	0.134582	0.999808
Smg6	0.756755	7.6167	1.01423e-05	8.82627e-05		SIVA1	0.528814	5.17979	0.0746323	0.765898		SRGN	0.85847	11.8919	0.0416589	0.510576		AP1G2	-0.869527	5.8579	0.134603	0.999808
Rec114	-2.39962	0.301389	1.0151e-05	8.82842e-05		GAGE2E	-4.71907	-2.0766	0.0746626	0.765898		ZMPSTE24	0.70292	10.0221	0.0416817	0.510576		BMS1P9	-2.95863	-1.54903	0.134693	0.999808
Aunip	-1.19848	3.39619	1.01677e-05	8.83751e-05		WNT10A	1.50243	-0.711946	0.0748322	0.767167		PLEC	-1.0655	10.0789	0.041701	0.510576		PCDHGA12	1.4715	4.24749	0.134775	0.999808
Kansl2	0.727538	6.66363	1.01905e-05	8.85198e-05		TMEM164	-0.535027	5.69911	0.074918	0.767577		CDON	-0.654075	6.87868	0.041724	0.510576		AKAP9	0.72113	9.35801	0.13482	0.999808
Naglu	0.677215	5.86828	1.02178e-05	8.87022e-05		POLR2F	0.558534	6.05213	0.0750029	0.767976		SNX2	1.17829	8.00579	0.0417548	0.510641		WDR37	-0.638079	4.60128	0.13488	0.999808
Zzz3	-1.16253	7.19318	1.02294e-05	8.87484e-05		FKBPL	0.655087	0.769429	0.0751233	0.768209		TMEM129	-0.37779	6.4818	0.0419503	0.511947		ACE	-1.59547	4.47583	0.135112	0.999808
Ercc8	-0.932498	3.27352	1.02657e-05	8.89589e-05		ASIC1	1.27839	1.17465	0.0751626	0.768209		CDK10	-0.66558	10.624	0.0419542	0.511947		DYNLL2	0.877875	4.38011	0.135187	0.999808
Smpd2	0.928464	4.1715	1.02662e-05	8.89589e-05		GANC	-0.772412	4.32536	0.0751746	0.768209		FMO4	0.87036	9.19009	0.0419577	0.511947		PIANP	-1.76356	-1.65413	0.135203	0.999808
Ints12	-0.818884	5.09322	1.02921e-05	8.91293e-05		DAD1	0.552171	7.00201	0.0752409	0.768209		ST8SIA1	0.944045	8.47549	0.0420001	0.511947		ZNF614	0.779596	3.11571	0.13521	0.999808
Txlnb	1.89318	1.26747	1.03109e-05	8.92377e-05		PAFAH1B2	-0.460235	6.36434	0.0752552	0.768209		RESF1	0.824025	9.74971	0.0420068	0.511947		PML	-0.842419	6.52595	0.135306	0.999808
Aqp6	-4.16872	-3.30303	1.03255e-05	8.93094e-05		DOLK	0.52439	4.20018	0.0753382	0.768587		NEURL4	-1.3052	7.99561	0.0420494	0.511947		ZNF777	-0.590967	4.10426	0.135371	0.999808
Il3ra	1.47387	4.02961	1.03442e-05	8.94164e-05		DENND10	0.432639	5.08735	0.0754141	0.768893		TNFRSF10B	-0.67972	10.8134	0.042059	0.511947		ASCC3	0.54701	7.70133	0.135452	0.999808
Gar1	-1.08365	5.30152	1.03844e-05	8.96748e-05		ITGA5	1.23894	6.73889	0.0755475	0.769152		ADA2	1.00339	9.31632	0.0420926	0.511947		MED23	-0.504269	7.02466	0.135561	0.999808
Rab11fip1	-1.49425	3.84797	1.03928e-05	8.96748e-05		RBM10	0.522542	5.93509	0.0756124	0.769152		PCBP3	0.95164	7.18724	0.042166	0.511947		ARVCF	1.54814	2.49623	0.135564	0.999808
Plp2	-0.780855	5.65568	1.0393e-05	8.96748e-05		NTF3	1.96767	-1.98307	0.0756768	0.769152		PLAAT5	-0.36667	6.40044	0.0421694	0.511947		KLRC2	2.0414	-0.123272	0.1356	0.999808
Prr14	0.696074	5.56754	1.04112e-05	8.97438e-05		HLF	-1.89857	0.275015	0.0757119	0.769152		KDM2A	-0.73985	9.89929	0.0422185	0.511947		BICC1	-1.94359	3.79071	0.135672	0.999808
Myc	-0.92604	6.83346	1.04137e-05	8.97438e-05		PLEKHO1	0.722948	5.95134	0.0757574	0.769152		THSD4	1.79012	10.2693	0.0422266	0.511947		NDUFAB1	0.659962	4.59069	0.1357	0.999808
Eef1e1	-1.05824	5.02178	1.04304e-05	8.9809e-05		CLDND2	0.862876	-0.734095	0.075758	0.769152		ZNF470	1.0327	8.67024	0.0422304	0.511947		SUMF1	-0.445476	4.98944	0.135723	0.999808
Col5a2	-4.50381	6.72937	1.04339e-05	8.9809e-05		LOC642929	-1.09114	1.31556	0.0757613	0.769152		CLIC6	1.49774	10.0058	0.0422396	0.511947		PANK3	0.630963	5.30057	0.135851	0.999808
Tmem158	-2.18936	2.72544	1.04786e-05	9.01384e-05		ATL3	-0.519674	6.24967	0.0758776	0.769798		RAB23	-0.904537	8.75334	0.0422459	0.511947		C9orf64	1.29908	3.01366	0.13586	0.999808
Bms1	-0.730298	6.82954	1.04865e-05	9.01482e-05		PRR29	0.80518	0.41693	0.0759754	0.769798		CRTC3	0.6004	11.3451	0.0423349	0.512404		KLHL4	-2.48325	-1.07969	0.135986	0.999808
Iqgap3	-1.43784	6.77618	1.04924e-05	9.01482e-05		RFPL3S	1.26041	-1.43422	0.0759781	0.769798		FAM13B	0.592975	11.0524	0.0423382	0.512404		LRRC46	-0.942302	0.437462	0.135987	0.999808
Anapc7	-0.739173	5.64451	1.05274e-05	9.03493e-05		ADM2	1.51509	2.48647	0.0762064	0.769798		XPO5	-0.71875	10.0342	0.0423606	0.512404		REPS2	-0.82406	3.93785	0.136087	0.999808
Mybl2	-1.91568	5.85233	1.05285e-05	9.03493e-05		GAMT	1.29678	3.48435	0.0762419	0.769798		TMSB15A	-0.416	6.44576	0.0423956	0.512517		BCDIN3D	-0.644557	1.50776	0.136258	0.999808
Ttc39a	1.47141	2.65263	1.05979e-05	9.08899e-05		ARHGEF26	-0.919152	2.34228	0.0762432	0.769798		NME5	1.09125	10.014	0.0425595	0.514001		GABRR1	2.23939	-2.2352	0.136296	0.999808
Flvcr2	2.9273	1.37912	1.06112e-05	9.09489e-05		CEP57L1	-0.648445	3.06696	0.0762533	0.769798		ELK1	1.24501	10.0149	0.0425697	0.514001		PSAT1	2.5064	4.77275	0.136347	0.999808
Arhgap9	1.07634	4.38976	1.06307e-05	9.10607e-05		ZNF208	-1.56958	-0.870344	0.0762862	0.769798		ZNF22	0.721055	11.2431	0.04261	0.514172		KCNIP3	-1.88867	1.50033	0.136363	0.999808
Micu1	0.813186	5.96527	1.0707e-05	9.16591e-05		SLC2A13	-1.1534	3.62787	0.0763483	0.769798		TXNDC17	1.23864	8.59924	0.0426354	0.514172		NAGK	-0.667495	6.43334	0.136435	0.999808
Tmem151a	1.68675	1.39887	1.07375e-05	9.18648e-05		DNM1	1.09408	4.1055	0.0763731	0.769798		FAM199X	1.04933	9.52217	0.042682	0.514214		NPPA	-0.936832	0.809263	0.136492	0.999808
Ptprq	-3.11975	-1.63136	1.07597e-05	9.19991e-05		ISM1	1.49041	0.22974	0.0763759	0.769798		SCNN1G	-1.24289	6.74085	0.0427642	0.514214		LAMB3	-1.70133	4.06544	0.136517	0.999808
Csn3	3.27194	0.789056	1.07732e-05	9.20586e-05		ZEB2	-0.501998	7.3566	0.0763771	0.769798		CD69	1.08952	8.8406	0.0427865	0.514214		KCTD1	1.00723	3.11343	0.136545	0.999808
Creb3l1	2.52471	2.2359	1.07883e-05	9.21327e-05		GALNTL6	2.27027	-2.6151	0.0764414	0.769982		NOD1	-1.12308	9.7717	0.0428024	0.514214		GRK5	-0.920413	4.61107	0.136597	0.999808
Pigp	0.993216	5.00342	1.07988e-05	9.21664e-05		MZT1	-0.68999	4.85929	0.076582	0.770311		FCHSD1	-1.02431	6.99533	0.0428118	0.514214		PHF13	0.727759	3.62984	0.136607	0.999808
Spata7	0.895748	3.48864	1.08175e-05	9.22617e-05		DHRS7	-0.752565	5.96606	0.0766274	0.770311		MSANTD3	-0.67298	10.8993	0.0428155	0.514214		MRPS27	-0.701682	5.40801	0.136783	0.999808
Erp27	-3.55887	0.340918	1.08229e-05	9.22617e-05		FHL1	1.18864	4.96097	0.0766423	0.770311		SNTG1	-0.62178	6.36567	0.042819	0.514214		PACRGL	0.642051	3.82301	0.136857	0.999808
Tmem242	0.955667	5.13681	1.08587e-05	9.2511e-05		PRRT4	2.51815	-0.776235	0.0767022	0.770311		D2HGDH	-1.2014	9.90346	0.0429433	0.515253		GMPR2	-0.409554	5.14425	0.136899	0.999808
Spin4	-0.775384	1.94684	1.09524e-05	9.32222e-05		DGCR6L	0.675672	5.3249	0.0767379	0.770311		WASH3P	-0.940097	9.93925	0.0429571	0.515253		SATL1	0.692286	0.65005	0.136918	0.999808
Hrob	-1.40233	4.42104	1.09553e-05	9.32222e-05		TARBP1	-0.654737	4.94947	0.0767787	0.770311		POLE4	0.75061	10.0981	0.0429964	0.515415		UCN2	-3.17249	-1.91561	0.13693	0.999808
Sh3yl1	-2.15729	0.677891	1.09847e-05	9.33201e-05		LMAN2L	0.488456	4.43573	0.0768629	0.770311		MIR134	-0.49818	6.39776	0.0430562	0.51563		COQ7	0.553741	2.94332	0.136942	0.999808
Asb7	0.710742	4.34135	1.09864e-05	9.33201e-05		ZNF692	0.585359	4.40797	0.0768832	0.770311		BIRC2	0.57678	11.949	0.0430902	0.51563		POTEC	2.91401	-2.00017	0.137103	0.999808
Gopc	0.746276	5.85542	1.09866e-05	9.33201e-05		GPR143	3.31706	4.33064	0.0769728	0.770311		NRARP	-1.73258	8.36984	0.0430917	0.51563		ADCY2	-2.88725	1.65367	0.137329	0.999808
Azin2	1.82149	4.46797	1.10203e-05	9.35504e-05		TMEM87A	-0.674038	6.33255	0.0770367	0.770311		RAD18	-0.795895	7.11568	0.0431177	0.515632		SDC4	0.914791	4.1878	0.137352	0.999808
Coprs	-0.974063	2.63801	1.10535e-05	9.37727e-05		LATS1	-0.53674	4.68899	0.0770637	0.770311		SOHLH2	-0.39794	6.43076	0.0432224	0.516575		LIN54	0.49845	5.47341	0.137378	0.999808
Npepl1	-0.9853	7.05291	1.10597e-05	9.37727e-05		SPAG9	-0.419286	7.19005	0.0770649	0.770311		FLJ42627	-1.06664	9.43611	0.0432813	0.51697		DMAC1	0.713285	2.74054	0.137467	0.999808
Bace1	1.08279	6.50773	1.10827e-05	9.39114e-05		EFCAB13	-0.901355	1.83574	0.0770822	0.770311		ATG4D	-0.92987	8.05501	0.0433628	0.517634		FDCSP	-3.50964	-1.73863	0.137661	0.999808
Pgm5	4.17928	-1.38333	1.11012e-05	9.40122e-05		C4orf54	-1.9063	-0.274126	0.0771185	0.770311		AIG1	0.94953	10.1579	0.0434358	0.517988		ZIC4	2.86499	-0.56047	0.137724	0.999808
Slc44a1	0.984148	7.05777	1.11462e-05	9.43373e-05		NAP1L3	1.36367	0.800181	0.0771935	0.770599		LATS2	-0.96116	10.9264	0.0434525	0.517988		MEGF6	-2.42686	3.12623	0.13779	0.999808
Sdr39u1	1.00387	4.69752	1.11564e-05	9.43668e-05		PUS7L	-0.595942	4.61255	0.0773517	0.771108		ISM2	-0.346342	6.40928	0.0435081	0.517988		MYLK3	-1.27895	-0.0155848	0.137966	0.999808
Zmynd8	-0.940706	7.17989	1.11864e-05	9.45647e-05		ARMT1	-0.637698	4.65703	0.0773826	0.771108		USE1	-1.10446	10.1398	0.0435098	0.517988		HOXD10	1.72687	-0.775572	0.138099	0.999808
Arhgap26	-1.29305	3.64382	1.1227e-05	9.48512e-05		HELB	-0.450797	3.63223	0.0773827	0.771108		SNORA71C	-0.71188	10.9983	0.0435221	0.517988		HMCN2	-2.29984	0.607586	0.138217	0.999808
Fam3c	-0.939946	6.32723	1.12847e-05	9.52819e-05		CYB5R4	-0.515328	4.61239	0.0775258	0.771254		HMGB2	0.8773	10.8033	0.0436195	0.518838		YPEL3	-0.689028	3.68952	0.138413	0.999808
Zbtb4	0.902442	6.43758	1.13011e-05	9.53632e-05		ZNF197	-0.70504	3.48614	0.0775501	0.771254		MIR301A	-0.30091	6.31331	0.0437722	0.519447		IHO1	-2.0014	1.74533	0.13852	0.999808
Slc5a6	-1.21037	3.32678	1.13134e-05	9.54102e-05		EFHD1	2.09222	2.69315	0.0775527	0.771254		NEIL1	-0.97447	7.1323	0.0438227	0.519447		GRIN2B	2.97773	0.895794	0.138581	0.999808
Mga	-1.33845	6.61202	1.13598e-05	9.57453e-05		RAB31	0.896299	6.35121	0.0776152	0.771254		TRMT44	-0.86659	7.75336	0.0438324	0.519447		ACOT12	-2.60284	-2.8471	0.138602	0.999808
Sart3	-0.846554	6.18525	1.14468e-05	9.6361e-05		GTF2IRD2B	-0.746136	4.59603	0.0776278	0.771254		MIR769	-0.6582	6.45946	0.0438969	0.519447		HCN1	2.70595	1.07736	0.138629	0.999808
Agk	-1.06117	3.61883	1.14471e-05	9.6361e-05		CIITA	-1.33082	4.56304	0.0777194	0.771695		HSPE1	0.80985	9.68021	0.0439023	0.519447		NPFFR1	1.05052	-1.04573	0.138634	0.999808
Acvr1b	-1.39126	4.42851	1.14533e-05	9.6361e-05		ZNF664	-0.559171	6.68769	0.0777737	0.771695		HRK	-2.04794	7.08369	0.0439517	0.519447		DIO1	-1.01012	-0.361653	0.13875	0.999808
Pcdhb14	1.98772	1.41545	1.14664e-05	9.63993e-05		TUBB6	0.731931	6.85801	0.0778106	0.771695		HMGN4	0.93922	9.97677	0.0439719	0.519447		ENTR1	0.746008	4.18896	0.138786	0.999808
Snta1	1.89749	3.0287	1.14714e-05	9.63993e-05		RDX	-0.621823	6.92361	0.0779324	0.772109		FER1L4	-1.64822	10.7284	0.0439877	0.519447		DHRS2	2.57699	0.0862001	0.139012	0.999808
Cdk18	1.26841	4.62397	1.14926e-05	9.65199e-05		IQGAP3	0.773377	4.87904	0.0779465	0.772109		SLC26A8	-0.535577	6.54936	0.0439948	0.519447		MAGEC3	3.2503	-2.88146	0.139043	0.999808
Tmem171	1.6811	2.07315	1.15739e-05	9.71451e-05		TMEM169	2.06297	0.904129	0.0780001	0.772109		DIP2C	-1.19097	9.22206	0.0440043	0.519447		LYPD5	1.44812	-0.632024	0.13931	0.999808
Fpgt	-0.856279	5.24813	1.16228e-05	9.74476e-05		SDAD1P1	-0.784722	1.25955	0.0782341	0.772109		MAPRE3	0.5751	11.7886	0.0440506	0.519447		RHBDL1	-1.2337	-0.249823	0.139403	0.999808
5730409E04Rik	-1.14786	4.1494	1.16236e-05	9.74476e-05		ARRDC3	-0.933296	5.79392	0.0782619	0.772109		OSBPL8	0.69037	11.7125	0.0440657	0.519447		MTA1	0.63383	6.08978	0.139525	0.999808
Ccdc138	0.904333	2.26012	1.16305e-05	9.74477e-05		STAU2	-0.450413	4.82866	0.0783312	0.772109		TMEM123	0.67744	11.4726	0.0440698	0.519447		RPS2P51	-0.680448	-0.302663	0.139528	0.999808
Phka2	1.49261	5.35161	1.16414e-05	9.74811e-05		SLC16A12	1.04648	-1.22041	0.0783821	0.772109		UBQLN2	1.02882	10.0856	0.0441132	0.519447		ZNF699	0.615527	2.97783	0.139564	0.999808
Abcf3	0.719488	5.46526	1.16953e-05	9.78475e-05		CAPN12	1.32216	0.575913	0.0784134	0.772109		USP33	0.715105	9.77841	0.0441355	0.519447		CGREF1	-1.34364	2.425	0.139684	0.999808
Capn11	-4.7144	0.305706	1.16989e-05	9.78475e-05		COLQ	-0.858865	1.048	0.0785281	0.772109		TOP2B	-0.62285	11.2324	0.0441374	0.519447		POLA1	0.517637	6.34789	0.139767	0.999808
Rgmb	1.40275	7.92322	1.17223e-05	9.79851e-05		INMT	1.19485	1.58052	0.0785294	0.772109		NSUN5	-0.908187	9.53676	0.0441445	0.519447		SCN2A	-2.22715	-0.243571	0.139879	0.999808
Eola1	0.913845	3.85854	1.17363e-05	9.80445e-05		PKD2L1	1.4258	-1.34122	0.0785469	0.772109		ADAMTS12	-1.39405	7.8459	0.0441496	0.519447		LOC100421569	1.19513	0.677467	0.139916	0.999808
Casp12	1.46578	6.29642	1.1748e-05	9.8065e-05		CHP1	-0.769299	6.42551	0.0785661	0.772109		PTPRZ1	-0.42125	6.37816	0.0441646	0.519447		LNPEP	-0.698289	6.38071	0.14	0.999808
Ptrh1	1.08396	3.19334	1.17526e-05	9.8065e-05		MPDU1	0.664057	5.56526	0.0785749	0.772109		OR7E91P	-0.44724	6.67124	0.0442271	0.519736		COX7B	0.71581	5.92141	0.140046	0.999808
Jcad	-1.98391	4.37174	1.17776e-05	9.81985e-05		CD82	1.06843	5.29258	0.0786051	0.772109		RPA1	1.1693	9.95321	0.0442412	0.519736		EEPD1	-1.05711	2.43553	0.140095	0.999808
Wdr24	0.637173	4.54298	1.17824e-05	9.81985e-05		LAMC1	0.928842	8.39754	0.078651	0.772109		BCLAF1	0.66418	10.8566	0.0442917	0.519883		NFKBIB	0.709414	2.28974	0.140114	0.999808
Dapk2	2.75264	1.93247	1.18202e-05	9.8364e-05		EIF3EP1	1.1119	-1.18828	0.0786572	0.772109		SYMPK	-0.89467	11.2583	0.0443064	0.519883		CGB3	2.2087	-1.77492	0.140197	0.999808
Pla2g3	3.68571	-0.270869	1.18216e-05	9.8364e-05		CDH15	2.21753	-0.630884	0.0786829	0.772109		ZNF629	-0.88335	8.73554	0.0443317	0.519883		CCNDBP1	-0.596797	5.38523	0.140198	0.999808
Wdsub1	0.659857	4.269	1.18262e-05	9.8364e-05		STK25	0.607926	6.12303	0.0787624	0.772109		CNTF	-1.15322	7.16537	0.0443867	0.520079		RSU1	-0.634948	5.41877	0.140235	0.999808
Ccdc149	2.99341	0.157279	1.183e-05	9.8364e-05		MIX23	0.47634	3.56706	0.0787979	0.772109		MIR212	-1.81988	7.53029	0.044426	0.520079		ARL5B	0.781367	3.07215	0.140472	0.999808
Cped1	-1.99827	1.26202	1.18885e-05	9.8776e-05		FSCN1	1.51106	7.23392	0.0788088	0.772109		ZNF583	0.91812	9.6757	0.0444356	0.520079		ASS1P10	2.30423	-2.17499	0.140622	0.999808
Hlx	-0.999207	4.32994	1.18935e-05	9.8776e-05		DYNLRB1	0.641736	6.64405	0.0788351	0.772109		PHKG2	-0.95096	8.85754	0.0444525	0.520079		MAPRE2	0.746791	5.25478	0.140671	0.999808
Gale	0.772997	3.66785	1.19364e-05	9.90498e-05		FUT10	-0.539601	2.94144	0.0788907	0.772109		ZXDB	1.00471	11.133	0.0445395	0.520792		POU3F2	2.30649	0.98318	0.140675	0.999808
Bcl2	0.874574	6.14528	1.19404e-05	9.90498e-05		NUF2	0.717722	4.08819	0.0789138	0.772109		PCSK2	-0.2522	6.17666	0.044566	0.520796		MED19	-0.473244	3.11685	0.140863	0.999808
Specc1	-1.68473	7.69635	1.19692e-05	9.92305e-05		XYLT1	-1.44882	4.81032	0.0791321	0.773112		TSC2	-0.653235	10.1966	0.0446157	0.520907		PSME3	0.575747	6.00795	0.140921	0.999808
Scaf8	0.818478	6.38843	1.20317e-05	9.968e-05		TIPRL	0.5398	5.9594	0.0791727	0.773112		OR2T27	-0.62641	6.38511	0.0446276	0.520907		SLC45A3	-1.69575	0.536649	0.140936	0.999808
Cbfb	-0.886432	7.61685	1.20375e-05	9.968e-05		IGSF8	1.29587	6.49402	0.0792575	0.773112		CD4	1.46721	9.18136	0.0446904	0.520991		FBXO31	-0.77432	4.30677	0.140942	0.999808
Dusp9	-5.05763	3.05276	1.20498e-05	9.97238e-05		AFG1L	-0.464939	2.0706	0.0792678	0.773112		PTEN	0.60193	10.914	0.0447074	0.520991		RPL36AP52	-1.36849	-1.43945	0.141023	0.999808
Svip	2.51987	0.476429	1.20603e-05	9.97261e-05		RPS25	-0.633393	8.06547	0.0793888	0.773112		AKAP12	-1.02513	9.2302	0.044713	0.520991		BCKDK	-0.510525	5.51581	0.141094	0.999808
Tmem140	1.48471	3.02081	1.20642e-05	9.97261e-05		TMPRSS5	-1.55482	0.644758	0.0794265	0.773112		CNTNAP2	-0.65667	6.6114	0.044771	0.521363		DPP4	-2.0695	2.4659	0.141132	0.999808
Wdr66	1.37595	1.52404	1.21015e-05	9.99766e-05		SMOC1	2.08016	-0.327274	0.079579	0.773112		GAGE12C	-0.74101	6.44336	0.0448778	0.522078		PUS7	0.723451	5.23693	0.141133	0.999808
Pcmtd1	1.09971	6.61259	1.21167e-05	0.000100044		PURB	-0.54431	6.37753	0.0795857	0.773112		SPCS2P4	0.93372	9.90044	0.0448846	0.522078		U2AF1	0.610495	5.18206	0.141175	0.999808
Phf19	-1.17104	5.25842	1.21447e-05	0.000100217		CADPS2	-1.67488	3.9629	0.0796014	0.773112		HOMER3	-0.95231	7.85823	0.0449526	0.522136		TNFAIP6	-1.65918	0.560848	0.141382	0.999808
Pdzd11	1.08058	4.84302	1.22131e-05	0.000100722		CNTNAP3	-1.22588	1.5548	0.0796163	0.773112		OR52A4P	-0.53872	6.3853	0.0449671	0.522136		TBRG4	0.902092	5.41992	0.141401	0.999808
Bhlhe41	2.25318	6.27722	1.22242e-05	0.000100756		C5orf47	-2.11025	-4.43535	0.079624	0.773112		ICMT	1.155	8.0121	0.044968	0.522136		NABP1	-1.00459	4.0555	0.141419	0.999808
Nostrin	1.65029	2.70652	1.22346e-05	0.000100783		GADD45GIP1	0.858742	5.87619	0.0796433	0.773112		BTBD3	-0.912807	8.7094	0.0450717	0.52278		DPP6	-2.2717	-1.66189	0.141443	0.999808
Pgm3	-0.96923	3.5747	1.22581e-05	0.000100917		FCGR2B	-1.12886	4.10383	0.0797311	0.773112		REXO1L6P	-1.44788	7.0885	0.0450811	0.52278		CLIP3	-1.05031	3.94784	0.141494	0.999808
Klhdc4	-0.721989	5.29418	1.23007e-05	0.000101206		PYGL	-1.56894	6.80548	0.0797434	0.773112		ADGRA1	-0.39762	6.29699	0.0451194	0.52278		PITX2	2.72705	-0.93835	0.141519	0.999808
Calcb	5.78296	-0.884133	1.23074e-05	0.000101206		FAM3B	2.06048	-0.925292	0.0797718	0.773112		LRFN4	-0.90933	7.12813	0.0451522	0.52278		CEP78	0.596837	4.27899	0.141531	0.999808
Mrpl9	-0.749664	5.44075	1.2375e-05	0.000101703		ABRAXAS1	-0.625355	3.25325	0.0797941	0.773112		PPP4R3A	-0.7933	9.69711	0.0451543	0.52278		BNIP3P1	-1.11967	1.15856	0.14188	0.999808
Tspan11	-5.54394	1.24043	1.23943e-05	0.000101782		LRRC17	1.78131	1.99392	0.0798344	0.773112		NPTXR	-1.21353	7.19574	0.0452766	0.523715		SCUBE2	-2.28598	3.77077	0.141925	0.999808
Tango6	-1.08691	4.00085	1.2399e-05	0.000101782		HID1	1.17578	1.6672	0.0799055	0.773112		ADCK5	-1.28346	7.51804	0.0453006	0.523715		PIK3CD	-1.0558	6.52177	0.142021	0.999808
Fn1	1.58009	12.5054	1.24242e-05	0.000101931		ANKRD34B	2.78389	-3.10091	0.0799887	0.773112		DDN	-0.78655	6.93143	0.0453989	0.523715		ZKSCAN7	1.19005	1.94059	0.14211	0.999808
Bora	-0.903667	5.10636	1.24599e-05	0.000102164		AMD1	-0.623258	6.51085	0.080053	0.773112		PHC1	-0.75669	10.1687	0.0454182	0.523715		FAM86C2P	-0.802456	2.24161	0.142124	0.999808
Capns1	0.876892	8.26619	1.25141e-05	0.000102549		SOS1	-0.776155	5.90766	0.0801163	0.773112		BCL7C	-1.00359	8.2788	0.0454367	0.523715		CCDC81	0.891557	0.306141	0.142153	0.999808
Tspan5	-0.741834	5.86445	1.2534e-05	0.000102653		F13B	-1.80321	-5.85227	0.0801328	0.773112		MIR548I1	-1.034	7.75063	0.045441	0.523715		PCK1	-3.24878	-2.39924	0.142163	0.999808
Pank4	-0.728822	5.14563	1.25943e-05	0.000103048		TIMELESS	0.575586	5.23448	0.0801644	0.773112		PKD1	-1.37836	8.88341	0.045492	0.523715		NIN	0.750792	8.26357	0.142188	0.999808
Cst3	1.70556	8.23955	1.26e-05	0.000103048		MLKL	0.675272	3.56009	0.0801746	0.773112		EIF3CL	-0.64025	6.68893	0.0455451	0.523715		ACAD9	0.482444	6.80535	0.142286	0.999808
Adamtsl2	5.9788	1.84145	1.26118e-05	0.000103048		ESAM	0.9749	4.08248	0.0801944	0.773112		DUOXA1	-1.74624	7.58869	0.0455897	0.523715		LSR	-0.910174	3.37243	0.142563	0.999808
Col24a1	-3.43269	0.15152	1.2622e-05	0.000103048		PPP1R14A	1.39659	1.25853	0.0803163	0.773112		CEP68	-1.17331	7.90677	0.0456002	0.523715		SIGLEC1	-1.85518	4.87802	0.142575	0.999808
Psd3	1.2816	5.64263	1.26241e-05	0.000103048		AFF3	1.70172	3.70973	0.0803703	0.773112		RPS26P25	0.57797	12.3852	0.0456082	0.523715		ABLIM3	-1.67944	4.7065	0.142581	0.999808
Snrnp48	-0.721298	4.99911	1.26259e-05	0.000103048		CYP4F32P	-2.51188	-4.71612	0.0803733	0.773112		SAP130	-0.84388	10.3269	0.0456103	0.523715		PCDHGA4	1.55421	2.78203	0.142674	0.999808
Lonrf3	2.15772	2.1652	1.26351e-05	0.000103064		IL36B	2.87592	-3.88984	0.080376	0.773112		NOTUM	-0.42551	6.44821	0.0456239	0.523715		H2BC5	0.966141	6.35351	0.142758	0.999808
Cd99l2	0.846959	5.67071	1.2651e-05	0.000103085		GIPC3	1.42041	2.50542	0.0805091	0.773112		ADNP2	-0.75537	10.2822	0.0456643	0.523715		KCTD7	-0.556732	3.87071	0.142788	0.999808
Adh5	-0.820333	6.78462	1.26548e-05	0.000103085		GABRQ	1.93906	-0.387243	0.0806101	0.773112		SAPCD1	-1.00553	7.53991	0.0456845	0.523715		GUCY1B2	3.18559	-2.13163	0.142866	0.999808
Dhh	1.60248	1.02699	1.26594e-05	0.000103085		FBN2	1.76111	3.2385	0.0806594	0.773112		IL7	1.02666	7.73286	0.0456902	0.523715		TMED3	0.629963	4.34852	0.142885	0.999808
Aars	-0.999768	8.14098	1.27143e-05	0.000103472		COL18A1	0.866917	7.82455	0.0806645	0.773112		SOAT1	1.05457	7.87461	0.0457443	0.523715		DPY19L2P3	0.947739	1.21729	0.143204	0.999808
Tlr5	-2.46797	0.684598	1.27216e-05	0.000103472		GPT2	0.520104	3.59683	0.0806876	0.773112		MIR92B	-0.96988	7.19423	0.0457595	0.523715		PAPOLA	0.641244	7.60929	0.143298	0.999808
Plekhh3	0.774921	4.94111	1.2736e-05	0.00010353		RPL22L1	-1.00126	5.15444	0.0806958	0.773112		P2RY11	-0.62016	11.8981	0.0457912	0.523715		PHF6	0.66275	5.00275	0.143338	0.999808
Cd2ap	0.814658	7.83982	1.27583e-05	0.000103652		TRMT6	0.472946	4.93443	0.0806958	0.773112		CELF1	0.833075	9.05688	0.045809	0.523715		AGAP2	-1.03796	3.36928	0.143346	0.999808
Loxl3	1.4405	7.07489	1.28538e-05	0.00010435		PIGB	-0.609849	3.68763	0.080726	0.773112		XAGE5	-0.32712	6.17254	0.0458353	0.523715		BZW2	1.08748	5.94297	0.143409	0.999808
Kmt5a	-1.10639	7.08284	1.28624e-05	0.00010435		RGS9BP	1.1381	-1.11857	0.0807967	0.773346		OLFM1	0.920053	7.32848	0.0458751	0.523715		CTCF	0.43861	5.92077	0.143454	0.999808
Mturn	2.06646	4.24143	1.28663e-05	0.00010435		TRABD	0.531586	5.42757	0.08095	0.774371		TSPAN11	-0.808125	7.33854	0.0458921	0.523715		XAF1	-1.73118	4.92106	0.143499	0.999808
Atg4c	-0.827981	3.96279	1.2881e-05	0.00010441		KIF26A	0.954928	1.77061	0.0810445	0.774832		AZIN2	1.12218	8.25746	0.0459166	0.523715		ELOVL2	2.72818	3.09137	0.143755	0.999808
Nck1	0.659653	5.43803	1.29411e-05	0.000104837		EFCC1	1.26881	-0.860847	0.081178	0.775341		ADRA2A	1.63385	8.19839	0.0459215	0.523715		ECM1	-1.39258	6.73275	0.144089	0.999808
Nfs1	0.795253	4.84816	1.29827e-05	0.000105054		GLCE	-0.807749	5.64543	0.0812288	0.775341		MYCN	-1.69873	6.9932	0.0459244	0.523715		PPP1R14A	-1.73249	-0.299701	0.144406	0.999808
Slc39a13	0.986542	6.43928	1.29827e-05	0.000105054		KCNH2	1.98888	-1.5027	0.0813588	0.775341		NEU4	-1.00545	9.06927	0.0459492	0.523715		OSBPL10	1.70978	5.19004	0.144766	0.999808
Blvrb	1.47782	5.03796	1.29911e-05	0.000105062		SLC25A42	-0.958622	2.78254	0.0813988	0.775341		GUCY1A1	1.5189	10.4487	0.0459689	0.523715		RTL8B	1.34095	3.08731	0.144861	0.999808
Dalrd3	0.923523	4.53197	1.30257e-05	0.000105223		F3	1.13289	2.65194	0.0814266	0.775341		KL	2.14281	8.45343	0.0460798	0.524169		PPP1R13B	0.958255	4.53523	0.144866	0.999808
Phldb2	0.941525	6.75194	1.30259e-05	0.000105223		TMEM132D	2.75638	-4.68309	0.0814748	0.775341		RASL10B	-1.43339	8.1277	0.0461367	0.524169		RGL3	-1.65007	1.82955	0.144897	0.999808
Sp140	1.73124	5.05971	1.30509e-05	0.000105366		FAXDC2	-1.03498	4.28476	0.0814966	0.775341		BCRP2	-0.30503	6.32137	0.0461435	0.524169		CACFD1	0.751797	0.356728	0.144964	0.999808
Mtres1	0.789338	4.2104	1.31152e-05	0.000105824		TPM3P9	-0.5797	3.15657	0.0815415	0.775341		STX16	0.89223	9.96726	0.0461458	0.524169		MMEL1	2.3147	-2.43642	0.144971	0.999808
Ms4a6d	-1.40938	5.84905	1.31668e-05	0.00010618		SLC26A10	1.71832	0.272463	0.0815475	0.775341		SERPINB7	-0.44686	6.54036	0.046165	0.524169		CD70	-2.42611	-1.22376	0.144993	0.999808
Adamts13	4.86661	-1.76926	1.31945e-05	0.000106343		FOXD2	-1.06733	1.84124	0.0815612	0.775341		BLZF1	-0.46726	6.66994	0.0461661	0.524169		FAM220A	0.703734	2.61023	0.145012	0.999808
Ubr1	0.98423	6.17329	1.3203e-05	0.000106352		NRARP	0.825801	1.55451	0.0817198	0.776408		TNFSF18	-0.78035	6.63926	0.0462127	0.524224		C3orf62	-0.714736	2.7481	0.145086	0.999808
Gtpbp4	-0.822104	6.62387	1.32283e-05	0.000106495		RIMBP3	1.05572	0.517606	0.0818598	0.777296		RPL17	-0.46931	12.1897	0.0462468	0.524224		HERPUD2	0.430884	5.64982	0.145098	0.999808
Itga9	-1.26624	4.42808	1.32846e-05	0.000106887		HDHD2	-0.560624	4.89156	0.0819852	0.777799		LINC00661	-0.31077	6.23937	0.0462792	0.524224		OR2AE1	-1.65983	-1.20135	0.145108	0.999808
Orc6	-0.981467	5.51874	1.33135e-05	0.000107059		OBI1	-0.530413	4.29411	0.0820353	0.777799		MYO9B	-0.70389	11.0526	0.0463458	0.524224		PLLP	0.904128	3.56557	0.145149	0.999808
Orai2	1.10949	3.84973	1.3377e-05	0.000107509		PTENP1	1.13743	-1.22462	0.0820597	0.777799		BATF	1.38187	8.2646	0.0463777	0.524224		DCLRE1A	0.677055	3.82063	0.145256	0.999808
Fgd1	-0.928992	4.25885	1.35571e-05	0.000108894		TLR2	-0.978174	4.26461	0.0821878	0.777799		FUCA1	1.05403	9.36653	0.0464027	0.524224		CAPN1	-0.595964	6.68141	0.145292	0.999808
Lage3	0.972864	4.14838	1.35712e-05	0.000108946		PYGO1	1.19279	2.78441	0.0822932	0.777799		MIR575	-1.07182	7.44231	0.0464295	0.524224		CCZ1B	0.556326	5.75966	0.145334	0.999808
Nup88	-0.679023	6.97733	1.36268e-05	0.00010933		BIRC7	2.84363	4.04998	0.0823031	0.777799		RSC1A1	1.06493	9.23921	0.0464727	0.524224		SWI5	0.763909	2.80339	0.145376	0.999808
Mpzl1	-1.29014	5.79331	1.36936e-05	0.0001097		NCKAP5	1.21195	2.12738	0.0823411	0.777799		NFKBIL1	-1.11841	8.72779	0.0464853	0.524224		RPS15AP11	-0.882847	-1.07526	0.145385	0.999808
Cdc25a	-1.2505	4.72297	1.36942e-05	0.0001097		FCGBP	-2.00072	2.83982	0.0823834	0.777799		MSMO1	0.779427	9.70037	0.0465149	0.524224		PPARGC1B	1.05919	3.72558	0.145428	0.999808
Crybg1	1.64608	6.38158	1.3696e-05	0.0001097		UQCC2	0.768953	5.07017	0.0824864	0.777799		PBOV1	-0.374095	6.33901	0.0465293	0.524224		DTX1	-1.86633	0.0693449	0.145512	0.999808
Lratd2	1.16047	2.27943	1.37346e-05	0.000109947		GPR156	1.20502	-0.379244	0.0826132	0.777799		PNPLA7	-0.70847	11.2065	0.0465393	0.524224		FBXO5	0.729411	3.03083	0.145726	0.999808
Gatd3a	1.11581	4.51362	1.37453e-05	0.00010997		PLOD2	-1.17651	6.05866	0.0826334	0.777799		HDGFL2	-0.80692	9.58098	0.0465448	0.524224		HSH2D	-2.4809	0.19337	0.146027	0.999808
Sorl1	2.04537	5.38394	1.37755e-05	0.000110121		DNAAF3	-1.38204	-0.330769	0.0826606	0.777799		SLC2A4RG	-0.71084	11.4163	0.0465864	0.524224		HLF	-2.00859	-0.486729	0.146063	0.999808
Ezh2	0.808958	5.9474	1.37911e-05	0.000110121		SMAD9	1.21971	1.82842	0.0826688	0.777799		DHRS1	0.64498	9.9652	0.0466033	0.524224		OAS3	-1.48466	5.65368	0.146149	0.999808
Ppil2	0.593767	6.28127	1.37948e-05	0.000110121		ITPR1	-1.25705	5.52409	0.0826969	0.777799		STKLD1	-0.4013	6.67296	0.0466181	0.524224		MACROD2	1.69379	2.88602	0.146168	0.999808
Pgbd5	-1.96825	3.70388	1.37974e-05	0.000110121		GNMT	-0.974044	-1.385	0.0827665	0.777799		FUT8-AS1	1.6856	8.5534	0.046659	0.524224		PLCXD1	1.07654	3.6903	0.146183	0.999808
Gm14124	-2.53987	0.546455	1.38065e-05	0.000110121		TOP2A	0.777266	6.85017	0.0827998	0.777799		PRDM8	1.08538	9.79097	0.046674	0.524224		MED27	0.515153	3.6544	0.146295	0.999808
Khk	1.40311	3.0327	1.38172e-05	0.000110121		SCOC	-0.778807	5.64588	0.0828483	0.777799		NDUFV1	-0.61783	11.1416	0.046677	0.524224		ST20	1.1664	1.89476	0.146482	0.999808
Slc38a4	-5.61607	0.502882	1.3819e-05	0.000110121		SYNJ2BP	-0.573283	4.97172	0.0828908	0.777799		HAPLN4	-0.32115	6.31546	0.0466957	0.524224		MAP1B	-1.65116	7.01885	0.146496	0.999808
Ptprn2	-4.4001	0.753193	1.38263e-05	0.000110121		VTA1	-0.421173	5.42797	0.082947	0.777799		MT1A	1.27738	7.17261	0.0467444	0.524292		SYPL2	-1.511	-0.486108	0.146505	0.999808
Pdp1	2.05715	5.73163	1.38476e-05	0.000110229		WRN	-0.529054	4.15743	0.0829944	0.777799		MIR582	-0.49821	6.36339	0.0467833	0.524292		SEMA6C	-0.909821	3.40043	0.146655	0.999808
9430015G10Rik	-0.859068	5.0711	1.38614e-05	0.000110229		CECR2	1.45446	-0.163333	0.0830043	0.777799		KIAA0895L	-1.20278	9.82172	0.0467931	0.524292		ELL3	-1.28276	0.243209	0.14679	0.999808
Phf20	0.592644	6.43957	1.38777e-05	0.000110229		GSTT1	-1.79052	3.05807	0.0830824	0.777799		CACNB1	-0.735197	7.50567	0.0468146	0.524292		UBQLN1	0.543838	6.83318	0.146952	0.999808
Tst	1.26678	3.07616	1.3878e-05	0.000110229		ACOX2	1.38538	0.887818	0.0831284	0.777799		ARHGEF26	-0.87189	7.39317	0.0468328	0.524292		PLEKHG4	-1.44466	5.82847	0.146986	0.999808
Atxn7l1	0.91813	5.93622	1.38862e-05	0.000110229		DENND5B	-0.886076	4.65175	0.0831354	0.777799		WBP11	0.91991	10.3994	0.0468983	0.524731		MEIS3	-1.35701	2.85833	0.14708	0.999808
Gm10575	1.39539	0.495777	1.38864e-05	0.000110229		ERFE	2.25463	0.39754	0.0831478	0.777799		SAMSN1	1.46131	9.23417	0.0469315	0.524808		EIF2AK2	-0.737898	6.35262	0.14709	0.999808
Colca2	-2.73638	-1.34316	1.39145e-05	0.00011039		FGFR4	1.94561	1.13514	0.0831554	0.777799		MIR132	-1.12916	6.59556	0.0469683	0.524873		DCSTAMP	2.61859	-0.435004	0.147116	0.999808
Utp15	-0.863715	5.62584	1.39442e-05	0.000110563		CDHR2	1.39802	-1.06755	0.0831711	0.777799		WNT5A	-1.99789	9.66869	0.0469899	0.524873		PIH1D2	0.88776	0.0115936	0.147116	0.999808
Amigo1	-0.847618	4.12674	1.39649e-05	0.000110666		RTCB	0.492116	6.41895	0.0832144	0.777799		CERS5	-0.92143	8.88339	0.0470867	0.52498		ZNF821	-0.750395	2.65802	0.147205	0.999808
Hmga1	-2.05669	7.35803	1.39997e-05	0.00011088		THAP9	-0.668503	1.89622	0.0833586	0.778199		STRC	-1.02732	8.0455	0.0470916	0.52498		APCDD1L	1.64966	-1.16307	0.147366	0.999808
Polr3g	-1.20122	3.87289	1.40317e-05	0.000111071		B3GNT8	1.08867	0.369019	0.0833664	0.778199		SERPINE3	-0.38227	6.3892	0.0471025	0.52498		NUCKS1	0.629333	7.78384	0.147486	0.999808
Gmeb2	-0.648387	5.60277	1.40869e-05	0.000111446		CSE1L	0.681057	6.61878	0.083421	0.778199		PLIN1	-0.86236	6.85983	0.0471334	0.52498		DNAH14	1.18063	5.76629	0.147718	0.999808
Stk39	2.61501	2.98292	1.40967e-05	0.000111461		DISP2	-1.1694	1.60116	0.0834731	0.778199		PRDM1	1.20573	8.78421	0.0471865	0.52498		DPH1	0.697367	5.61653	0.147858	0.999808
Rhno1	-0.740958	5.06792	1.41576e-05	0.000111881		PDGFD	1.2521	3.60264	0.0834898	0.778199		AKT3	-0.775683	7.29762	0.0471942	0.52498		ZMYM1	-0.629692	4.16567	0.147867	0.999808
Slc25a1	0.986616	5.78321	1.42557e-05	0.000112593		SLC1A2	0.95601	-0.753414	0.0835695	0.778508		DOCK8	1.16077	9.71447	0.0472377	0.52498		KATNA1	0.511983	3.69022	0.148008	0.999808
Dcn	1.64734	10.5696	1.42687e-05	0.000112633		CASP4LP	-0.954523	1.0824	0.083616	0.778508		CACNG6	-0.959993	6.78166	0.0472625	0.52498		BRD7P2	1.06764	0.272426	0.148056	0.999808
Hgf	-2.42296	3.44748	1.42795e-05	0.000112655		GSDME	1.77284	3.68679	0.0837043	0.778897		PSMB9	0.735995	9.16299	0.047276	0.52498		TMSB15A	-2.46775	-1.91556	0.148105	0.999808
Ccr1	-1.70869	5.79244	1.43079e-05	0.000112817		TRPM2	-0.963468	4.25055	0.0837529	0.778916		ILF3	-0.61016	10.4141	0.047279	0.52498		CCR9	2.14463	-1.64637	0.148139	0.999808
Pbp2	-1.99468	2.03433	1.43844e-05	0.000113357		ESYT2	-0.81756	7.5255	0.0838173	0.779082		PIGL	-0.56716	10.9639	0.0472897	0.52498		ZNF114	-1.45477	-0.443199	0.148173	0.999808
Ankrd42	0.887368	1.27552	1.44156e-05	0.00011354		SSX2IP	-1.07462	4.77063	0.0839169	0.779201		SNORD18A	1.15483	10.1018	0.0473147	0.52498		CA11	-1.06249	2.34398	0.148507	0.999808
Acadl	0.756415	6.85588	1.45043e-05	0.000114175		TSPY3	-2.3866	-5.44048	0.0839263	0.779201		KRT34	-0.35131	6.38531	0.0473978	0.525466		APOBEC3H	1.14738	-0.448426	0.14856	0.999808
Cenpe	-1.47074	7.48351	1.45156e-05	0.000114201		THAP11	0.384336	4.62871	0.0839908	0.779201		RPL21P44	-1.09646	7.85751	0.0474782	0.525466		KCNJ12	2.92943	-0.553705	0.148593	0.999808
Fam189b	-1.22658	4.78397	1.46105e-05	0.000114884		FAM83D	0.796158	3.49372	0.0840164	0.779201		DYNLRB2	1.2922	9.8991	0.0475143	0.525466		CALM2	0.564731	6.98383	0.148598	0.999808
F8a	0.825167	2.54788	1.46274e-05	0.000114921		PSD	0.863242	2.54142	0.084119	0.779358		C9orf163	-0.56943	6.58491	0.0475208	0.525466		IGLON5	2.09548	-3.16086	0.148609	0.999808
Ptger4	1.77132	3.77636	1.46315e-05	0.000114921		ABCC10	0.522859	4.54654	0.0842139	0.779358		ITGA9	0.96105	9.53751	0.0475323	0.525466		GOLGA6L7	1.81906	-1.62494	0.148639	0.999808
Arhgap31	-1.12698	5.9358	1.46409e-05	0.000114931		RPL21	-0.637665	9.04476	0.0842386	0.779358		SCARNA21	-0.57723	12.5108	0.0475466	0.525466		GPR107	0.469062	6.07775	0.148974	0.999808
Tspan17	1.04994	5.33086	1.46517e-05	0.000114953		ARPP19	-0.584971	7.06391	0.0842464	0.779358		LRRN1	-1.12541	6.81539	0.04756	0.525466		SERF2	-0.596824	7.00437	0.14907	0.999808
Spef1	-1.49345	3.84142	1.46698e-05	0.000115031		ICAM2	1.08227	3.30204	0.0842745	0.779358		SMAP2	0.72464	11.2543	0.0475688	0.525466		MPI	0.72716	5.4152	0.149232	0.999808
Pik3cb	-0.913203	5.68194	1.46944e-05	0.00011516		RIPK2	-0.606214	4.38738	0.0843948	0.779358		PRDX1	0.775005	11.4752	0.0476524	0.525824		CSTF2T	-0.514795	4.87525	0.149248	0.999808
1190005I06Rik	1.9049	1.50039	1.4736e-05	0.000115411		DTNA	-1.20817	3.09355	0.0844865	0.779358		RAI14	-0.63869	9.96854	0.0476581	0.525824		CSRNP2	-0.427481	3.79862	0.149251	0.999808
Adamts6	1.51835	4.42875	1.47427e-05	0.000115411		PRAM1	-1.02945	0.941726	0.0846238	0.779358		EAF2	1.79019	8.45506	0.0477226	0.525824		CSMD2	-2.01511	1.84231	0.149353	0.999808
Cacul1	0.754758	6.77962	1.48756e-05	0.000116387		UBE2Q1	0.475115	6.50964	0.0846791	0.779358		CFH	0.98931	9.61208	0.0477404	0.525824		ZNF266	0.59362	4.91882	0.149359	0.999808
4921524J17Rik	-0.805607	4.34074	1.5021e-05	0.00011746		AASDH	-0.564559	3.43374	0.0847325	0.779358		CNTNAP1	-0.80745	10.4522	0.0477423	0.525824		ZNF227	0.516887	4.12022	0.149365	0.999808
Slmap	-0.956004	7.16511	1.50393e-05	0.000117538		REEP2	1.42848	1.27864	0.0847551	0.779358		BPHL	-0.82486	10.8859	0.0477868	0.525824		SLC25A16	-0.692281	4.65344	0.149453	0.999808
Myl12b	1.13196	7.09854	1.50581e-05	0.000117621		ALG14	0.416868	3.76284	0.0848555	0.779358		SCARNA18	0.83794	9.43473	0.0477991	0.525824		LYRM7	0.653971	1.74283	0.149527	0.999808
Rbm12b1	-2.96029	1.8174	1.51046e-05	0.000117919		PDCD2	-0.453283	5.18945	0.0848777	0.779358		SRRT	-0.744815	9.48101	0.0478365	0.525824		NUTM2B	-1.07715	4.6922	0.149546	0.999808
Lzts3	0.972882	3.6506	1.516e-05	0.000118286		RNF150	-1.63932	3.48226	0.0849109	0.779358		SLIT3	-1.5398	9.80324	0.0478487	0.525824		FBXL16	-1.25514	-0.56078	0.149588	0.999808
Rtkn2	2.19816	1.37233	1.51683e-05	0.000118286		REX1BD	0.606821	5.05108	0.0849347	0.779358		NALF1	-0.93034	7.30557	0.0478646	0.525824		RARB	1.64916	3.15859	0.14976	0.999808
Map3k20	-0.949328	6.09943	1.52071e-05	0.000118523		LMF2	0.660724	6.60722	0.0849478	0.779358		ODAM	-1.29738	6.7899	0.0479045	0.525824		KLHDC8B	-0.803793	3.04221	0.14985	0.999808
Heg1	1.29896	6.525	1.5235e-05	0.000118676		FNTB	0.734416	4.916	0.0851041	0.779358		TAS1R2	-0.32282	6.38221	0.047917	0.525824		SBDSP1	0.641363	3.82243	0.149889	0.999808
Ogn	2.21138	6.0741	1.52608e-05	0.000118811		DYNC1I2	0.519409	6.96892	0.0851047	0.779358		DDIT3	-0.99634	9.91793	0.0479569	0.525973		TCAF1	0.79176	5.89051	0.149933	0.999808
Sec24b	-0.772808	7.16409	1.53051e-05	0.000119091		GABRP	-1.82764	2.51496	0.0851481	0.779358		BRD4	-0.72299	9.90258	0.048026	0.526382		COA1	0.478162	4.57924	0.149947	0.999808
Ehd2	1.12393	8.69724	1.53158e-05	0.000119109		MIB2	0.560195	4.9813	0.0851501	0.779358		IL1F10	-0.315835	6.31333	0.0480469	0.526382		ADIPOQ	-3.86702	-1.669	0.149965	0.999808
Has2	-4.59592	1.92774	1.53424e-05	0.00011925		PHKB	-0.555939	5.21058	0.0851652	0.779358		METTL21C	-0.34589	6.25269	0.0481055	0.526736		RSAD2	-2.03434	2.18143	0.150075	0.999808
Pold4	0.928755	4.80509	1.54159e-05	0.000119756		SERTAD1	0.684804	4.28996	0.0851919	0.779358		TPT1-AS1	-0.65498	10.781	0.0481625	0.527071		RPS7P11	0.677304	2.15168	0.150121	0.999808
Ccdc92	-1.73558	2.92844	1.54472e-05	0.000119934		PDPR	-0.614419	5.94258	0.0851928	0.779358		COX5A	0.97241	9.51633	0.0482678	0.527835		GTF3C4	0.494443	4.86081	0.150176	0.999808
Lum	3.20705	5.43225	1.54648e-05	0.000120005		FSIP2	-0.846425	2.45366	0.0852324	0.779358		RBBP4	0.98979	10.3177	0.0482851	0.527835		PCOLCE2	-2.72687	0.473791	0.150244	0.999808
Tln2	1.05808	6.34589	1.54855e-05	0.0001201		HPGD	-2.33322	3.86291	0.0852881	0.779358		NDUFS5	0.58827	10.7196	0.0483218	0.527947		CHRNA6	-2.09713	-0.178383	0.150254	0.999808
Zhx1	0.954491	6.30877	1.54954e-05	0.000120111		PIP5K1B	-2.48716	0.989949	0.0852984	0.779358		OTUB1	-0.77153	9.65109	0.048364	0.52812		CISD3	0.663009	1.68155	0.150394	0.999808
Raet1a	2.8248	2.02487	1.5529e-05	0.000120305		BPHL	0.574262	4.27726	0.0854013	0.779358		PIM2	1.5073	8.98654	0.0484402	0.528614		NHEJ1	-0.622412	4.04134	0.150414	0.999808
Dkk3	-3.01	2.86544	1.55612e-05	0.000120489		PLA2G12A	-0.48402	4.36365	0.0854093	0.779358		TPGS1	-0.80764	7.09911	0.0484623	0.528614		NXPH3	-1.54584	-1.19189	0.150452	0.999808
Pcdhb17	1.27806	3.27369	1.55875e-05	0.000120627		PGAP1	-1.01108	4.97637	0.0855452	0.779358		SEPHS2	0.88404	10.0664	0.0485376	0.528971		GLUD1P3	-0.91178	0.648186	0.150459	0.999808
Runx1t1	-5.33471	0.621438	1.56423e-05	0.000120985		GAGE12H	3.164	-4.71234	0.0855976	0.779358		SNORA72	1.53748	10.8673	0.0485479	0.528971		HAUS8	0.640887	2.57604	0.150516	0.999808
Pwwp3b	-2.69116	2.86327	1.57221e-05	0.000121536		LOC100996333	1.13529	-1.53296	0.0856284	0.779358		PIR	1.20203	8.29634	0.0485996	0.529045		SDHAF4	0.836945	1.69911	0.150725	0.999808
Hvcn1	1.36108	4.24246	1.57654e-05	0.000121804		PGF	1.58174	4.26436	0.0856337	0.779358		DRAM2	1.1364	8.65681	0.0486487	0.529045		ZIC2	-3.53627	-2.21425	0.15078	0.999808
Cep295nl	-1.60528	2.29343	1.57829e-05	0.000121873		DDAH2	0.750933	2.59404	0.0856447	0.779358		OR52L1	-0.51638	6.49016	0.0486487	0.529045		CD244	1.84209	0.21941	0.150822	0.999808
Mrpl43	0.666069	4.96992	1.58306e-05	0.000122174		CHAC1	1.53489	2.24993	0.0856825	0.779358		ID1	-1.48677	8.29024	0.0486606	0.529045		ZNF316	1.04495	-0.739593	0.150823	0.999808
Gdf1	-4.82611	-2.39386	1.58516e-05	0.00012227		RAG1	-0.740672	0.527207	0.0857036	0.779358		PNO1	1.00313	10.3102	0.0488863	0.53121		SNRNP35	-0.471056	2.20619	0.150844	0.999808
BC024978	0.663292	2.76319	1.58979e-05	0.000122532		USP35	0.516592	3.41662	0.085894	0.779358		CD300LB	-0.87319	7.00244	0.0489499	0.531223		ZSCAN32	0.545506	3.23916	0.150888	0.999808
Rpl22	-0.79463	8.34227	1.59071e-05	0.000122532		PHLDB1	-0.800393	7.02456	0.0859102	0.779358		MRPL14	0.91587	10.9351	0.0489615	0.531223		ARSG	-0.865596	3.59751	0.150941	0.999808
Nae1	-0.720225	6.32448	1.59114e-05	0.000122532		HOXA11	1.85166	2.04351	0.0859728	0.779358		ATP11A	-0.90297	9.28697	0.0489804	0.531223		KLRF1	-1.87682	-1.378	0.151174	0.999808
Gm2389	4.00393	-1.98861	1.59301e-05	0.000122609		BORA	-0.488755	3.21023	0.0860225	0.779358		METAP1D	-0.70691	6.93861	0.0489938	0.531223		CPLANE2	0.863363	0.86209	0.151375	0.999808
Mctp2	1.86315	1.1933	1.6e-05	0.00012308		NKX6-1	2.72781	-1.21683	0.0860378	0.779358		VSIG1	1.1614	7.70227	0.0491276	0.53136		FAM43A	-1.54132	0.584924	0.151386	0.999808
Cbr1	1.04133	4.08269	1.60296e-05	0.000123183		PSMD4	0.644647	7.18891	0.0861698	0.779358		AMPD1	1.53101	7.58203	0.0491305	0.53136		ZNF280A	2.83395	-0.219157	0.151437	0.999808
Rbm19	-1.13543	4.37857	1.60307e-05	0.000123183		TCTE1	-1.27927	-2.31523	0.0862436	0.779358		LAP3	0.81428	9.65023	0.0491787	0.53136		MLXIPL	-2.13421	0.619911	0.151465	0.999808
Gnpat	-0.632992	6.43629	1.60684e-05	0.000123405		ITGA9	0.993095	4.67818	0.0862568	0.779358		OR52W1	-0.47389	6.39976	0.0491862	0.53136		TBC1D32	-0.763159	4.24283	0.151476	0.999808
Afg3l1	-0.765516	6.42985	1.61393e-05	0.000123838		PMPCB	-0.56281	6.20311	0.0862593	0.779358		LONP1	-0.8365	10.3466	0.0491897	0.53136		H2AB3	2.50601	-1.25824	0.151554	0.999808
Procr	-1.93397	3.73592	1.6147e-05	0.000123838		NUPR1	-1.03361	6.52418	0.0862965	0.779358		TAS2R38	-0.3791	6.29471	0.0492411	0.53136		CDK15	-1.94602	0.142679	0.151561	0.999808
Tma16	-0.854934	4.8635	1.61509e-05	0.000123838		ANKRD20A17P	-1.25706	-0.877554	0.086332	0.779358		SOX15	-1.94094	7.76831	0.0492459	0.53136		ZNF556	1.61263	-0.814401	0.151633	0.999808
Prickle3	1.82351	2.81503	1.61612e-05	0.00012385		MRM1	0.712325	1.78234	0.0864475	0.779358		ITM2B	0.836515	10.0719	0.049267	0.53136		CISH	-1.286	0.909543	0.151634	0.999808
Rbms2	0.6272	6.71653	1.61916e-05	0.000124016		DOCK6	0.606516	4.70622	0.0864508	0.779358		TM2D1	0.76732	9.52239	0.0492756	0.53136		ASPG	2.86275	-3.24133	0.15164	0.999808
Idh2	0.712006	7.08562	1.62106e-05	0.000124094		PYY2	1.61811	-1.62904	0.0864567	0.779358		ANO9	-0.917315	7.4072	0.0493083	0.53136		FAM120B	-0.614833	5.86361	0.151687	0.999808
Cask	-0.738682	5.85363	1.62432e-05	0.000124277		ELF4	0.751367	4.12473	0.0864698	0.779358		CSN2	-0.28345	6.30869	0.0493163	0.53136		IGHV3-49	-3.76	-1.76288	0.151729	0.999808
Gm8145	-2.92068	-1.78937	1.62707e-05	0.00012442		TSPAN15	0.690958	3.88679	0.0865278	0.779358		EFCAB2	0.75181	9.50126	0.0493454	0.53136		F8	-0.871703	3.95023	0.151802	0.999808
Macrod1	1.96781	2.67793	1.63015e-05	0.000124589		B3GNT9	1.28	3.25154	0.0865444	0.779358		ATAD5	-0.868245	7.64955	0.0493831	0.53136		ARGLU1	0.707524	6.82917	0.151802	0.999808
Gm23455	-1.35758	2.49555	1.63737e-05	0.000125073		TTC12	-1.12825	2.07266	0.0865863	0.779358		SLC22A13	-0.75088	6.90746	0.0493997	0.53136		AK2P1	1.60295	-1.29904	0.151944	0.999808
Sipa1l1	0.72498	7.19559	1.63826e-05	0.000125074		MAPRE1	0.50044	7.22093	0.086607	0.779358		TMC2	-0.27102	6.25331	0.0494639	0.53136		MYH6	2.72796	-2.42488	0.151958	0.999808
Gyg	-0.854315	3.97873	1.64379e-05	0.000125428		FAM229B	-0.511679	3.24896	0.086608	0.779358		DBF4B	-0.59003	7.13	0.0495166	0.53136		STX2	-0.676533	4.08719	0.15198	0.999808
Itga6	-1.8882	7.52781	1.64731e-05	0.00012563		ABHD18	-0.560089	2.93589	0.086762	0.779358		CLPP	-0.88458	9.54506	0.0495524	0.53136		TAX1BP1	0.684771	8.21108	0.152007	0.999808
Dach1	1.86347	1.05235	1.65129e-05	0.000125866		SAA1	-2.29496	-0.169892	0.0869053	0.779358		NDFIP1	0.53828	11.8561	0.0495537	0.53136		ARPP21	-2.9481	-2.26522	0.152107	0.999808
Nit1	0.719483	4.82987	1.66512e-05	0.000126821		ANKRD20A2P	-1.07451	-0.965915	0.087049	0.779358		TNNC1	-2.4313	7.37826	0.0495629	0.53136		AGTR1	-2.04159	-1.16658	0.152207	0.999808
Tespa1	3.10414	0.256488	1.66562e-05	0.000126821		CEP20	-0.490101	3.95261	0.0870512	0.779358		CACNA1H	-1.24056	9.04791	0.0495647	0.53136		ADH1B	-4.1927	1.09374	0.152232	0.999808
F7	-2.74	0.303122	1.66994e-05	0.000127082		STAP2	-0.990087	2.93645	0.0871295	0.779358		TFAM	1.17362	10.2238	0.0495786	0.53136		HEPH	-1.62933	2.22543	0.152245	0.999808
Bag4	-0.794709	4.40383	1.67135e-05	0.000127121		ADAMTS7P4	1.18782	-1.1871	0.0871705	0.779358		PGLS	-0.83472	11.1923	0.0496025	0.53136		TEKT4P2	1.12032	2.91504	0.152477	0.999808
Rgs20	-2.20733	-1.36529	1.67262e-05	0.000127149		GPANK1	0.532146	1.88568	0.0871958	0.779358		CCNL2	-1.11998	9.56501	0.049618	0.53136		ALG1L10P	-1.93415	-1.53289	0.152675	0.999808
Eif4enif1	-0.571479	6.81875	1.67702e-05	0.000127416		CASTOR3	-0.598108	2.78563	0.0872348	0.779358		ANTXR1	-1.00901	10.6396	0.0497111	0.532071		NPDC1	-1.77169	2.93895	0.152707	0.999808
N4bp2	-1.48125	5.23838	1.68418e-05	0.000127842		SIK1	1.78338	0.562155	0.0872624	0.779358		MID1	-1.01357	8.50762	0.0497639	0.532351		ERMN	1.96099	-1.51403	0.152722	0.999808
Hivep1	-1.04033	6.17602	1.6852e-05	0.000127842		PWWP2A	-0.462445	4.18069	0.0873338	0.779358		BCL10	0.60697	10.0687	0.0498147	0.532421		RNF20	0.436238	6.27657	0.152774	0.999808
Gipc3	2.22777	-0.509612	1.68533e-05	0.000127842		BORCS8	0.54947	3.82239	0.0873555	0.779358		AWAT2	-0.28037	6.28839	0.0498237	0.532421		KPNA5	-0.679702	4.52459	0.152872	0.999808
Ppp1r3f	-0.701921	2.48977	1.68863e-05	0.000127991		ZNF74	0.66229	3.95698	0.0875042	0.779358		TLL1	-1.24383	6.9139	0.049891	0.532743		SELENOK	0.667224	2.79901	0.152913	0.999808
Cbx4	0.766836	5.13559	1.69018e-05	0.000127991		ARHGEF12	-0.586068	6.92742	0.087603	0.779358		PCOLCE2	1.93485	8.30629	0.0499706	0.532743		TRIM22	-1.54376	5.66194	0.152946	0.999808
Snx2	-0.809281	7.06885	1.6902e-05	0.000127991		METRNL	0.893185	4.36963	0.0876835	0.779358		BSG	-0.710635	10.3605	0.0500344	0.532743		BRSK2	-1.73259	1.13775	0.15295	0.999808
Rcc1	-1.05539	5.84637	1.69091e-05	0.000127991		STC2	1.31871	3.07309	0.0876992	0.779358		MIGA2	-0.86168	7.18651	0.0500383	0.532743		ANXA6	-1.17761	7.39904	0.153092	0.999808
Fgf14	-2.69105	-0.364718	1.69574e-05	0.000128289		ARHGEF4	1.85757	0.954353	0.0877069	0.779358		GPRACR	-0.40164	6.67401	0.0500442	0.532743		CPZ	-2.84459	0.385802	0.153218	0.999808
Bfsp1	2.92605	-0.380367	1.70206e-05	0.000128698		DES	2.29077	0.150069	0.0877131	0.779358		OMA1	0.80978	9.92491	0.0500464	0.532743		C8orf88	-1.27747	2.00755	0.153331	0.999808
Ttc39c	-1.14648	5.4215	1.70505e-05	0.000128856		GAGE13	-4.47216	-1.484	0.0877642	0.779358		SLC35F3	-0.87944	7.67033	0.0500478	0.532743		SUPT16HP1	-1.66746	0.608941	0.153342	0.999808
Epb41l5	1.08916	3.57266	1.70669e-05	0.00012891		CACNA2D2	1.37397	0.571791	0.0877764	0.779358		GALNT3	-0.89604	7.10147	0.0501056	0.532743		TMOD2	-1.44468	2.87412	0.15352	0.999808
Tsen34	0.789943	5.38423	1.71426e-05	0.000129414		AMH	1.2949	-1.37301	0.0877939	0.779358		TUBA8	-0.70626	7.26393	0.0501149	0.532743		PKDCC	-1.38414	2.30277	0.153623	0.999808
Map3k11	0.745713	5.87417	1.71532e-05	0.000129424		NKD1	1.93651	1.35303	0.0878444	0.779358		SLC35F5	0.60436	10.8931	0.050196	0.532743		HSD3B2	-1.92473	-1.22418	0.153639	0.999808
Mir3074-1	2.3315	-0.0944188	1.71693e-05	0.000129477		RDH8	2.44186	-1.83444	0.0878628	0.779358		NAA30	-0.70388	9.95943	0.0501961	0.532743		PCDHGA2	1.98864	1.72094	0.153664	0.999808
Wdr3	-0.931963	6.05734	1.71893e-05	0.000129559		EMC9	0.593594	2.98252	0.0879349	0.779358		CFAP107	-0.32734	6.44889	0.0502175	0.532743		ANKRD16	-0.700572	2.22312	0.153704	0.999808
6430571L13Rik	2.29108	-1.11531	1.72385e-05	0.000129798		HOXD9	1.56437	2.5705	0.0879741	0.779358		IDI2	-0.33063	6.38989	0.0502415	0.532743		PLEKHH2	-1.57203	4.93816	0.153974	0.999808
Top3b	0.566666	5.83549	1.72435e-05	0.000129798		TRAF4	-0.591176	5.81667	0.0879859	0.779358		TTTY8B	-0.46036	6.45327	0.0502434	0.532743		TENM2	2.23803	0.0725309	0.15399	0.999808
4833427F10Rik	-2.50939	-1.5403	1.72631e-05	0.000129798		TBX3	1.15914	4.75905	0.0879946	0.779358		TMEM126B	0.778105	10.777	0.0502596	0.532743		HSD17B1	0.925403	3.27092	0.15403	0.999808
Ttc38	1.07071	3.44937	1.72652e-05	0.000129798		C8orf33	-0.490563	6.03226	0.0880152	0.779358		DMP1	-0.78953	6.5304	0.0502804	0.532743		CADPS	-2.89494	3.45502	0.154275	0.999808
Il11ra1	-1.25208	2.39007	1.72668e-05	0.000129798		C1RL	-1.17183	4.2537	0.0881002	0.779358		SERPINB1	0.63573	10.5846	0.0504219	0.533136		MGST2	1.47295	4.54352	0.154386	0.999808
Lrrc47	-0.800182	5.49197	1.7372e-05	0.000130491		TMC6	1.26521	5.53056	0.0881596	0.779358		EXTL1	-0.50143	6.69629	0.0504412	0.533136		TMED7	0.51232	4.47564	0.154529	0.999808
Med15	0.687164	6.33182	1.73773e-05	0.000130491		FOLR1	2.63267	-3.35505	0.0881667	0.779358		RSPO1	-0.61216	6.48314	0.0504612	0.533136		EHD2	-1.44324	4.75352	0.15462	0.999808
Rpl34	-0.802842	8.2757	1.7436e-05	0.000130839		POU6F2	-2.26874	-2.40155	0.0881892	0.779358		LMO1	1.21694	7.38784	0.0505191	0.533136		FLT3LG	-1.06745	1.97156	0.154667	0.999808
Zmiz1	1.07883	8.01503	1.74421e-05	0.000130839		AMN	1.06317	-2.45479	0.0881939	0.779358		PLXNB1	-1.21381	11.1496	0.0505295	0.533136		GAS2L3	1.03304	6.17861	0.154697	0.999808
Foxf2	3.12782	-0.0199177	1.74542e-05	0.00013086		TMEM185B	0.544143	4.29555	0.0882599	0.779358		APOBEC3H	1.0397	9.11644	0.0505297	0.533136		MEGF10	3.13423	3.10552	0.154703	0.999808
Trappc9	0.618807	5.57306	1.75159e-05	0.000131202		ZNF69	-0.933936	1.50666	0.0882705	0.779358		JOSD2	-0.94988	8.76111	0.0505402	0.533136		WDR72	2.48438	0.291533	0.154711	0.999808
Zfp984	-1.65296	3.59265	1.75183e-05	0.000131202		TRMU	0.488269	5.04356	0.0883294	0.779358		SLIT1	-0.39994	6.36083	0.0505692	0.533136		WT1	-3.31058	-0.940675	0.154788	0.999808
Xlr	1.00623	4.83086	1.76138e-05	0.000131848		TUSC3	-1.25586	6.12685	0.0884432	0.779358		TMEM209	1.35828	10.3226	0.0505848	0.533136		CFAP20	0.691802	4.29819	0.154929	0.999808
Rfx2	1.21757	3.218	1.76233e-05	0.00013185		MUTYH	0.409235	3.46036	0.088456	0.779358		SLIT2	-1.48776	9.62161	0.0505998	0.533136		HASPIN	1.14031	2.26173	0.154978	0.999808
Cul1	1.01088	7.02109	1.76579e-05	0.000132039		RUSC1	0.846735	4.80367	0.0884819	0.779358		CANX	0.912645	10.657	0.050611	0.533136		YEATS4	0.766738	3.27669	0.154992	0.999808
Sec1	-2.08833	-0.926533	1.78199e-05	0.00013318		PTPRJ	-0.834636	6.91418	0.0885161	0.779358		MIR424	-0.31422	6.28526	0.0506972	0.533196		FOXJ2	-0.43787	4.29529	0.155189	0.999808
Tent2	-0.572426	5.5428	1.78507e-05	0.00013334		SCRG1	-2.72282	2.22206	0.088549	0.779358		FHIP1B	-1.01572	10.3212	0.0507068	0.533196		PTTG1	0.845302	5.06814	0.15521	0.999808
Ago4	-1.74908	2.58763	1.78638e-05	0.000133368		DNAJC24	-0.552739	3.36031	0.0885553	0.779358		BPNT1	0.80453	9.09131	0.0507743	0.533196		ADIRF	-1.87746	1.37605	0.155265	0.999808
Tm7sf3	-0.621927	6.23468	1.78946e-05	0.000133527		HSPA2	-1.82404	4.7225	0.0885999	0.779358		ASPG	-1.51386	7.06207	0.0507747	0.533196		FBXO41	-1.3167	2.59339	0.155308	0.999808
Myo1b	-0.967027	6.60237	1.79252e-05	0.000133682		F8	-0.746453	3.34186	0.0886792	0.779358		FOSL1	-0.80236	10.93	0.0507749	0.533196		MAGEA2B	4.03907	0.804874	0.155339	0.999808
Syn1	-1.23529	1.16416	1.79421e-05	0.000133682		LANCL2	-0.413353	4.51542	0.0886852	0.779358		PHF3	0.85667	9.71426	0.0507769	0.533196		REST	0.402696	6.06073	0.155392	0.999808
AI987944	1.00265	3.78667	1.79437e-05	0.000133682		PRY2	-2.2922	-5.67199	0.088737	0.779358		HPF1	0.84638	8.47236	0.0508078	0.533196		TBC1D22A-AS1	-0.96542	2.02681	0.155749	0.999808
Gm16835	-4.86808	-2.76911	1.80087e-05	0.000134096		ARHGAP23	1.10337	3.80115	0.0887381	0.779358		NRK	-0.71005	7.24887	0.0508307	0.533196		ZNF138	0.812085	3.2679	0.155769	0.999808
H2aw	1.29751	2.99374	1.80785e-05	0.000134546		TICRR	0.745613	2.89131	0.0888952	0.780076		CDC23	1.09141	9.04963	0.0508568	0.533196		SASS6	0.684044	3.53781	0.15582	0.999808
Kdm1b	-0.869151	5.33244	1.81607e-05	0.000135086		CTBS	-0.802231	5.08174	0.0890375	0.780076		RIC1	-1.2012	9.4042	0.050894	0.533226		PLCD3	-0.998718	3.20258	0.155939	0.999808
Adpgk	-0.7288	5.82068	1.8183e-05	0.000135181		CYP4V2	-0.995199	5.41993	0.0890571	0.780076		CA8	-0.2655	6.32526	0.0509552	0.533226		BTBD19	-0.951391	3.14058	0.155948	0.999808
Cetn2	1.02935	5.08571	1.82684e-05	0.000135745		DOCK7	-0.667865	6.09157	0.089067	0.780076		SLC4A3	-0.724435	6.97777	0.0510132	0.533226		SEMA3G	-2.19552	1.20412	0.155998	0.999808
Aldh3b1	1.09608	4.31479	1.82829e-05	0.000135782		CDH10	2.77681	-2.3386	0.0890679	0.780076		PSMA3	0.67734	10.1375	0.0510166	0.533226		HMGB1P5	0.594542	6.13475	0.156003	0.999808
Nudt21	-0.73495	5.57899	1.83013e-05	0.000135799		ERCC6L	0.838	2.47147	0.0891378	0.780076		MAP1LC3A	-0.805003	8.81008	0.0510373	0.533226		RPL13AP6	-0.550251	2.53624	0.156052	0.999808
Slc4a4	4.54969	0.761205	1.83043e-05	0.000135799		MYO3A	2.07891	-4.69692	0.0891463	0.780076		NOC4L	-0.77867	9.45611	0.051041	0.533226		AMD1	0.976556	5.93828	0.156058	0.999808
Oser1	-0.664013	5.08971	1.84303e-05	0.000136662		FBXW4P1	1.01082	-1.46679	0.0893736	0.781624		L3MBTL3	0.965563	8.31224	0.0510464	0.533226		STAG2	0.560358	7.7818	0.156074	0.999808
Usp25	0.940196	6.82947	1.84828e-05	0.00013686		GUSBP1	-0.438029	2.87329	0.0896696	0.781624		MIR544A	-0.62058	6.55943	0.0511353	0.533875		ZNF567	0.482256	3.45814	0.156099	0.999808
Atg3	0.807319	5.8198	1.84842e-05	0.00013686		DYNLT5	-1.19454	-0.519414	0.0897633	0.781624		LCP1	0.94909	11.6934	0.0512688	0.534943		NUAK1	-1.7726	2.20574	0.156129	0.999808
Lpar3	3.5069	-1.93152	1.8486e-05	0.00013686		DHX40	-0.484803	5.8825	0.0897896	0.781624		COIL	1.35057	10.2267	0.0513	0.534943		MATR3	0.508633	8.04424	0.156147	0.999808
Btnl7-ps	2.21389	-1.08153	1.85018e-05	0.000136906		RPS6KC1	0.522011	4.91232	0.0898152	0.781624		DNAJB5	-0.696095	7.15661	0.0513405	0.534943		EVA1C	-1.62629	2.17579	0.156197	0.999808
E130311K13Rik	1.09301	3.74697	1.85909e-05	0.000137493		NKD2	1.21611	0.15471	0.0898292	0.781624		OLFM2	-1.18536	7.79131	0.0513447	0.534943		SOSTDC1	3.67045	-1.08764	0.156344	0.999808
Rph3al	-1.43749	-0.906237	1.86136e-05	0.000137589		PANK4	0.436177	3.46012	0.0898445	0.781624		FOXN1	-0.33919	6.43397	0.0514229	0.535243		CDKN2C	-0.813287	3.29821	0.156426	0.999808
Kdsr	0.767447	5.63474	1.86669e-05	0.000137912		ARHGEF9	-0.790721	4.16217	0.0898717	0.781624		ARL16	-0.54073	12.7591	0.0514271	0.535243		RPS4XP6	-0.940038	1.60501	0.156544	0.999808
Atad3a	-0.951065	5.83143	1.86786e-05	0.000137926		SMIM24	1.90736	-2.41808	0.0899623	0.781624		EVA1B	-0.68773	10.9429	0.0514614	0.535322		VMA21	0.623964	4.01523	0.15658	0.999808
Smim8	0.964162	3.40121	1.87445e-05	0.000138282		ELMO2	0.47823	5.80412	0.0900127	0.781624		ANO5	-0.46296	6.46921	0.0515395	0.535855		COX4I2	-1.40057	0.243271	0.156598	0.999808
Dnajc4	0.920414	3.70154	1.87463e-05	0.000138282		PIGC	0.600694	4.80415	0.0900205	0.781624		MIRLET7BHG	-1.2927	8.63744	0.0515918	0.535917		CYP2A7	-1.48933	-0.733991	0.156603	0.999808
Parp9	1.36711	6.85426	1.87923e-05	0.000138549		FBXO46	0.458534	4.01846	0.0900205	0.781624		BTAF1	0.57356	11.6724	0.0516102	0.535917		MARVELD3	-1.06456	-1.1787	0.156708	0.999808
Marveld1	0.887384	6.61422	1.88186e-05	0.000138671		GLS2	-1.3018	-1.64453	0.0900867	0.781624		C19orf44	-0.75568	11.5023	0.0516322	0.535917		OR52L2P	2.56678	-3.51615	0.156716	0.999808
Plscr2	0.849689	5.93477	1.89062e-05	0.000139244		CDC42EP1	1.172	5.01697	0.090089	0.781624		ZBTB39	0.84676	8.95153	0.0516694	0.535917		LINC01619	-1.22293	-1.56379	0.156754	0.999808
Bcap31	0.775608	6.94209	1.8942e-05	0.000139436		KRI1	0.416577	5.60458	0.0901973	0.781624		PBXIP1	-0.76935	11.6989	0.0516795	0.535917		RXFP1	2.07683	-2.56744	0.156795	0.999808
Slc16a13	0.676437	4.43522	1.89948e-05	0.000139738		BNIP3L	-0.490676	6.7808	0.0902714	0.781624		DUX4L1	-1.62596	7.167	0.0517474	0.535988		ELAVL1	0.532392	5.16091	0.156813	0.999808
Aox1	2.2905	4.81466	1.90088e-05	0.000139738		CD200	-1.22558	4.41307	0.0902901	0.781624		POU3F4	-0.35218	6.30304	0.0517608	0.535988		H2AC7	1.2804	4.08646	0.156852	0.999808
Ctps	-1.39511	6.5733	1.90127e-05	0.000139738		INSRR	1.2755	-2.03384	0.090469	0.781624		ZFAND4	0.89307	7.27336	0.0517668	0.535988		RPS3AP21	1.3534	-1.05697	0.156881	0.999808
Psenen	0.996977	4.64111	1.90429e-05	0.000139845		CTNNA2	2.30023	1.30572	0.0904748	0.781624		PICALM	0.81221	9.65235	0.0519233	0.536761		IGHV3-23	-4.03455	1.37026	0.15691	0.999808
Zswim4	-1.05642	5.31223	1.90469e-05	0.000139845		SPATS1	-2.98832	-2.68081	0.0905339	0.781624		KIF1C	-0.80152	8.69989	0.0519657	0.536761		TPSAB1	-3.4031	0.279981	0.156969	0.999808
Tnfaip8l1	0.722542	3.17285	1.90724e-05	0.000139959		TINAGL1	0.94831	3.83803	0.0905547	0.781624		OR7D2	-0.90449	6.63739	0.052038	0.536761		PIGX	0.704658	3.7328	0.156972	0.999808
U2af1l4	0.650594	4.19447	1.90911e-05	0.000140024		CHRND	1.59154	-5.50533	0.0905568	0.781624		NCOA7	0.95013	9.30151	0.0520562	0.536761		KRT15	3.45577	-2.69067	0.157112	0.999808
Plgrkt	0.997021	6.09024	1.9125e-05	0.000140201		FER1L6	2.18698	-3.20527	0.0905845	0.781624		SLC39A13	-0.37006	6.50637	0.0520885	0.536761		NXF1	-0.486294	6.95652	0.15714	0.999808
Mmp8	-2.11813	1.43088	1.91856e-05	0.000140549		SAV1	-0.736907	5.19345	0.0906871	0.781624		CEP170	-0.80154	9.15657	0.0521124	0.536761		POP5	-0.542716	3.30654	0.157302	0.999808
Ccl2	-3.67334	7.00693	1.91924e-05	0.000140549		TASP1	-0.554538	3.2352	0.0906939	0.781624		DLX6-AS1	-0.66861	6.59047	0.0521176	0.536761		FBXO2	1.8926	-0.433257	0.157373	0.999808
Zcchc10	-0.630936	4.11517	1.93379e-05	0.000141542		SLC24A1	-0.597175	3.79823	0.090717	0.781624		COQ10B	0.95293	8.45281	0.0521574	0.536761		RPL7AP43	-0.723864	0.117875	0.15759	0.999808
Nop14	-0.916945	5.9383	1.9362e-05	0.000141621		TTYH1	-1.66732	-0.93658	0.0907573	0.781624		IVNS1ABP	-0.625017	10.5579	0.0521682	0.536761		IGHV1-2	-4.2317	-0.134657	0.157673	0.999808
Dusp6	-0.746566	7.32757	1.93686e-05	0.000141621		ZNF721	-0.521134	3.87797	0.0908243	0.781624		MIDN	-0.82989	11.3132	0.0521942	0.536761		ATP10B	1.75039	4.97101	0.157673	0.999808
Gper1	4.48707	2.26931	1.94027e-05	0.000141796		ZNF460	-0.715982	0.484858	0.0909945	0.781624		CIAO2A	0.94073	9.2979	0.0521989	0.536761		KCNIP1	2.35879	-0.720645	0.157771	0.999808
Aspn	-3.34286	4.09825	1.96123e-05	0.000143255		ABLIM1	-1.10228	4.45924	0.0910165	0.781624		ENGASE	-0.59189	10.8114	0.0522093	0.536761		IGLV2-8	-3.54789	0.939659	0.157889	0.999808
Ndufv1	0.697203	6.35859	1.96976e-05	0.000143803		IAH1	0.66451	5.13065	0.0910567	0.781624		ANAPC10	1.01439	9.84071	0.0522112	0.536761		EPOR	-0.696471	4.15596	0.157993	0.999808
Lyar	-1.11856	5.95736	1.97626e-05	0.000144204		HEY1	1.75232	4.72251	0.0910583	0.781624		IRF1	1.06539	9.41094	0.0522221	0.536761		TYW1B	0.69438	4.20769	0.158023	0.999808
Dock4	1.52246	5.58705	1.98035e-05	0.000144418		ZNF37BP	-0.777847	4.16321	0.0910596	0.781624		TBL3	-0.7988	8.08673	0.0522631	0.536761		CDC42EP1	-1.46318	2.3224	0.158132	0.999808
Bpifb4	-5.64619	-1.98382	1.98123e-05	0.000144418		ZNF563	-0.696758	1.43666	0.0911036	0.781624		IL17F	-0.50043	6.3205	0.0522712	0.536761		PPBP	2.00725	-4.03572	0.158386	0.999808
Endod1	0.712213	6.01769	1.9927e-05	0.000145093		C16orf74	1.86528	0.0862605	0.0911728	0.781624		EXOC1	-0.543873	10.6899	0.0523679	0.537036		POTEI	2.73667	-3.3584	0.15839	0.999808
Fam110b	-1.8343	0.269335	1.99334e-05	0.000145093		GPD1	-2.45393	0.601717	0.0911795	0.781624		PDZD7	-0.82432	6.6295	0.0524009	0.537036		ARNT	-0.354257	6.79625	0.158423	0.999808
Zc3h6	1.89272	3.29651	1.99356e-05	0.000145093		CTH	-0.699338	2.74583	0.0911878	0.781624		MCEE	0.98623	9.5503	0.052433	0.537036		TRBV4-1	-2.09983	-3.31774	0.15843	0.999808
Irgq	0.784347	4.92295	2.00081e-05	0.000145488		RPGR	-0.678358	4.02414	0.0912073	0.781624		LINC00643	-0.33697	6.33596	0.0524583	0.537036		UBTD2	0.60216	3.98759	0.158435	0.999808
Podnl1	-1.57567	5.563	2.00154e-05	0.000145488		SPART	-0.432814	6.2761	0.0912164	0.781624		TGFB1	-1.55547	8.5141	0.0524734	0.537036		RIOK2	0.541611	4.65525	0.158598	0.999808
Traf5	0.892639	4.69372	2.00206e-05	0.000145488		DMXL1	-0.855856	5.31324	0.0912504	0.781624		MBD3	-0.84687	8.77624	0.0525152	0.537036		ERCC1	0.588153	6.31077	0.158631	0.999808
Qprt	2.17179	-1.13547	2.01029e-05	0.000146011		GCNT4	1.40542	-0.135052	0.0913384	0.781624		CYB5R4	1.20204	8.4679	0.0525171	0.537036		VWDE	2.45991	-1.66195	0.158691	0.999808
Auts2	3.81146	1.61514	2.01738e-05	0.000146451		ICAM3	0.62658	4.4148	0.0913801	0.781624		COX8C	-0.69336	6.64504	0.0525484	0.537036		PODN	-2.29346	3.2704	0.158692	0.999808
Plxna1	-0.754297	7.63853	2.01928e-05	0.000146514		INSYN2A	2.00541	-1.52205	0.0913996	0.781624		ZSCAN23	0.91744	7.09891	0.052579	0.537036		RAET1G	1.8309	-0.86174	0.158726	0.999808
Cxcl1	-6.50462	2.45568	2.0209e-05	0.000146557		MMGT1	-0.464987	5.41087	0.0914917	0.781624		TANK	0.910988	8.86854	0.0526013	0.537036		MTX2	0.686978	5.33402	0.158767	0.999808
Hspe1	-0.672652	6.47574	2.02256e-05	0.000146602		ARV1	-0.464945	4.40519	0.0915659	0.781624		RPS27L	0.56524	10.6676	0.0526051	0.537036		FOLH1	2.7896	1.10382	0.158947	0.999808
Phka1	0.841087	4.87973	2.02434e-05	0.000146656		ACSF2	0.987253	3.49849	0.0915772	0.781624		PER1	-1.05336	7.7205	0.0526917	0.537036		C1RL	-1.51243	2.77021	0.15901	0.999808
Clcf1	1.2721	5.28935	2.03759e-05	0.000147541		CHCHD1	0.565725	4.38397	0.0915988	0.781624		CNKSR2	-0.78687	6.5517	0.0527213	0.537036		ZNF728	-1.96597	-0.645619	0.159075	0.999808
Thnsl2	-1.91869	1.27922	2.04228e-05	0.000147805		GINM1	-0.46225	5.14114	0.0916395	0.781624		P2RY10	1.06177	9.45689	0.0527338	0.537036		NUTM2G	-0.948856	3.92481	0.159541	0.999808
Yes1	-0.822886	5.9328	2.04373e-05	0.000147828		FTL	0.744507	11.2358	0.0916574	0.781624		IFFO2	-1.05244	8.92866	0.0527473	0.537036		TMEM161B	0.703848	5.37828	0.159555	0.999808
Pkd1l1	-2.39581	1.17594	2.04468e-05	0.000147828		TCN2	0.759309	5.08736	0.0916831	0.781624		ADAM9	-0.65561	11.3072	0.0527497	0.537036		CD68	-1.0578	7.23472	0.159988	0.999808
Nt5dc1	0.991002	4.42822	2.04769e-05	0.00014797		DLX4	2.00472	-0.904151	0.0917919	0.781624		SNORA16B	0.4427	6.80201	0.0527817	0.537036		RPS3AP38	-1.15078	-1.2506	0.160206	0.999808
Ms4a2	3.88539	-1.4579	2.04993e-05	0.000148026		EMILIN3	2.55137	-0.700163	0.0917934	0.781624		MMP13	-1.8118	7.16186	0.0527818	0.537036		ST13P12	1.3589	-1.31622	0.160401	0.999808
Pms2	-0.624306	3.76057	2.05055e-05	0.000148026		JPT1	0.735804	5.66598	0.0917991	0.781624		RNF103	0.86693	9.37849	0.0528258	0.537053		TSPAN5	1.81848	3.00738	0.160566	0.999808
Ipo13	0.997847	6.15967	2.05331e-05	0.000148075		MYBPH	-1.19991	-3.83674	0.0918591	0.781737		INVS	-0.694147	9.26268	0.0529155	0.537053		TMIGD3	-1.82176	2.3913	0.160578	0.999808
Xxylt1	1.02307	6.10851	2.05332e-05	0.000148075		ACVR2A	-0.557461	3.74971	0.0919716	0.782297		NECTIN1	-0.772102	7.49836	0.0529389	0.537053		H2AC17	0.981854	4.26735	0.160599	0.999808
Tph1	3.66388	-1.20017	2.05771e-05	0.00014829		RARS2	-0.458704	4.80309	0.092095	0.782664		ZNF503	-0.74385	9.66623	0.0529398	0.537053		ADAM9	-0.82137	8.00866	0.16069	0.999808
Vars	-1.15022	8.22665	2.05839e-05	0.00014829		TMEM233	1.84714	-0.311286	0.0921083	0.782664		TGM2	0.665717	11.3576	0.0529459	0.537053		PKD2L1	1.47728	-2.15039	0.160735	0.999808
Pcdhb15	1.52468	-0.228319	2.07315e-05	0.000149278		PLXNB3	-1.02847	5.12386	0.092223	0.782732		CLEC4A	1.09183	8.98038	0.0529563	0.537053		IGHV1-46	-3.77185	0.894304	0.160897	0.999808
Slc22a21	1.25528	3.2053	2.08546e-05	0.000150087		GDI1	0.487343	7.22794	0.0923196	0.782732		FOSB	-1.05612	12.9265	0.0529716	0.537053		ZNF286A	0.698759	4.31059	0.161162	0.999808
Selenow	1.22631	7.22665	2.09119e-05	0.000150424		P2RY12	-1.84033	-0.611175	0.0924413	0.782732		SATB1	-0.89784	9.81979	0.0530095	0.537086		WASL	0.831676	6.05084	0.161235	0.999808
Cacna1a	-1.72067	2.91516	2.09642e-05	0.000150724		PTPRS	1.37059	5.50474	0.0925106	0.782732		ZDHHC6	0.9208	9.45176	0.0530286	0.537086		MSS51	-0.688484	2.11632	0.16135	0.999808
Zfand2b	0.645385	3.70735	2.10766e-05	0.000151455		WTAPP1	1.73342	-3.39997	0.0926519	0.782732		ADAMTS16	-0.51949	6.45779	0.0531133	0.537671		MTX3	-0.611502	3.71501	0.161458	0.999808
Ifit1bl2	1.73438	0.8223	2.11461e-05	0.000151877		TPT1	-0.608673	11.1706	0.0926904	0.782732		DDAH2	-0.95004	7.9794	0.053179	0.538063		MYBL2	1.30641	4.24396	0.161515	0.999808
Catip	1.52328	2.69682	2.11584e-05	0.000151889		UBE2E2	0.836242	4.14527	0.0927015	0.782732		LENG1	-0.78989	7.42814	0.053242	0.538428		NME1-NME2	1.2662	5.35539	0.161608	0.999808
Gpr137	1.07226	4.9354	2.12172e-05	0.000152234		COMTD1	0.817851	2.51781	0.0927223	0.782732		POLR2A	0.92716	9.37446	0.0533577	0.538746		NEXN	-1.34025	3.57653	0.161689	0.999808
Tpsab1	3.73518	0.519722	2.12558e-05	0.000152433		BUB1	0.68202	4.78333	0.0927539	0.782732		MMAA	1.03448	8.47801	0.0533644	0.538746		PHIP	0.531943	7.84788	0.16183	0.999808
Cenpn	-1.15482	4.83188	2.12941e-05	0.000152631		BATF2	-1.49383	2.88029	0.0928906	0.782732		RPL13P5	0.87017	9.2544	0.0533941	0.538746		FKRP	0.780723	2.90398	0.161914	0.999808
Tmem106b	0.865558	7.01853	2.13757e-05	0.000153139		GBP3	-1.03975	4.23585	0.0929814	0.782732		TIPARP	1.54535	8.19837	0.0534541	0.538746		EHD4	-0.802902	4.58507	0.161929	0.999808
Ranbp6	0.849492	4.74055	2.14265e-05	0.000153425		TEX9	-0.714304	2.6318	0.0930027	0.782732		NT5C3A	1.06002	9.47666	0.0534945	0.538746		GABRD	1.94261	-0.330052	0.161955	0.999808
Bbln	1.28441	3.64297	2.14514e-05	0.000153476		SNAPC2	0.571784	4.64852	0.0930657	0.782732		HNRNPA1	-0.52068	10.7179	0.0535124	0.538746		USP46	0.570218	4.1888	0.162093	0.999808
Cdh17	2.77803	1.71204	2.14552e-05	0.000153476		SH2B2	0.980486	1.79192	0.0931032	0.782732		LHX5	-0.52718	6.79534	0.0535201	0.538746		MYPN	-2.33967	-0.427336	0.162098	0.999808
Casz1	-0.942029	1.72456	2.14948e-05	0.000153641		ZNF704	-1.27265	5.87831	0.0931316	0.782732		NDNF	-1.50348	7.19529	0.0535445	0.538746		GABRP	2.35376	-0.474955	0.162165	0.999808
Syt7	2.54181	-0.711585	2.15046e-05	0.000153641		PRADC1	0.724792	3.99293	0.0932199	0.782732		NAPB	1.43837	8.09316	0.0536529	0.538746		AGGF1	-0.546124	6.53464	0.162292	0.999808
Magi2	-1.0872	2.30072	2.15109e-05	0.000153641		MAD2L2	0.738681	5.39943	0.0932224	0.782732		DNAI2	-0.42025	6.29257	0.0536563	0.538746		ZNF648	2.8136	-2.49448	0.162445	0.999808
Marchf2	0.793734	5.23075	2.15266e-05	0.000153676		AMBRA1	-0.647996	5.1599	0.0932251	0.782732		MRTO4	0.71076	10.3216	0.0536639	0.538746		KDM5D	-4.1578	4.031	0.16246	0.999808
Rhpn2	1.3592	0.292058	2.1612e-05	0.000154208		BRCA1	0.563009	4.33896	0.0932866	0.782732		RALGDS	-0.765075	10.6908	0.0536825	0.538746		PTPRS	-1.00272	7.4868	0.162578	0.999808
Cirbp	1.40994	5.7734	2.16392e-05	0.000154325		L3HYPDH	-0.574934	3.45204	0.0932909	0.782732		CACNA1B	-0.29319	6.37863	0.0536877	0.538746		SFRP5	2.20545	-2.69071	0.162678	0.999808
Zc2hc1c	1.54796	2.32823	2.17069e-05	0.00015473		EDIL3	1.87074	3.21418	0.0934209	0.782732		LCK	0.86784	7.71864	0.0536901	0.538746		HNRNPA1P21	-1.52012	-0.473438	0.162739	0.999808
Pbx3	1.0076	5.22226	2.17433e-05	0.000154911		SLC30A5	-0.40672	6.00918	0.093495	0.782732		CD1C	1.58872	8.5047	0.0537236	0.538746		CYB5A	-0.785022	4.82565	0.162751	0.999808
Nudt17	1.36606	1.08792	2.18072e-05	0.000155167		HES1	-0.822429	5.10524	0.0935784	0.782732		CLIP4	1.22677	8.35061	0.0537285	0.538746		ABCE1	0.57496	6.227	0.162989	0.999808
Gfpt1	-0.599598	7.17453	2.18216e-05	0.000155167		CXXC1	0.373604	5.39237	0.0935953	0.782732		GRIA1	-0.41336	6.39824	0.0537317	0.538746		PGGHG	-1.20608	4.33068	0.163033	0.999808
Optn	1.35158	3.98213	2.18234e-05	0.000155167		ATP5IF1	0.419827	5.9502	0.0936363	0.782732		JADE2	0.87296	9.09114	0.0537856	0.539015		PSMC2P1	0.568056	1.27799	0.16308	0.999808
Ckmt1	7.36311	0.0594703	2.18288e-05	0.000155167		ANK1	0.927323	0.348923	0.0936689	0.782732		CRLF3	1.10377	9.72873	0.0538932	0.539619		MYOCD	-2.4442	-2.44232	0.1632	0.999808
Zfp442	-1.73927	0.882472	2.18448e-05	0.000155167		MBNL3	-1.16653	3.65455	0.0936772	0.782732		NUMA1	-0.797625	9.63539	0.053928	0.539619		DIPK1A	-1.08131	2.53074	0.163242	0.999808
Acadm	0.607283	6.1479	2.18527e-05	0.000155167		IRAG1	1.10271	2.59042	0.0937094	0.782732		DMD	-0.690294	6.93539	0.0540113	0.539619		WDR36	0.535451	6.86062	0.163259	0.999808
[truncated: 17,986 more rows]
