# Supplementary material for: Nucleotide metabolism in cancer cells fuels a UDP-driven macrophage cross-talk, promoting immunosuppression and immunotherapy resistance
Source: Nat Cancer. 2024 Jun 6;5(8):1206–26. doi: 10.1038/s43018-024-00771-8 (PMC11358017; doi:10.1038/s43018-024-00771-8)
Supplement: Supplementary file 13 — Statistical source data. [file 43018_2024_771_MOESM13_ESM.xlsx]

## Sheet: ED Fig. 2a
ED Figure 2a. TCGA/GTEX primary tumor vs normal.
Colon							Stomach							Esophagus
sample	samples	_study	_sample_type	_primary_site	CDA		sample	samples	_study	_sample_type	_primary_site	CDA		sample	samples	_study	_sample_type	_primary_site	CDA
GTEX-14E6E-1526-SM-5RQIG	GTEX-14E6E-1526-SM-5RQIG	GTEX	Normal Tissue	Colon	12.03		GTEX-UPK5-2126-SM-4JBJK	GTEX-UPK5-2126-SM-4JBJK	GTEX	Normal Tissue	Stomach	8.013		GTEX-14A6H-1326-SM-5NQBC	GTEX-14A6H-1326-SM-5NQBC	GTEX	Normal Tissue	Esophagus	13.31
GTEX-111CU-1426-SM-5GZYP	GTEX-111CU-1426-SM-5GZYP	GTEX	Normal Tissue	Colon	11.3		GTEX-QDVN-1226-SM-48TZ5	GTEX-QDVN-1226-SM-48TZ5	GTEX	Normal Tissue	Stomach	7.802		GTEX-WL46-1226-SM-4OOS4	GTEX-WL46-1226-SM-4OOS4	GTEX	Normal Tissue	Esophagus	13.13
GTEX-Y5LM-1526-SM-4VDTA	GTEX-Y5LM-1526-SM-4VDTA	GTEX	Normal Tissue	Colon	11.03		GTEX-S4Z8-1226-SM-4AD6W	GTEX-S4Z8-1226-SM-4AD6W	GTEX	Normal Tissue	Stomach	7.789		GTEX-117YW-1926-SM-5H121	GTEX-117YW-1926-SM-5H121	GTEX	Normal Tissue	Esophagus	12.59
GTEX-1122O-1526-SM-5N9CL	GTEX-1122O-1526-SM-5N9CL	GTEX	Normal Tissue	Colon	10.84		GTEX-11P82-0726-SM-5PNYL	GTEX-11P82-0726-SM-5PNYL	GTEX	Normal Tissue	Stomach	7.586		GTEX-RN64-1026-SM-48FDX	GTEX-RN64-1026-SM-48FDX	GTEX	Normal Tissue	Esophagus	12.56
GTEX-R55G-1226-SM-48FDC	GTEX-R55G-1226-SM-48FDC	GTEX	Normal Tissue	Colon	10.71		GTEX-146FH-2126-SM-5SI9U	GTEX-146FH-2126-SM-5SI9U	GTEX	Normal Tissue	Stomach	7.568		GTEX-14BIN-2726-SM-5RQIE	GTEX-14BIN-2726-SM-5RQIE	GTEX	Normal Tissue	Esophagus	12.5
GTEX-13D11-0826-SM-5KLZJ	GTEX-13D11-0826-SM-5KLZJ	GTEX	Normal Tissue	Colon	10.6		GTEX-QDVJ-1426-SM-48U1Y	GTEX-QDVJ-1426-SM-48U1Y	GTEX	Normal Tissue	Stomach	7.501		GTEX-OIZG-1026-SM-3LK5X	GTEX-OIZG-1026-SM-3LK5X	GTEX	Normal Tissue	Esophagus	12.49
GTEX-14C38-2626-SM-5RQI4	GTEX-14C38-2626-SM-5RQI4	GTEX	Normal Tissue	Colon	10.59		GTEX-12WS9-1426-SM-5FQT3	GTEX-12WS9-1426-SM-5FQT3	GTEX	Normal Tissue	Stomach	7.47		GTEX-YB5E-0926-SM-4WWDQ	GTEX-YB5E-0926-SM-4WWDQ	GTEX	Normal Tissue	Esophagus	12.47
GTEX-XUZC-1326-SM-4BRV2	GTEX-XUZC-1326-SM-4BRV2	GTEX	Normal Tissue	Colon	10.46		GTEX-R55D-1526-SM-48FEJ	GTEX-R55D-1526-SM-48FEJ	GTEX	Normal Tissue	Stomach	7.395		GTEX-13QJ3-1726-SM-5RQK9	GTEX-13QJ3-1726-SM-5RQK9	GTEX	Normal Tissue	Esophagus	12.41
GTEX-11DXX-1826-SM-5H126	GTEX-11DXX-1826-SM-5H126	GTEX	Normal Tissue	Colon	10.45		GTEX-ZYVF-2726-SM-5GID4	GTEX-ZYVF-2726-SM-5GID4	GTEX	Normal Tissue	Stomach	7.253		GTEX-13FHP-1526-SM-5IJGE	GTEX-13FHP-1526-SM-5IJGE	GTEX	Normal Tissue	Esophagus	12.32
GTEX-ZDYS-2326-SM-4WKG6	GTEX-ZDYS-2326-SM-4WKG6	GTEX	Normal Tissue	Colon	10.44		GTEX-12C56-0526-SM-5FQST	GTEX-12C56-0526-SM-5FQST	GTEX	Normal Tissue	Stomach	7.172		GTEX-YFC4-1226-SM-5LU9R	GTEX-YFC4-1226-SM-5LU9R	GTEX	Normal Tissue	Esophagus	12.17
GTEX-1399S-1926-SM-5J2M5	GTEX-1399S-1926-SM-5J2M5	GTEX	Normal Tissue	Colon	10.43		GTEX-P4QT-1526-SM-3NMCT	GTEX-P4QT-1526-SM-3NMCT	GTEX	Normal Tissue	Stomach	7.132		GTEX-X4EP-1626-SM-4QAS6	GTEX-X4EP-1626-SM-4QAS6	GTEX	Normal Tissue	Esophagus	12.13
GTEX-ZV7C-1526-SM-5NQ72	GTEX-ZV7C-1526-SM-5NQ72	GTEX	Normal Tissue	Colon	10.43		GTEX-ZPIC-2026-SM-57WG3	GTEX-ZPIC-2026-SM-57WG3	GTEX	Normal Tissue	Stomach	7.085		GTEX-YEC4-1026-SM-5P9FW	GTEX-YEC4-1026-SM-5P9FW	GTEX	Normal Tissue	Esophagus	12.11
GTEX-QLQW-0426-SM-447A7	GTEX-QLQW-0426-SM-447A7	GTEX	Normal Tissue	Colon	10.18		GTEX-11EI6-2426-SM-5PNVS	GTEX-11EI6-2426-SM-5PNVS	GTEX	Normal Tissue	Stomach	7.078		GTEX-VUSG-1226-SM-4KKZF	GTEX-VUSG-1226-SM-4KKZF	GTEX	Normal Tissue	Esophagus	12.06
GTEX-UJHI-1126-SM-4IHLN	GTEX-UJHI-1126-SM-4IHLN	GTEX	Normal Tissue	Colon	10.13		GTEX-ZE7O-3026-SM-51MS4	GTEX-ZE7O-3026-SM-51MS4	GTEX	Normal Tissue	Stomach	7.078		GTEX-1269C-1026-SM-5N9EY	GTEX-1269C-1026-SM-5N9EY	GTEX	Normal Tissue	Esophagus	12.05
GTEX-11I78-1226-SM-5A5K6	GTEX-11I78-1226-SM-5A5K6	GTEX	Normal Tissue	Colon	10.12		GTEX-S4P3-0726-SM-4AD57	GTEX-S4P3-0726-SM-4AD57	GTEX	Normal Tissue	Stomach	7.039		GTEX-11P7K-1326-SM-5BC5G	GTEX-11P7K-1326-SM-5BC5G	GTEX	Normal Tissue	Esophagus	12.02
GTEX-P4QT-1426-SM-3NMCX	GTEX-P4QT-1426-SM-3NMCX	GTEX	Normal Tissue	Colon	10.09		GTEX-11VI4-0326-SM-5EQ6L	GTEX-11VI4-0326-SM-5EQ6L	GTEX	Normal Tissue	Stomach	7.037		GTEX-13OVG-0626-SM-5IFEP	GTEX-13OVG-0626-SM-5IFEP	GTEX	Normal Tissue	Esophagus	12.01
GTEX-WOFM-2026-SM-4OOSQ	GTEX-WOFM-2026-SM-4OOSQ	GTEX	Normal Tissue	Colon	10.03		GTEX-12WSJ-0926-SM-5P9JD	GTEX-12WSJ-0926-SM-5P9JD	GTEX	Normal Tissue	Stomach	7.009		GTEX-X4XY-1726-SM-46MVO	GTEX-X4XY-1726-SM-46MVO	GTEX	Normal Tissue	Esophagus	12.01
GTEX-146FQ-1926-SM-5NQBY	GTEX-146FQ-1926-SM-5NQBY	GTEX	Normal Tissue	Colon	10.01		GTEX-146FR-2026-SM-5NQAI	GTEX-146FR-2026-SM-5NQAI	GTEX	Normal Tissue	Stomach	6.98		GTEX-T8EM-0526-SM-4DM64	GTEX-T8EM-0526-SM-4DM64	GTEX	Normal Tissue	Esophagus	12
GTEX-YB5E-1626-SM-5IFIQ	GTEX-YB5E-1626-SM-5IFIQ	GTEX	Normal Tissue	Colon	10.01		GTEX-Y3I4-1626-SM-4TT7W	GTEX-Y3I4-1626-SM-4TT7W	GTEX	Normal Tissue	Stomach	6.901		GTEX-Q2AH-0826-SM-48TZN	GTEX-Q2AH-0826-SM-48TZN	GTEX	Normal Tissue	Esophagus	11.99
GTEX-PWCY-1026-SM-48TD4	GTEX-PWCY-1026-SM-48TD4	GTEX	Normal Tissue	Colon	9.99		GTEX-1211K-1426-SM-5FQTF	GTEX-1211K-1426-SM-5FQTF	GTEX	Normal Tissue	Stomach	6.859		GTEX-R55C-0826-SM-48FCL	GTEX-R55C-0826-SM-48FCL	GTEX	Normal Tissue	Esophagus	11.99
GTEX-ZF2S-1926-SM-4WWAN	GTEX-ZF2S-1926-SM-4WWAN	GTEX	Normal Tissue	Colon	9.842		GTEX-ZV6S-0926-SM-57WGB	GTEX-ZV6S-0926-SM-57WGB	GTEX	Normal Tissue	Stomach	6.844		GTEX-11TUW-1326-SM-5EQKV	GTEX-11TUW-1326-SM-5EQKV	GTEX	Normal Tissue	Esophagus	11.94
GTEX-ZEX8-1926-SM-4WKFR	GTEX-ZEX8-1926-SM-4WKFR	GTEX	Normal Tissue	Colon	9.806		GTEX-11EQ9-1226-SM-5987E	GTEX-11EQ9-1226-SM-5987E	GTEX	Normal Tissue	Stomach	6.775		GTEX-11P81-0826-SM-5P9GR	GTEX-11P81-0826-SM-5P9GR	GTEX	Normal Tissue	Esophagus	11.93
GTEX-WOFM-1926-SM-4OOSP	GTEX-WOFM-1926-SM-4OOSP	GTEX	Normal Tissue	Colon	9.777		GTEX-139D8-2326-SM-5IFGE	GTEX-139D8-2326-SM-5IFGE	GTEX	Normal Tissue	Stomach	6.775		GTEX-XBED-1026-SM-48TCB	GTEX-XBED-1026-SM-48TCB	GTEX	Normal Tissue	Esophagus	11.93
GTEX-132AR-2726-SM-5PNVN	GTEX-132AR-2726-SM-5PNVN	GTEX	Normal Tissue	Colon	9.689		GTEX-U8T8-1226-SM-4E3IH	GTEX-U8T8-1226-SM-4E3IH	GTEX	Normal Tissue	Stomach	6.759		GTEX-12ZZX-1326-SM-5DUWI	GTEX-12ZZX-1326-SM-5DUWI	GTEX	Normal Tissue	Esophagus	11.91
GTEX-13OVG-1426-SM-5K7VP	GTEX-13OVG-1426-SM-5K7VP	GTEX	Normal Tissue	Colon	9.682		GTEX-SNOS-0826-SM-4DM5N	GTEX-SNOS-0826-SM-4DM5N	GTEX	Normal Tissue	Stomach	6.634		GTEX-Y3IK-1126-SM-51MSV	GTEX-Y3IK-1126-SM-51MSV	GTEX	Normal Tissue	Esophagus	11.9
GTEX-Q734-1126-SM-48TZY	GTEX-Q734-1126-SM-48TZY	GTEX	Normal Tissue	Colon	9.657		GTEX-P4PQ-1526-SM-3NMCK	GTEX-P4PQ-1526-SM-3NMCK	GTEX	Normal Tissue	Stomach	6.629		GTEX-ZTPG-1626-SM-5DUX2	GTEX-ZTPG-1626-SM-5DUX2	GTEX	Normal Tissue	Esophagus	11.89
GTEX-XUJ4-2026-SM-4BOOW	GTEX-XUJ4-2026-SM-4BOOW	GTEX	Normal Tissue	Colon	9.601		GTEX-13OVI-2426-SM-5KM4J	GTEX-13OVI-2426-SM-5KM4J	GTEX	Normal Tissue	Stomach	6.524		GTEX-Q2AI-0626-SM-48TZU	GTEX-Q2AI-0626-SM-48TZU	GTEX	Normal Tissue	Esophagus	11.82
GTEX-PLZ5-1126-SM-3P613	GTEX-PLZ5-1126-SM-3P613	GTEX	Normal Tissue	Colon	9.592		GTEX-PLZ6-0826-SM-3P61K	GTEX-PLZ6-0826-SM-3P61K	GTEX	Normal Tissue	Stomach	6.506		GTEX-148VJ-1026-SM-5LU98	GTEX-148VJ-1026-SM-5LU98	GTEX	Normal Tissue	Esophagus	11.79
GTEX-TML8-1326-SM-4DXTO	GTEX-TML8-1326-SM-4DXTO	GTEX	Normal Tissue	Colon	9.564		GTEX-13RTK-0226-SM-5RQHR	GTEX-13RTK-0226-SM-5RQHR	GTEX	Normal Tissue	Stomach	6.491		GTEX-13FTW-1626-SM-5KM4N	GTEX-13FTW-1626-SM-5KM4N	GTEX	Normal Tissue	Esophagus	11.77
GTEX-WH7G-1426-SM-4LVMU	GTEX-WH7G-1426-SM-4LVMU	GTEX	Normal Tissue	Colon	9.488		GTEX-SIU7-1426-SM-4BRWT	GTEX-SIU7-1426-SM-4BRWT	GTEX	Normal Tissue	Stomach	6.467		GTEX-PWCY-0726-SM-48TCS	GTEX-PWCY-0726-SM-48TCS	GTEX	Normal Tissue	Esophagus	11.77
GTEX-Q2AH-1226-SM-48TZL	GTEX-Q2AH-1226-SM-48TZL	GTEX	Normal Tissue	Colon	9.467		GTEX-WFJO-1126-SM-4LVLZ	GTEX-WFJO-1126-SM-4LVLZ	GTEX	Normal Tissue	Stomach	6.451		GTEX-1399S-1326-SM-5P9GH	GTEX-1399S-1326-SM-5P9GH	GTEX	Normal Tissue	Esophagus	11.75
GTEX-OHPM-1426-SM-3TW8Y	GTEX-OHPM-1426-SM-3TW8Y	GTEX	Normal Tissue	Colon	9.367		GTEX-145MO-2226-SM-5Q5BN	GTEX-145MO-2226-SM-5Q5BN	GTEX	Normal Tissue	Stomach	6.435		GTEX-XYKS-1526-SM-4BRUP	GTEX-XYKS-1526-SM-4BRUP	GTEX	Normal Tissue	Esophagus	11.75
GTEX-QV31-0826-SM-4R1KR	GTEX-QV31-0826-SM-4R1KR	GTEX	Normal Tissue	Colon	9.352		GTEX-12BJ1-1726-SM-5HL9B	GTEX-12BJ1-1726-SM-5HL9B	GTEX	Normal Tissue	Stomach	6.417		GTEX-WHSE-1526-SM-4M1XH	GTEX-WHSE-1526-SM-4M1XH	GTEX	Normal Tissue	Esophagus	11.74
GTEX-X15G-1326-SM-4PQZJ	GTEX-X15G-1326-SM-4PQZJ	GTEX	Normal Tissue	Colon	9.343		GTEX-Y5V6-1326-SM-4VDTF	GTEX-Y5V6-1326-SM-4VDTF	GTEX	Normal Tissue	Stomach	6.407		GTEX-XMK1-1326-SM-4B65Q	GTEX-XMK1-1326-SM-4B65Q	GTEX	Normal Tissue	Esophagus	11.74
GTEX-XGQ4-1226-SM-4AT67	GTEX-XGQ4-1226-SM-4AT67	GTEX	Normal Tissue	Colon	9.336		GTEX-R55G-1126-SM-48FDG	GTEX-R55G-1126-SM-48FDG	GTEX	Normal Tissue	Stomach	6.398		GTEX-11DXY-1426-SM-5N9CN	GTEX-11DXY-1426-SM-5N9CN	GTEX	Normal Tissue	Esophagus	11.73
GTEX-117YW-1826-SM-5PNY5	GTEX-117YW-1826-SM-5PNY5	GTEX	Normal Tissue	Colon	9.304		GTEX-139YR-1926-SM-5LZXM	GTEX-139YR-1926-SM-5LZXM	GTEX	Normal Tissue	Stomach	6.379		GTEX-S3XE-0926-SM-4AD4S	GTEX-S3XE-0926-SM-4AD4S	GTEX	Normal Tissue	Esophagus	11.73
GTEX-S4Q7-0826-SM-4AD5E	GTEX-S4Q7-0826-SM-4AD5E	GTEX	Normal Tissue	Colon	9.274		GTEX-WHWD-1426-SM-4OORU	GTEX-WHWD-1426-SM-4OORU	GTEX	Normal Tissue	Stomach	6.34		GTEX-R55G-1026-SM-48FDI	GTEX-R55G-1026-SM-48FDI	GTEX	Normal Tissue	Esophagus	11.72
GTEX-139T6-1326-SM-5IFFO	GTEX-139T6-1326-SM-5IFFO	GTEX	Normal Tissue	Colon	9.261		GTEX-OIZH-1526-SM-3NB1J	GTEX-OIZH-1526-SM-3NB1J	GTEX	Normal Tissue	Stomach	6.322		GTEX-11ZTS-2626-SM-5EGIC	GTEX-11ZTS-2626-SM-5EGIC	GTEX	Normal Tissue	Esophagus	11.71
GTEX-W5WG-2426-SM-4LMI6	GTEX-W5WG-2426-SM-4LMI6	GTEX	Normal Tissue	Colon	9.26		GTEX-WH7G-1526-SM-4LVMX	GTEX-WH7G-1526-SM-4LVMX	GTEX	Normal Tissue	Stomach	6.301		GTEX-OIZH-0626-SM-3NB1L	GTEX-OIZH-0626-SM-3NB1L	GTEX	Normal Tissue	Esophagus	11.71
GTEX-WFON-1426-SM-4LVMT	GTEX-WFON-1426-SM-4LVMT	GTEX	Normal Tissue	Colon	9.237		GTEX-ZZPU-1426-SM-5GZZ6	GTEX-ZZPU-1426-SM-5GZZ6	GTEX	Normal Tissue	Stomach	6.235		GTEX-PLZ6-0526-SM-3P61C	GTEX-PLZ6-0526-SM-3P61C	GTEX	Normal Tissue	Esophagus	11.71
GTEX-11P7K-1526-SM-5EGI7	GTEX-11P7K-1526-SM-5EGI7	GTEX	Normal Tissue	Colon	9.213		GTEX-11EM3-1026-SM-5A5KL	GTEX-11EM3-1026-SM-5A5KL	GTEX	Normal Tissue	Stomach	6.219		GTEX-WVLH-1426-SM-4MVNX	GTEX-WVLH-1426-SM-4MVNX	GTEX	Normal Tissue	Esophagus	11.7
GTEX-Q2AI-0926-SM-48U1F	GTEX-Q2AI-0926-SM-48U1F	GTEX	Normal Tissue	Colon	9.183		GTEX-WY7C-1726-SM-4ONCC	GTEX-WY7C-1726-SM-4ONCC	GTEX	Normal Tissue	Stomach	6.214		GTEX-SE5C-1226-SM-4BRWV	GTEX-SE5C-1226-SM-4BRWV	GTEX	Normal Tissue	Esophagus	11.69
GTEX-Y3IK-1826-SM-4WWDS	GTEX-Y3IK-1826-SM-4WWDS	GTEX	Normal Tissue	Colon	9.137		GTEX-S4Q7-0726-SM-4AD5F	GTEX-S4Q7-0726-SM-4AD5F	GTEX	Normal Tissue	Stomach	6.213		GTEX-XBEW-1326-SM-4AT63	GTEX-XBEW-1326-SM-4AT63	GTEX	Normal Tissue	Esophagus	11.67
GTEX-Y5V6-1626-SM-4VDT2	GTEX-Y5V6-1626-SM-4VDT2	GTEX	Normal Tissue	Colon	9.112		GTEX-XAJ8-0326-SM-47JYI	GTEX-XAJ8-0326-SM-47JYI	GTEX	Normal Tissue	Stomach	6.204		GTEX-ZVP2-1326-SM-57WCE	GTEX-ZVP2-1326-SM-57WCE	GTEX	Normal Tissue	Esophagus	11.59
GTEX-13PL7-2526-SM-5IFGR	GTEX-13PL7-2526-SM-5IFGR	GTEX	Normal Tissue	Colon	9.028		GTEX-13O61-1126-SM-5L3FI	GTEX-13O61-1126-SM-5L3FI	GTEX	Normal Tissue	Stomach	6.183		GTEX-QEG5-1426-SM-447AS	GTEX-QEG5-1426-SM-447AS	GTEX	Normal Tissue	Esophagus	11.58
GTEX-RM2N-0926-SM-48FD1	GTEX-RM2N-0926-SM-48FD1	GTEX	Normal Tissue	Colon	9.001		GTEX-13O3Q-2126-SM-5KM4C	GTEX-13O3Q-2126-SM-5KM4C	GTEX	Normal Tissue	Stomach	6.163		GTEX-ZLV1-0526-SM-4WWD4	GTEX-ZLV1-0526-SM-4WWD4	GTEX	Normal Tissue	Esophagus	11.58
GTEX-145MN-1726-SM-5SIA6	GTEX-145MN-1726-SM-5SIA6	GTEX	Normal Tissue	Colon	8.984		GTEX-YEC3-1426-SM-5PNXW	GTEX-YEC3-1426-SM-5PNXW	GTEX	Normal Tissue	Stomach	6.085		GTEX-U3ZM-0526-SM-4DXTB	GTEX-U3ZM-0526-SM-4DXTB	GTEX	Normal Tissue	Esophagus	11.57
GTEX-ZVP2-1526-SM-5NQ82	GTEX-ZVP2-1526-SM-5NQ82	GTEX	Normal Tissue	Colon	8.952		GTEX-UJHI-1026-SM-4IHJP	GTEX-UJHI-1026-SM-4IHJP	GTEX	Normal Tissue	Stomach	6.054		GTEX-13NYB-0926-SM-5IFFA	GTEX-13NYB-0926-SM-5IFFA	GTEX	Normal Tissue	Esophagus	11.56
GTEX-13111-0726-SM-5DUVE	GTEX-13111-0726-SM-5DUVE	GTEX	Normal Tissue	Colon	8.941		GTEX-13X6H-1626-SM-5Q5CT	GTEX-13X6H-1626-SM-5Q5CT	GTEX	Normal Tissue	Stomach	6.018		GTEX-ZT9W-1326-SM-51MTB	GTEX-ZT9W-1326-SM-51MTB	GTEX	Normal Tissue	Esophagus	11.56
GTEX-144GM-1226-SM-5LU52	GTEX-144GM-1226-SM-5LU52	GTEX	Normal Tissue	Colon	8.94		GTEX-131XG-1226-SM-5EGH9	GTEX-131XG-1226-SM-5EGH9	GTEX	Normal Tissue	Stomach	6.015		GTEX-131YS-1426-SM-5IJF7	GTEX-131YS-1426-SM-5IJF7	GTEX	Normal Tissue	Esophagus	11.55
GTEX-13W3W-2226-SM-5LU4M	GTEX-13W3W-2226-SM-5LU4M	GTEX	Normal Tissue	Colon	8.93		GTEX-ZVT3-2126-SM-59HL2	GTEX-ZVT3-2126-SM-59HL2	GTEX	Normal Tissue	Stomach	6.009		GTEX-OOBK-0625-SM-3LK5P	GTEX-OOBK-0625-SM-3LK5P	GTEX	Normal Tissue	Esophagus	11.54
GTEX-QDVJ-1326-SM-48U1X	GTEX-QDVJ-1326-SM-48U1X	GTEX	Normal Tissue	Colon	8.926		GTEX-WZTO-2126-SM-4PQYW	GTEX-WZTO-2126-SM-4PQYW	GTEX	Normal Tissue	Stomach	5.989		GTEX-S95S-0426-SM-4B64I	GTEX-S95S-0426-SM-4B64I	GTEX	Normal Tissue	Esophagus	11.53
GTEX-ZQUD-1026-SM-4YCEZ	GTEX-ZQUD-1026-SM-4YCEZ	GTEX	Normal Tissue	Colon	8.885		GTEX-13111-1226-SM-5GCNC	GTEX-13111-1226-SM-5GCNC	GTEX	Normal Tissue	Stomach	5.956		GTEX-1122O-1726-SM-5GICM	GTEX-1122O-1726-SM-5GICM	GTEX	Normal Tissue	Esophagus	11.52
GTEX-12BJ1-2126-SM-5BC5O	GTEX-12BJ1-2126-SM-5BC5O	GTEX	Normal Tissue	Colon	8.857		GTEX-O5YW-1526-SM-3MJGL	GTEX-O5YW-1526-SM-3MJGL	GTEX	Normal Tissue	Stomach	5.929		GTEX-P4PP-0626-SM-3NM9X	GTEX-P4PP-0626-SM-3NM9X	GTEX	Normal Tissue	Esophagus	11.52
GTEX-13113-1426-SM-5EGHU	GTEX-13113-1426-SM-5EGHU	GTEX	Normal Tissue	Colon	8.84		GTEX-QMRM-1126-SM-447BN	GTEX-QMRM-1126-SM-447BN	GTEX	Normal Tissue	Stomach	5.928		GTEX-111CU-0726-SM-5GZYD	GTEX-111CU-0726-SM-5GZYD	GTEX	Normal Tissue	Esophagus	11.51
GTEX-SNOS-1226-SM-4DM5H	GTEX-SNOS-1226-SM-4DM5H	GTEX	Normal Tissue	Colon	8.823		GTEX-13113-0726-SM-5LZUF	GTEX-13113-0726-SM-5LZUF	GTEX	Normal Tissue	Stomach	5.927		GTEX-12696-1326-SM-5FQTJ	GTEX-12696-1326-SM-5FQTJ	GTEX	Normal Tissue	Esophagus	11.5
GTEX-TKQ2-1326-SM-4DXT9	GTEX-TKQ2-1326-SM-4DXT9	GTEX	Normal Tissue	Colon	8.76		GTEX-YEC3-1426-SM-4WWEM	GTEX-YEC3-1426-SM-4WWEM	GTEX	Normal Tissue	Stomach	5.904		GTEX-ZYT6-1126-SM-5GZYR	GTEX-ZYT6-1126-SM-5GZYR	GTEX	Normal Tissue	Esophagus	11.5
GTEX-ZYWO-1626-SM-5E44H	GTEX-ZYWO-1626-SM-5E44H	GTEX	Normal Tissue	Colon	8.755		GTEX-14BMV-2226-SM-5RQHX	GTEX-14BMV-2226-SM-5RQHX	GTEX	Normal Tissue	Stomach	5.903		GTEX-139T6-0626-SM-5IFF9	GTEX-139T6-0626-SM-5IFF9	GTEX	Normal Tissue	Esophagus	11.49
GTEX-133LE-1526-SM-5IFEN	GTEX-133LE-1526-SM-5IFEN	GTEX	Normal Tissue	Colon	8.695		GTEX-POMQ-0826-SM-3P61H	GTEX-POMQ-0826-SM-3P61H	GTEX	Normal Tissue	Stomach	5.895		GTEX-ZE9C-1126-SM-4WWBD	GTEX-ZE9C-1126-SM-4WWBD	GTEX	Normal Tissue	Esophagus	11.49
GTEX-13QBU-1826-SM-5IJG3	GTEX-13QBU-1826-SM-5IJG3	GTEX	Normal Tissue	Colon	8.693		GTEX-WRHK-0626-SM-4MVOE	GTEX-WRHK-0626-SM-4MVOE	GTEX	Normal Tissue	Stomach	5.892		GTEX-T5JC-1726-SM-4DM6U	GTEX-T5JC-1726-SM-4DM6U	GTEX	Normal Tissue	Esophagus	11.47
GTEX-13O21-2426-SM-5MR4A	GTEX-13O21-2426-SM-5MR4A	GTEX	Normal Tissue	Colon	8.645		GTEX-131XE-2226-SM-5PNYX	GTEX-131XE-2226-SM-5PNYX	GTEX	Normal Tissue	Stomach	5.851		GTEX-QV31-0526-SM-447C3	GTEX-QV31-0526-SM-447C3	GTEX	Normal Tissue	Esophagus	11.45
GTEX-131XE-0826-SM-5HL9W	GTEX-131XE-0826-SM-5HL9W	GTEX	Normal Tissue	Colon	8.599		GTEX-ZVZP-1726-SM-5GZWY	GTEX-ZVZP-1726-SM-5GZWY	GTEX	Normal Tissue	Stomach	5.824		GTEX-XXEK-0326-SM-4BRVV	GTEX-XXEK-0326-SM-4BRVV	GTEX	Normal Tissue	Esophagus	11.42
GTEX-W5WG-2026-SM-4LMIB	GTEX-W5WG-2026-SM-4LMIB	GTEX	Normal Tissue	Colon	8.496		GTEX-WYJK-2526-SM-4ONDF	GTEX-WYJK-2526-SM-4ONDF	GTEX	Normal Tissue	Stomach	5.762		GTEX-139YR-1726-SM-5IFFK	GTEX-139YR-1726-SM-5IFFK	GTEX	Normal Tissue	Esophagus	11.37
GTEX-XV7Q-2126-SM-4BRVX	GTEX-XV7Q-2126-SM-4BRVX	GTEX	Normal Tissue	Colon	8.488		GTEX-YEC4-1426-SM-5IFHS	GTEX-YEC4-1426-SM-5IFHS	GTEX	Normal Tissue	Stomach	5.739		GTEX-14H4A-1626-SM-5SI69	GTEX-14H4A-1626-SM-5SI69	GTEX	Normal Tissue	Esophagus	11.37
GTEX-139YR-2126-SM-5KM11	GTEX-139YR-2126-SM-5KM11	GTEX	Normal Tissue	Colon	8.487		GTEX-13FH7-1026-SM-5IJGF	GTEX-13FH7-1026-SM-5IJGF	GTEX	Normal Tissue	Stomach	5.735		GTEX-131XG-1026-SM-5GCMX	GTEX-131XG-1026-SM-5GCMX	GTEX	Normal Tissue	Esophagus	11.36
GTEX-R55D-1826-SM-48FEF	GTEX-R55D-1826-SM-48FEF	GTEX	Normal Tissue	Colon	8.461		GTEX-11DXX-1326-SM-5GIDZ	GTEX-11DXX-1326-SM-5GIDZ	GTEX	Normal Tissue	Stomach	5.726		GTEX-O5YV-1026-SM-3LK72	GTEX-O5YV-1026-SM-3LK72	GTEX	Normal Tissue	Esophagus	11.35
GTEX-S7SF-1926-SM-4AT5B	GTEX-S7SF-1926-SM-4AT5B	GTEX	Normal Tissue	Colon	8.458		GTEX-Q734-1026-SM-48U16	GTEX-Q734-1026-SM-48U16	GTEX	Normal Tissue	Stomach	5.687		GTEX-OXRP-0926-SM-48TC1	GTEX-OXRP-0926-SM-48TC1	GTEX	Normal Tissue	Esophagus	11.34
GTEX-WHWD-1226-SM-4OOS1	GTEX-WHWD-1226-SM-4OOS1	GTEX	Normal Tissue	Colon	8.448		GTEX-ZLFU-1326-SM-4WWET	GTEX-ZLFU-1326-SM-4WWET	GTEX	Normal Tissue	Stomach	5.687		GTEX-QESD-0826-SM-47J4G	GTEX-QESD-0826-SM-47J4G	GTEX	Normal Tissue	Esophagus	11.34
GTEX-QDVN-1326-SM-48TZ3	GTEX-QDVN-1326-SM-48TZ3	GTEX	Normal Tissue	Colon	8.438		GTEX-S7SF-0626-SM-4AD4V	GTEX-S7SF-0626-SM-4AD4V	GTEX	Normal Tissue	Stomach	5.685		GTEX-ZF29-1326-SM-4WWB6	GTEX-ZF29-1326-SM-4WWB6	GTEX	Normal Tissue	Esophagus	11.33
GTEX-QEL4-1926-SM-4R1JI	GTEX-QEL4-1926-SM-4R1JI	GTEX	Normal Tissue	Colon	8.432		GTEX-Y8E4-1526-SM-4WWDI	GTEX-Y8E4-1526-SM-4WWDI	GTEX	Normal Tissue	Stomach	5.642		GTEX-NFK9-1126-SM-3LK78	GTEX-NFK9-1126-SM-3LK78	GTEX	Normal Tissue	Esophagus	11.32
GTEX-PWOO-1326-SM-48TCJ	GTEX-PWOO-1326-SM-48TCJ	GTEX	Normal Tissue	Colon	8.418		GTEX-144GN-1226-SM-5O991	GTEX-144GN-1226-SM-5O991	GTEX	Normal Tissue	Stomach	5.637		GTEX-11EQ9-0726-SM-5A5K2	GTEX-11EQ9-0726-SM-5A5K2	GTEX	Normal Tissue	Esophagus	11.31
GTEX-WFG7-1526-SM-4LVMG	GTEX-WFG7-1526-SM-4LVMG	GTEX	Normal Tissue	Colon	8.414		GTEX-132AR-2426-SM-5IFFD	GTEX-132AR-2426-SM-5IFFD	GTEX	Normal Tissue	Stomach	5.625		GTEX-14AS3-0626-SM-5QGQD	GTEX-14AS3-0626-SM-5QGQD	GTEX	Normal Tissue	Esophagus	11.31
GTEX-PWN1-1426-SM-48TDF	GTEX-PWN1-1426-SM-48TDF	GTEX	Normal Tissue	Colon	8.397		GTEX-Y8LW-0826-SM-4WWDO	GTEX-Y8LW-0826-SM-4WWDO	GTEX	Normal Tissue	Stomach	5.606		GTEX-X62O-2226-SM-46MW3	GTEX-X62O-2226-SM-46MW3	GTEX	Normal Tissue	Esophagus	11.31
GTEX-SE5C-1526-SM-4BRWU	GTEX-SE5C-1526-SM-4BRWU	GTEX	Normal Tissue	Colon	8.392		GTEX-13CF3-1926-SM-5K7WF	GTEX-13CF3-1926-SM-5K7WF	GTEX	Normal Tissue	Stomach	5.581		GTEX-13G51-0926-SM-5IFFU	GTEX-13G51-0926-SM-5IFFU	GTEX	Normal Tissue	Esophagus	11.3
GTEX-QCQG-1626-SM-48U26	GTEX-QCQG-1626-SM-48U26	GTEX	Normal Tissue	Colon	8.381		GTEX-ZXES-1426-SM-5NQ8S	GTEX-ZXES-1426-SM-5NQ8S	GTEX	Normal Tissue	Stomach	5.567		GTEX-RVPV-0526-SM-47JYL	GTEX-RVPV-0526-SM-47JYL	GTEX	Normal Tissue	Esophagus	11.3
GTEX-UPIC-1726-SM-4IHKG	GTEX-UPIC-1726-SM-4IHKG	GTEX	Normal Tissue	Colon	8.37		GTEX-11WQK-2626-SM-5EQ4K	GTEX-11WQK-2626-SM-5EQ4K	GTEX	Normal Tissue	Stomach	5.495		GTEX-OXRN-1726-SM-3NM9B	GTEX-OXRN-1726-SM-3NM9B	GTEX	Normal Tissue	Esophagus	11.28
GTEX-1399R-2226-SM-5P9JB	GTEX-1399R-2226-SM-5P9JB	GTEX	Normal Tissue	Colon	8.361		GTEX-ZEX8-1626-SM-4WKG7	GTEX-ZEX8-1626-SM-4WKG7	GTEX	Normal Tissue	Stomach	5.487		GTEX-11I78-1526-SM-5A5K7	GTEX-11I78-1526-SM-5A5K7	GTEX	Normal Tissue	Esophagus	11.26
GTEX-ZLV1-1226-SM-4WWBX	GTEX-ZLV1-1226-SM-4WWBX	GTEX	Normal Tissue	Colon	8.344		GTEX-WHSB-1226-SM-4M1XR	GTEX-WHSB-1226-SM-4M1XR	GTEX	Normal Tissue	Stomach	5.473		GTEX-PWN1-0626-SM-48TDT	GTEX-PWN1-0626-SM-48TDT	GTEX	Normal Tissue	Esophagus	11.26
GTEX-ZXES-1626-SM-5NQ7L	GTEX-ZXES-1626-SM-5NQ7L	GTEX	Normal Tissue	Colon	8.333		GTEX-XV7Q-1326-SM-4BRWM	GTEX-XV7Q-1326-SM-4BRWM	GTEX	Normal Tissue	Stomach	5.431		GTEX-1399Q-1126-SM-5P9JA	GTEX-1399Q-1126-SM-5P9JA	GTEX	Normal Tissue	Esophagus	11.25
GTEX-XMK1-1726-SM-4B64Z	GTEX-XMK1-1726-SM-4B64Z	GTEX	Normal Tissue	Colon	8.327		GTEX-Y5LM-1326-SM-5RQIS	GTEX-Y5LM-1326-SM-5RQIS	GTEX	Normal Tissue	Stomach	5.397		GTEX-U8XE-1726-SM-4E3IF	GTEX-U8XE-1726-SM-4E3IF	GTEX	Normal Tissue	Esophagus	11.23
GTEX-OIZH-1426-SM-3NB1O	GTEX-OIZH-1426-SM-3NB1O	GTEX	Normal Tissue	Colon	8.251		GTEX-1339X-1426-SM-5K7YO	GTEX-1339X-1426-SM-5K7YO	GTEX	Normal Tissue	Stomach	5.317		GTEX-12WSD-1826-SM-5GCOA	GTEX-12WSD-1826-SM-5GCOA	GTEX	Normal Tissue	Esophagus	11.22
GTEX-ZZ64-0726-SM-5GZX4	GTEX-ZZ64-0726-SM-5GZX4	GTEX	Normal Tissue	Colon	8.226		GTEX-P4PP-1526-SM-3P61M	GTEX-P4PP-1526-SM-3P61M	GTEX	Normal Tissue	Stomach	5.311		GTEX-Y3I4-1226-SM-4TT8N	GTEX-Y3I4-1226-SM-4TT8N	GTEX	Normal Tissue	Esophagus	11.22
GTEX-S4P3-1226-SM-4AD4Y	GTEX-S4P3-1226-SM-4AD4Y	GTEX	Normal Tissue	Colon	8.218		GTEX-ZVT2-1626-SM-51MRC	GTEX-ZVT2-1626-SM-51MRC	GTEX	Normal Tissue	Stomach	5.307		GTEX-146FH-1726-SM-5QGQ2	GTEX-146FH-1726-SM-5QGQ2	GTEX	Normal Tissue	Esophagus	11.21
GTEX-XBED-1526-SM-4AT5W	GTEX-XBED-1526-SM-4AT5W	GTEX	Normal Tissue	Colon	8.21		GTEX-13D11-2126-SM-5IFH2	GTEX-13D11-2126-SM-5IFH2	GTEX	Normal Tissue	Stomach	5.3		GTEX-PLZ4-1626-SM-3P618	GTEX-PLZ4-1626-SM-3P618	GTEX	Normal Tissue	Esophagus	11.21
GTEX-OXRK-1726-SM-3NB16	GTEX-OXRK-1726-SM-3NB16	GTEX	Normal Tissue	Colon	8.196		GTEX-OXRK-1626-SM-3NB17	GTEX-OXRK-1626-SM-3NB17	GTEX	Normal Tissue	Stomach	5.264		GTEX-13OW8-2326-SM-5L3I9	GTEX-13OW8-2326-SM-5L3I9	GTEX	Normal Tissue	Esophagus	11.2
GTEX-145LT-0926-SM-5LU9C	GTEX-145LT-0926-SM-5LU9C	GTEX	Normal Tissue	Colon	8.159		GTEX-T8EM-1226-SM-4DM5J	GTEX-T8EM-1226-SM-4DM5J	GTEX	Normal Tissue	Stomach	5.242		GTEX-1497J-2726-SM-5SI9W	GTEX-1497J-2726-SM-5SI9W	GTEX	Normal Tissue	Esophagus	11.2
GTEX-ZP4G-1726-SM-4WWCM	GTEX-ZP4G-1726-SM-4WWCM	GTEX	Normal Tissue	Colon	8.153		GTEX-QCQG-0526-SM-48U2A	GTEX-QCQG-0526-SM-48U2A	GTEX	Normal Tissue	Stomach	5.195		GTEX-ZQUD-0426-SM-57WFR	GTEX-ZQUD-0426-SM-57WFR	GTEX	Normal Tissue	Esophagus	11.19
GTEX-13W3W-2126-SM-5K7UX	GTEX-13W3W-2126-SM-5K7UX	GTEX	Normal Tissue	Colon	8.092		GTEX-13QBU-1126-SM-5LU44	GTEX-13QBU-1126-SM-5LU44	GTEX	Normal Tissue	Stomach	5.157		GTEX-R3RS-1326-SM-48FE7	GTEX-R3RS-1326-SM-48FE7	GTEX	Normal Tissue	Esophagus	11.18
GTEX-11EQ8-2626-SM-5N9BO	GTEX-11EQ8-2626-SM-5N9BO	GTEX	Normal Tissue	Colon	8.062		GTEX-ZV7C-1626-SM-5NQ7E	GTEX-ZV7C-1626-SM-5NQ7E	GTEX	Normal Tissue	Stomach	5.154		GTEX-XUZC-0426-SM-4BOPE	GTEX-XUZC-0426-SM-4BOPE	GTEX	Normal Tissue	Esophagus	11.17
GTEX-ZTSS-1126-SM-5985O	GTEX-ZTSS-1126-SM-5985O	GTEX	Normal Tissue	Colon	8.053		GTEX-T5JC-1926-SM-4DM6Q	GTEX-T5JC-1926-SM-4DM6Q	GTEX	Normal Tissue	Stomach	5.145		GTEX-P4QT-0626-SM-3NMCP	GTEX-P4QT-0626-SM-3NMCP	GTEX	Normal Tissue	Esophagus	11.16
GTEX-XYKS-2226-SM-4E3IU	GTEX-XYKS-2226-SM-4E3IU	GTEX	Normal Tissue	Colon	8.042		GTEX-ZLV1-0826-SM-4WWEQ	GTEX-ZLV1-0826-SM-4WWEQ	GTEX	Normal Tissue	Stomach	5.14		GTEX-POYW-1326-SM-48TCG	GTEX-POYW-1326-SM-48TCG	GTEX	Normal Tissue	Esophagus	11.16
GTEX-U3ZM-1126-SM-4DXUB	GTEX-U3ZM-1126-SM-4DXUB	GTEX	Normal Tissue	Colon	8.011		GTEX-132QS-1826-SM-5IFFN	GTEX-132QS-1826-SM-5IFFN	GTEX	Normal Tissue	Stomach	5.108		GTEX-ZYVF-2226-SM-5GIDD	GTEX-ZYVF-2226-SM-5GIDD	GTEX	Normal Tissue	Esophagus	11.16
GTEX-O5YW-1426-SM-3MJHF	GTEX-O5YW-1426-SM-3MJHF	GTEX	Normal Tissue	Colon	7.969		GTEX-13S7M-1826-SM-5RQK6	GTEX-13S7M-1826-SM-5RQK6	GTEX	Normal Tissue	Stomach	5.105		GTEX-WHSB-0426-SM-4M1XI	GTEX-WHSB-0426-SM-4M1XI	GTEX	Normal Tissue	Esophagus	11.15
GTEX-WH7G-1326-SM-4LVMS	GTEX-WH7G-1326-SM-4LVMS	GTEX	Normal Tissue	Colon	7.961		GTEX-V955-1326-SM-4JBHR	GTEX-V955-1326-SM-4JBHR	GTEX	Normal Tissue	Stomach	5.072		GTEX-12WSL-1526-SM-5GCP8	GTEX-12WSL-1526-SM-5GCP8	GTEX	Normal Tissue	Esophagus	11.13
GTEX-12C56-0626-SM-5EGGC	GTEX-12C56-0626-SM-5EGGC	GTEX	Normal Tissue	Colon	7.944		GTEX-14BMU-1126-SM-5RQJ8	GTEX-14BMU-1126-SM-5RQJ8	GTEX	Normal Tissue	Stomach	5.062		GTEX-11DXX-1126-SM-5GZZK	GTEX-11DXX-1126-SM-5GZZK	GTEX	Normal Tissue	Esophagus	11.12
GTEX-1211K-1726-SM-5FQUJ	GTEX-1211K-1726-SM-5FQUJ	GTEX	Normal Tissue	Colon	7.938		GTEX-ZF29-1526-SM-4WKF7	GTEX-ZF29-1526-SM-4WKF7	GTEX	Normal Tissue	Stomach	5.043		GTEX-X585-1226-SM-46MW7	GTEX-X585-1226-SM-46MW7	GTEX	Normal Tissue	Esophagus	11.09
GTEX-YEC3-2026-SM-4WWFL	GTEX-YEC3-2026-SM-4WWFL	GTEX	Normal Tissue	Colon	7.794		GTEX-WFG8-1326-SM-4LVN3	GTEX-WFG8-1326-SM-4LVN3	GTEX	Normal Tissue	Stomach	5.02		GTEX-11GSP-1826-SM-5N9DQ	GTEX-11GSP-1826-SM-5N9DQ	GTEX	Normal Tissue	Esophagus	11.08
GTEX-WHSB-0926-SM-4M1XJ	GTEX-WHSB-0926-SM-4M1XJ	GTEX	Normal Tissue	Colon	7.665		GTEX-Q2AI-0826-SM-48TZO	GTEX-Q2AI-0826-SM-48TZO	GTEX	Normal Tissue	Stomach	5.003		GTEX-132AR-2226-SM-5J2NT	GTEX-132AR-2226-SM-5J2NT	GTEX	Normal Tissue	Esophagus	11.07
GTEX-ZYFD-2226-SM-5E43P	GTEX-ZYFD-2226-SM-5E43P	GTEX	Normal Tissue	Colon	7.637		GTEX-Y9LG-1026-SM-5IFJN	GTEX-Y9LG-1026-SM-5IFJN	GTEX	Normal Tissue	Stomach	4.994		GTEX-13X6K-2126-SM-5O9D4	GTEX-13X6K-2126-SM-5O9D4	GTEX	Normal Tissue	Esophagus	11.07
GTEX-WYJK-2326-SM-4ONDN	GTEX-WYJK-2326-SM-4ONDN	GTEX	Normal Tissue	Colon	7.616		GTEX-RM2N-0826-SM-48FD3	GTEX-RM2N-0826-SM-48FD3	GTEX	Normal Tissue	Stomach	4.978		GTEX-13FHO-1726-SM-5IFGM	GTEX-13FHO-1726-SM-5IFGM	GTEX	Normal Tissue	Esophagus	11.06
GTEX-X5EB-1126-SM-46MVV	GTEX-X5EB-1126-SM-46MVV	GTEX	Normal Tissue	Colon	7.612		GTEX-ZYFG-1326-SM-5GICJ	GTEX-ZYFG-1326-SM-5GICJ	GTEX	Normal Tissue	Stomach	4.962		GTEX-13FTX-0526-SM-5IFGS	GTEX-13FTX-0526-SM-5IFGS	GTEX	Normal Tissue	Esophagus	11.05
GTEX-12WSJ-1526-SM-5GCNI	GTEX-12WSJ-1526-SM-5GCNI	GTEX	Normal Tissue	Colon	7.61		GTEX-YFCO-0826-SM-5LUAG	GTEX-YFCO-0826-SM-5LUAG	GTEX	Normal Tissue	Stomach	4.955		GTEX-13SLX-1726-SM-5Q5E5	GTEX-13SLX-1726-SM-5Q5E5	GTEX	Normal Tissue	Esophagus	11.05
GTEX-T5JW-1126-SM-4DM5V	GTEX-T5JW-1126-SM-4DM5V	GTEX	Normal Tissue	Colon	7.584		GTEX-WFON-1126-SM-4LVMA	GTEX-WFON-1126-SM-4LVMA	GTEX	Normal Tissue	Stomach	4.954		GTEX-147F3-0826-SM-5NQA7	GTEX-147F3-0826-SM-5NQA7	GTEX	Normal Tissue	Esophagus	11.05
GTEX-ZGAY-2126-SM-4YCFB	GTEX-ZGAY-2126-SM-4YCFB	GTEX	Normal Tissue	Colon	7.581		GTEX-QLQW-0726-SM-447AA	GTEX-QLQW-0726-SM-447AA	GTEX	Normal Tissue	Stomach	4.918		GTEX-ZTSS-0626-SM-59867	GTEX-ZTSS-0626-SM-59867	GTEX	Normal Tissue	Esophagus	11.05
GTEX-WI4N-2226-SM-4OOS9	GTEX-WI4N-2226-SM-4OOS9	GTEX	Normal Tissue	Colon	7.569		GTEX-RU1J-0526-SM-46MUT	GTEX-RU1J-0526-SM-46MUT	GTEX	Normal Tissue	Stomach	4.915		GTEX-1399R-0826-SM-5IJEL	GTEX-1399R-0826-SM-5IJEL	GTEX	Normal Tissue	Esophagus	11.04
GTEX-13O3O-2526-SM-5L3DR	GTEX-13O3O-2526-SM-5L3DR	GTEX	Normal Tissue	Colon	7.565		GTEX-SNMC-0626-SM-4DM6H	GTEX-SNMC-0626-SM-4DM6H	GTEX	Normal Tissue	Stomach	4.879		GTEX-XQ3S-1126-SM-4BOPK	GTEX-XQ3S-1126-SM-4BOPK	GTEX	Normal Tissue	Esophagus	11.03
GTEX-ZQG8-2426-SM-57WEE	GTEX-ZQG8-2426-SM-57WEE	GTEX	Normal Tissue	Colon	7.5		GTEX-TKQ2-0926-SM-4DXU5	GTEX-TKQ2-0926-SM-4DXU5	GTEX	Normal Tissue	Stomach	4.862		GTEX-13QBU-1026-SM-5LU3R	GTEX-13QBU-1026-SM-5LU3R	GTEX	Normal Tissue	Esophagus	11.01
GTEX-11ILO-2026-SM-5N9CQ	GTEX-11ILO-2026-SM-5N9CQ	GTEX	Normal Tissue	Colon	7.433		GTEX-Y3IK-1426-SM-4YCES	GTEX-Y3IK-1426-SM-4YCES	GTEX	Normal Tissue	Stomach	4.841		GTEX-ZVT2-1326-SM-5E45H	GTEX-ZVT2-1326-SM-5E45H	GTEX	Normal Tissue	Esophagus	11
GTEX-147F3-1926-SM-5SIB9	GTEX-147F3-1926-SM-5SIB9	GTEX	Normal Tissue	Colon	7.431		GTEX-PW2O-1226-SM-48TCH	GTEX-PW2O-1226-SM-48TCH	GTEX	Normal Tissue	Stomach	4.84		GTEX-S33H-0826-SM-4AD5Y	GTEX-S33H-0826-SM-4AD5Y	GTEX	Normal Tissue	Esophagus	10.99
GTEX-145LS-2726-SM-5Q5D8	GTEX-145LS-2726-SM-5Q5D8	GTEX	Normal Tissue	Colon	7.397		GTEX-11TT1-0726-SM-5GU5A	GTEX-11TT1-0726-SM-5GU5A	GTEX	Normal Tissue	Stomach	4.825		GTEX-WRHK-0526-SM-4MVOF	GTEX-WRHK-0526-SM-4MVOF	GTEX	Normal Tissue	Esophagus	10.99
GTEX-VJYA-2026-SM-4KL1K	GTEX-VJYA-2026-SM-4KL1K	GTEX	Normal Tissue	Colon	7.356		GTEX-WYVS-1326-SM-4ONCQ	GTEX-WYVS-1326-SM-4ONCQ	GTEX	Normal Tissue	Stomach	4.813		GTEX-PVOW-1626-SM-48TC9	GTEX-PVOW-1626-SM-48TC9	GTEX	Normal Tissue	Esophagus	10.98
GTEX-QMRM-1226-SM-447C6	GTEX-QMRM-1226-SM-447C6	GTEX	Normal Tissue	Colon	7.347		GTEX-13FTX-0726-SM-5N9BI	GTEX-13FTX-0726-SM-5N9BI	GTEX	Normal Tissue	Stomach	4.811		GTEX-W5WG-1626-SM-4LMKG	GTEX-W5WG-1626-SM-4LMKG	GTEX	Normal Tissue	Esophagus	10.98
GTEX-XGQ4-1726-SM-4RH4G	GTEX-XGQ4-1726-SM-4RH4G	GTEX	Normal Tissue	Colon	7.34		GTEX-12WSD-2326-SM-59HKQ	GTEX-12WSD-2326-SM-59HKQ	GTEX	Normal Tissue	Stomach	4.791		GTEX-S4Q7-0626-SM-4AD5M	GTEX-S4Q7-0626-SM-4AD5M	GTEX	Normal Tissue	Esophagus	10.97
GTEX-13X6I-2726-SM-5Q5ET	GTEX-13X6I-2726-SM-5Q5ET	GTEX	Normal Tissue	Colon	7.33		GTEX-T6MO-0726-SM-4DM58	GTEX-T6MO-0726-SM-4DM58	GTEX	Normal Tissue	Stomach	4.785		GTEX-T6MO-0526-SM-4DM6R	GTEX-T6MO-0526-SM-4DM6R	GTEX	Normal Tissue	Esophagus	10.97
GTEX-ZAB4-2226-SM-5HL97	GTEX-ZAB4-2226-SM-5HL97	GTEX	Normal Tissue	Colon	7.302		GTEX-NFK9-1526-SM-3LK7B	GTEX-NFK9-1526-SM-3LK7B	GTEX	Normal Tissue	Stomach	4.754		GTEX-QVUS-0626-SM-447CC	GTEX-QVUS-0626-SM-447CC	GTEX	Normal Tissue	Esophagus	10.96
GTEX-111CU-1226-SM-5EGIN	GTEX-111CU-1226-SM-5EGIN	GTEX	Normal Tissue	Colon	7.298		GTEX-PWOO-1226-SM-48TCO	GTEX-PWOO-1226-SM-48TCO	GTEX	Normal Tissue	Stomach	4.736		GTEX-YJ89-1526-SM-5P9IR	GTEX-YJ89-1526-SM-5P9IR	GTEX	Normal Tissue	Esophagus	10.96
GTEX-11EQ9-1526-SM-5PNY7	GTEX-11EQ9-1526-SM-5PNY7	GTEX	Normal Tissue	Colon	7.297		GTEX-WFG7-1326-SM-4LMK1	GTEX-WFG7-1326-SM-4LMK1	GTEX	Normal Tissue	Stomach	4.718		GTEX-ZZ64-0226-SM-5E44X	GTEX-ZZ64-0226-SM-5E44X	GTEX	Normal Tissue	Esophagus	10.96
GTEX-YEC3-2026-SM-5CVLQ	GTEX-YEC3-2026-SM-5CVLQ	GTEX	Normal Tissue	Colon	7.263		GTEX-ZTX8-0426-SM-59HLG	GTEX-ZTX8-0426-SM-59HLG	GTEX	Normal Tissue	Stomach	4.712		GTEX-11NUK-1326-SM-5P9GN	GTEX-11NUK-1326-SM-5P9GN	GTEX	Normal Tissue	Esophagus	10.93
GTEX-R53T-1326-SM-48FCQ	GTEX-R53T-1326-SM-48FCQ	GTEX	Normal Tissue	Colon	7.253		GTEX-ZF2S-1426-SM-57WET	GTEX-ZF2S-1426-SM-57WET	GTEX	Normal Tissue	Stomach	4.711		GTEX-ZPCL-1426-SM-57WEC	GTEX-ZPCL-1426-SM-57WEC	GTEX	Normal Tissue	Esophagus	10.92
GTEX-13OVJ-1826-SM-5KM2D	GTEX-13OVJ-1826-SM-5KM2D	GTEX	Normal Tissue	Colon	7.209		GTEX-X15G-1126-SM-4PQZG	GTEX-X15G-1126-SM-4PQZG	GTEX	Normal Tissue	Stomach	4.704		GTEX-Z9EW-0526-SM-5HL8S	GTEX-Z9EW-0526-SM-5HL8S	GTEX	Normal Tissue	Esophagus	10.91
GTEX-1128S-1626-SM-5H12O	GTEX-1128S-1626-SM-5H12O	GTEX	Normal Tissue	Colon	7.181		GTEX-ZAB4-1526-SM-5CVN7	GTEX-ZAB4-1526-SM-5CVN7	GTEX	Normal Tissue	Stomach	4.703		GTEX-S4P3-0426-SM-4AD56	GTEX-S4P3-0426-SM-4AD56	GTEX	Normal Tissue	Esophagus	10.88
GTEX-11EI6-2626-SM-5PNVT	GTEX-11EI6-2626-SM-5PNVT	GTEX	Normal Tissue	Colon	7.147		GTEX-111YS-1126-SM-5GZYQ	GTEX-111YS-1126-SM-5GZYQ	GTEX	Normal Tissue	Stomach	4.635		GTEX-RU72-0726-SM-46MUW	GTEX-RU72-0726-SM-46MUW	GTEX	Normal Tissue	Esophagus	10.87
GTEX-UJMC-1326-SM-4IHLS	GTEX-UJMC-1326-SM-4IHLS	GTEX	Normal Tissue	Colon	7.131		GTEX-Q2AH-1126-SM-48TZM	GTEX-Q2AH-1126-SM-48TZM	GTEX	Normal Tissue	Stomach	4.619		GTEX-T2YK-1326-SM-4DM6S	GTEX-T2YK-1326-SM-4DM6S	GTEX	Normal Tissue	Esophagus	10.87
GTEX-ZF2S-1826-SM-4WKFF	GTEX-ZF2S-1826-SM-4WKFF	GTEX	Normal Tissue	Colon	7.103		GTEX-ZDYS-1926-SM-5HL59	GTEX-ZDYS-1926-SM-5HL59	GTEX	Normal Tissue	Stomach	4.572		GTEX-Y9LG-0626-SM-4WWDH	GTEX-Y9LG-0626-SM-4WWDH	GTEX	Normal Tissue	Esophagus	10.87
GTEX-YF7O-1726-SM-5IFJ9	GTEX-YF7O-1726-SM-5IFJ9	GTEX	Normal Tissue	Colon	7.066		GTEX-12696-1726-SM-5EQLH	GTEX-12696-1726-SM-5EQLH	GTEX	Normal Tissue	Stomach	4.562		GTEX-RTLS-1126-SM-46MUQ	GTEX-RTLS-1126-SM-46MUQ	GTEX	Normal Tissue	Esophagus	10.86
GTEX-ZTTD-2626-SM-57WEX	GTEX-ZTTD-2626-SM-57WEX	GTEX	Normal Tissue	Colon	7.047		GTEX-YJ8A-1526-SM-5P9FT	GTEX-YJ8A-1526-SM-5P9FT	GTEX	Normal Tissue	Stomach	4.554		GTEX-T2IS-0826-SM-4DM6L	GTEX-T2IS-0826-SM-4DM6L	GTEX	Normal Tissue	Esophagus	10.84
GTEX-ZAB4-2426-SM-5HL8A	GTEX-ZAB4-2426-SM-5HL8A	GTEX	Normal Tissue	Colon	7.036		GTEX-13O21-0926-SM-5IFGT	GTEX-13O21-0926-SM-5IFGT	GTEX	Normal Tissue	Stomach	4.514		GTEX-U4B1-0826-SM-4DXTW	GTEX-U4B1-0826-SM-4DXTW	GTEX	Normal Tissue	Esophagus	10.84
GTEX-ZPU1-1926-SM-57WDT	GTEX-ZPU1-1926-SM-57WDT	GTEX	Normal Tissue	Colon	7.036		GTEX-XQ8I-2026-SM-4BOOL	GTEX-XQ8I-2026-SM-4BOOL	GTEX	Normal Tissue	Stomach	4.467		GTEX-11TT1-0526-SM-5P9JO	GTEX-11TT1-0526-SM-5P9JO	GTEX	Normal Tissue	Esophagus	10.83
GTEX-11DXX-1926-SM-5EGJK	GTEX-11DXX-1926-SM-5EGJK	GTEX	Normal Tissue	Colon	7.035		GTEX-13OW6-2526-SM-5IJEC	GTEX-13OW6-2526-SM-5IJEC	GTEX	Normal Tissue	Stomach	4.447		GTEX-139TU-1226-SM-5J2NL	GTEX-139TU-1226-SM-5J2NL	GTEX	Normal Tissue	Esophagus	10.82
GTEX-XBEW-1926-SM-4SOJO	GTEX-XBEW-1926-SM-4SOJO	GTEX	Normal Tissue	Colon	7.033		GTEX-S341-0626-SM-4AD5T	GTEX-S341-0626-SM-4AD5T	GTEX	Normal Tissue	Stomach	4.398		GTEX-ZGAY-1126-SM-4WWBS	GTEX-ZGAY-1126-SM-4WWBS	GTEX	Normal Tissue	Esophagus	10.82
GTEX-117YX-0826-SM-5H11J	GTEX-117YX-0826-SM-5H11J	GTEX	Normal Tissue	Colon	7.032		GTEX-11GSP-2126-SM-5HL5E	GTEX-11GSP-2126-SM-5HL5E	GTEX	Normal Tissue	Stomach	4.369		GTEX-132QS-1426-SM-5P9GE	GTEX-132QS-1426-SM-5P9GE	GTEX	Normal Tissue	Esophagus	10.81
GTEX-QLQ7-1126-SM-4R1KN	GTEX-QLQ7-1126-SM-4R1KN	GTEX	Normal Tissue	Colon	7.029		GTEX-131XF-1226-SM-5HL8V	GTEX-131XF-1226-SM-5HL8V	GTEX	Normal Tissue	Stomach	4.35		GTEX-13PVR-1826-SM-5Q5CC	GTEX-13PVR-1826-SM-5Q5CC	GTEX	Normal Tissue	Esophagus	10.79
GTEX-ZYFG-1926-SM-5GID5	GTEX-ZYFG-1926-SM-5GID5	GTEX	Normal Tissue	Colon	7.027		GTEX-TKQ1-0526-SM-4DXTG	GTEX-TKQ1-0526-SM-4DXTG	GTEX	Normal Tissue	Stomach	4.337		GTEX-R55E-1326-SM-48FCR	GTEX-R55E-1326-SM-48FCR	GTEX	Normal Tissue	Esophagus	10.79
GTEX-XAJ8-0426-SM-47JYJ	GTEX-XAJ8-0426-SM-47JYJ	GTEX	Normal Tissue	Colon	7.016		GTEX-T5JW-0926-SM-4DM5K	GTEX-T5JW-0926-SM-4DM5K	GTEX	Normal Tissue	Stomach	4.315		GTEX-ZY6K-0626-SM-59HJL	GTEX-ZY6K-0626-SM-59HJL	GTEX	Normal Tissue	Esophagus	10.78
GTEX-XUW1-1926-SM-4BOP1	GTEX-XUW1-1926-SM-4BOP1	GTEX	Normal Tissue	Colon	6.991		GTEX-1122O-1926-SM-5EGIQ	GTEX-1122O-1926-SM-5EGIQ	GTEX	Normal Tissue	Stomach	4.303		GTEX-12C56-1226-SM-5FQSU	GTEX-12C56-1226-SM-5FQSU	GTEX	Normal Tissue	Esophagus	10.77
GTEX-Z93S-2426-SM-5HL8N	GTEX-Z93S-2426-SM-5HL8N	GTEX	Normal Tissue	Colon	6.986		GTEX-P78B-1826-SM-3P5YX	GTEX-P78B-1826-SM-3P5YX	GTEX	Normal Tissue	Stomach	4.268		GTEX-TML8-1526-SM-4DXUX	GTEX-TML8-1526-SM-4DXUX	GTEX	Normal Tissue	Esophagus	10.77
GTEX-11DXZ-1726-SM-5H12M	GTEX-11DXZ-1726-SM-5H12M	GTEX	Normal Tissue	Colon	6.979		GTEX-Y114-1226-SM-4TT88	GTEX-Y114-1226-SM-4TT88	GTEX	Normal Tissue	Stomach	4.265		GTEX-TKQ1-0326-SM-4DXSM	GTEX-TKQ1-0326-SM-4DXSM	GTEX	Normal Tissue	Esophagus	10.76
GTEX-Y5LM-1426-SM-5RQJL	GTEX-Y5LM-1426-SM-5RQJL	GTEX	Normal Tissue	Colon	6.969		GTEX-V1D1-1726-SM-4JBHB	GTEX-V1D1-1726-SM-4JBHB	GTEX	Normal Tissue	Stomach	4.17		GTEX-WXYG-1226-SM-4ONCJ	GTEX-WXYG-1226-SM-4ONCJ	GTEX	Normal Tissue	Esophagus	10.76
GTEX-13OW5-2626-SM-5MR3M	GTEX-13OW5-2626-SM-5MR3M	GTEX	Normal Tissue	Colon	6.944		GTEX-XBED-1226-SM-4AT5V	GTEX-XBED-1226-SM-4AT5V	GTEX	Normal Tissue	Stomach	4.154		GTEX-QDVN-1026-SM-48TZA	GTEX-QDVN-1026-SM-48TZA	GTEX	Normal Tissue	Esophagus	10.74
GTEX-WQUQ-2526-SM-4MVNO	GTEX-WQUQ-2526-SM-4MVNO	GTEX	Normal Tissue	Colon	6.936		GTEX-111CU-0926-SM-5EGIK	GTEX-111CU-0926-SM-5EGIK	GTEX	Normal Tissue	Stomach	4.143		GTEX-SNMC-0526-SM-4DM69	GTEX-SNMC-0526-SM-4DM69	GTEX	Normal Tissue	Esophagus	10.74
GTEX-145MO-2426-SM-5NQ9W	GTEX-145MO-2426-SM-5NQ9W	GTEX	Normal Tissue	Colon	6.935		GTEX-PWN1-1526-SM-48TDA	GTEX-PWN1-1526-SM-48TDA	GTEX	Normal Tissue	Stomach	4.141		GTEX-ZG7Y-1126-SM-4WWEZ	GTEX-ZG7Y-1126-SM-4WWEZ	GTEX	Normal Tissue	Esophagus	10.74
GTEX-13FHO-2726-SM-5K7VG	GTEX-13FHO-2726-SM-5K7VG	GTEX	Normal Tissue	Colon	6.934		GTEX-QXCU-1926-SM-48FE4	GTEX-QXCU-1926-SM-48FE4	GTEX	Normal Tissue	Stomach	4.133		GTEX-13D11-1926-SM-5IFGB	GTEX-13D11-1926-SM-5IFGB	GTEX	Normal Tissue	Esophagus	10.72
GTEX-PX3G-1426-SM-48U1J	GTEX-PX3G-1426-SM-48U1J	GTEX	Normal Tissue	Colon	6.925		GTEX-QV44-1226-SM-4R1KE	GTEX-QV44-1226-SM-4R1KE	GTEX	Normal Tissue	Stomach	4.132		GTEX-14C38-2126-SM-5RQJO	GTEX-14C38-2126-SM-5RQJO	GTEX	Normal Tissue	Esophagus	10.72
GTEX-ZF29-1826-SM-4WKG8	GTEX-ZF29-1826-SM-4WKG8	GTEX	Normal Tissue	Colon	6.875		GTEX-OHPK-1526-SM-3MJGM	GTEX-OHPK-1526-SM-3MJGM	GTEX	Normal Tissue	Stomach	4.076		GTEX-X4EO-1226-SM-4QARR	GTEX-X4EO-1226-SM-4QARR	GTEX	Normal Tissue	Esophagus	10.72
GTEX-1339X-1726-SM-5P9J9	GTEX-1339X-1726-SM-5P9J9	GTEX	Normal Tissue	Colon	6.832		GTEX-ZZ64-0426-SM-5E43F	GTEX-ZZ64-0426-SM-5E43F	GTEX	Normal Tissue	Stomach	4.045		GTEX-14DAQ-1426-SM-5RQJD	GTEX-14DAQ-1426-SM-5RQJD	GTEX	Normal Tissue	Esophagus	10.68
GTEX-P78B-1726-SM-3P5ZV	GTEX-P78B-1726-SM-3P5ZV	GTEX	Normal Tissue	Colon	6.787		GTEX-XUZC-0726-SM-4BOPH	GTEX-XUZC-0726-SM-4BOPH	GTEX	Normal Tissue	Stomach	4.042		GTEX-WQUQ-1626-SM-4OOSH	GTEX-WQUQ-1626-SM-4OOSH	GTEX	Normal Tissue	Esophagus	10.67
GTEX-11TT1-0926-SM-5GU5M	GTEX-11TT1-0926-SM-5GU5M	GTEX	Normal Tissue	Colon	6.782		GTEX-XXEK-0826-SM-4BRWG	GTEX-XXEK-0826-SM-4BRWG	GTEX	Normal Tissue	Stomach	4.029		GTEX-QDVJ-0726-SM-48U1W	GTEX-QDVJ-0726-SM-48U1W	GTEX	Normal Tissue	Esophagus	10.66
GTEX-13SLW-2826-SM-5Q5ES	GTEX-13SLW-2826-SM-5Q5ES	GTEX	Normal Tissue	Colon	6.779		GTEX-QV31-0626-SM-447C5	GTEX-QV31-0626-SM-447C5	GTEX	Normal Tissue	Stomach	4.025		GTEX-S341-0526-SM-4AD5U	GTEX-S341-0526-SM-4AD5U	GTEX	Normal Tissue	Esophagus	10.65
GTEX-132NY-2726-SM-5PNY2	GTEX-132NY-2726-SM-5PNY2	GTEX	Normal Tissue	Colon	6.771		GTEX-W5WG-1726-SM-4LMI5	GTEX-W5WG-1726-SM-4LMI5	GTEX	Normal Tissue	Stomach	4.018		GTEX-V955-1126-SM-4JBH3	GTEX-V955-1126-SM-4JBH3	GTEX	Normal Tissue	Esophagus	10.65
GTEX-XAJ8-0726-SM-47JY5	GTEX-XAJ8-0726-SM-47JY5	GTEX	Normal Tissue	Colon	6.768		GTEX-ZP4G-1226-SM-4WWCJ	GTEX-ZP4G-1226-SM-4WWCJ	GTEX	Normal Tissue	Stomach	4.003		GTEX-131XE-1426-SM-5HL7V	GTEX-131XE-1426-SM-5HL7V	GTEX	Normal Tissue	Esophagus	10.64
GTEX-Y8LW-1226-SM-4WWDP	GTEX-Y8LW-1226-SM-4WWDP	GTEX	Normal Tissue	Colon	6.764		GTEX-OOBJ-1526-SM-3NB1Q	GTEX-OOBJ-1526-SM-3NB1Q	GTEX	Normal Tissue	Stomach	3.965		GTEX-QCQG-0626-SM-48U21	GTEX-QCQG-0626-SM-48U21	GTEX	Normal Tissue	Esophagus	10.56
GTEX-14BMU-1326-SM-5RQIH	GTEX-14BMU-1326-SM-5RQIH	GTEX	Normal Tissue	Colon	6.758		GTEX-ZYY3-1726-SM-5EGH3	GTEX-ZYY3-1726-SM-5EGH3	GTEX	Normal Tissue	Stomach	3.95		GTEX-XOTO-2126-SM-4B64U	GTEX-XOTO-2126-SM-4B64U	GTEX	Normal Tissue	Esophagus	10.56
GTEX-12WSL-1826-SM-5LZW9	GTEX-12WSL-1826-SM-5LZW9	GTEX	Normal Tissue	Colon	6.749		GTEX-145ME-1026-SM-5O9B4	GTEX-145ME-1026-SM-5O9B4	GTEX	Normal Tissue	Stomach	3.889		GTEX-OXRK-1326-SM-3NB1A	GTEX-OXRK-1326-SM-3NB1A	GTEX	Normal Tissue	Esophagus	10.55
GTEX-WFG8-1726-SM-4LVM6	GTEX-WFG8-1726-SM-4LVM6	GTEX	Normal Tissue	Colon	6.748		GTEX-WXYG-1626-SM-4ONCR	GTEX-WXYG-1626-SM-4ONCR	GTEX	Normal Tissue	Stomach	3.809		GTEX-13S86-0826-SM-5SI6J	GTEX-13S86-0826-SM-5SI6J	GTEX	Normal Tissue	Esophagus	10.54
GTEX-11ONC-2026-SM-5HL61	GTEX-11ONC-2026-SM-5HL61	GTEX	Normal Tissue	Colon	6.714		GTEX-UJMC-1226-SM-4IHLI	GTEX-UJMC-1226-SM-4IHLI	GTEX	Normal Tissue	Stomach	3.733		GTEX-QLQ7-0926-SM-447BC	GTEX-QLQ7-0926-SM-447BC	GTEX	Normal Tissue	Esophagus	10.53
GTEX-1211K-1826-SM-5EGJ2	GTEX-1211K-1826-SM-5EGJ2	GTEX	Normal Tissue	Colon	6.714		GTEX-S3XE-1026-SM-4AD4O	GTEX-S3XE-1026-SM-4AD4O	GTEX	Normal Tissue	Stomach	3.685		GTEX-UPIC-1026-SM-4IHLT	GTEX-UPIC-1026-SM-4IHLT	GTEX	Normal Tissue	Esophagus	10.51
GTEX-ZF29-1726-SM-4WKFV	GTEX-ZF29-1726-SM-4WKFV	GTEX	Normal Tissue	Colon	6.705		GTEX-13FTW-1726-SM-5KM2B	GTEX-13FTW-1726-SM-5KM2B	GTEX	Normal Tissue	Stomach	3.664		GTEX-12WSK-1126-SM-5LZV8	GTEX-12WSK-1126-SM-5LZV8	GTEX	Normal Tissue	Esophagus	10.49
GTEX-11EQ9-1426-SM-5987G	GTEX-11EQ9-1426-SM-5987G	GTEX	Normal Tissue	Colon	6.703		GTEX-SUCS-0926-SM-4DM4Z	GTEX-SUCS-0926-SM-4DM4Z	GTEX	Normal Tissue	Stomach	3.582		GTEX-13FH7-0526-SM-5IJF8	GTEX-13FH7-0526-SM-5IJF8	GTEX	Normal Tissue	Esophagus	10.47
GTEX-11ZTT-1626-SM-5EQKR	GTEX-11ZTT-1626-SM-5EQKR	GTEX	Normal Tissue	Colon	6.697		GTEX-ZQUD-0826-SM-57WDQ	GTEX-ZQUD-0826-SM-57WDQ	GTEX	Normal Tissue	Stomach	3.525		GTEX-WK11-1026-SM-4OOS8	GTEX-WK11-1026-SM-4OOS8	GTEX	Normal Tissue	Esophagus	10.46
GTEX-132AR-2826-SM-5IJFV	GTEX-132AR-2826-SM-5IJFV	GTEX	Normal Tissue	Colon	6.692		GTEX-QLQ7-0826-SM-447B3	GTEX-QLQ7-0826-SM-447B3	GTEX	Normal Tissue	Stomach	3.5		GTEX-1211K-0926-SM-5FQTL	GTEX-1211K-0926-SM-5FQTL	GTEX	Normal Tissue	Esophagus	10.45
GTEX-14DAR-1526-SM-5RQIX	GTEX-14DAR-1526-SM-5RQIX	GTEX	Normal Tissue	Colon	6.69		GTEX-11NSD-1426-SM-5HL67	GTEX-11NSD-1426-SM-5HL67	GTEX	Normal Tissue	Stomach	3.489		GTEX-UPK5-1226-SM-4IHL8	GTEX-UPK5-1226-SM-4IHL8	GTEX	Normal Tissue	Esophagus	10.45
GTEX-147JS-2526-SM-5S2Q8	GTEX-147JS-2526-SM-5S2Q8	GTEX	Normal Tissue	Colon	6.688		GTEX-11I78-1726-SM-5A5M3	GTEX-11I78-1726-SM-5A5M3	GTEX	Normal Tissue	Stomach	3.472		GTEX-PLZ5-0926-SM-3TW8L	GTEX-PLZ5-0926-SM-3TW8L	GTEX	Normal Tissue	Esophagus	10.44
GTEX-12WSJ-1426-SM-5GCON	GTEX-12WSJ-1426-SM-5GCON	GTEX	Normal Tissue	Colon	6.678		GTEX-RWS6-0926-SM-47JXE	GTEX-RWS6-0926-SM-47JXE	GTEX	Normal Tissue	Stomach	3.454		GTEX-WHPG-1326-SM-4M1ZJ	GTEX-WHPG-1326-SM-4M1ZJ	GTEX	Normal Tissue	Esophagus	10.44
GTEX-WRHK-1126-SM-4MVOJ	GTEX-WRHK-1126-SM-4MVOJ	GTEX	Normal Tissue	Colon	6.675		GTEX-R53T-1226-SM-48FCT	GTEX-R53T-1226-SM-48FCT	GTEX	Normal Tissue	Stomach	3.323		GTEX-WYVS-0726-SM-4ONDO	GTEX-WYVS-0726-SM-4ONDO	GTEX	Normal Tissue	Esophagus	10.44
GTEX-Y3I4-1126-SM-4TT7Y	GTEX-Y3I4-1126-SM-4TT7Y	GTEX	Normal Tissue	Colon	6.673		GTEX-13PVQ-2126-SM-5L3FW	GTEX-13PVQ-2126-SM-5L3FW	GTEX	Normal Tissue	Stomach	3.067		GTEX-11NSD-1126-SM-5N9BQ	GTEX-11NSD-1126-SM-5N9BQ	GTEX	Normal Tissue	Esophagus	10.43
GTEX-ZA64-1426-SM-5CVMC	GTEX-ZA64-1426-SM-5CVMC	GTEX	Normal Tissue	Colon	6.672		GTEX-PX3G-1526-SM-48U11	GTEX-PX3G-1526-SM-48U11	GTEX	Normal Tissue	Stomach	3.028		GTEX-RM2N-0726-SM-48FD5	GTEX-RM2N-0726-SM-48FD5	GTEX	Normal Tissue	Esophagus	10.4
GTEX-145LS-2926-SM-5O99G	GTEX-145LS-2926-SM-5O99G	GTEX	Normal Tissue	Colon	6.668		GTEX-S4UY-1626-SM-4AD55	GTEX-S4UY-1626-SM-4AD55	GTEX	Normal Tissue	Stomach	2.977		GTEX-N7MT-0326-SM-48TDP	GTEX-N7MT-0326-SM-48TDP	GTEX	Normal Tissue	Esophagus	10.36
GTEX-ZLV1-1326-SM-4WWER	GTEX-ZLV1-1326-SM-4WWER	GTEX	Normal Tissue	Colon	6.653		GTEX-11NUK-2426-SM-5BC4U	GTEX-11NUK-2426-SM-5BC4U	GTEX	Normal Tissue	Stomach	2.871		GTEX-PLZ5-0926-SM-4RGM9	GTEX-PLZ5-0926-SM-4RGM9	GTEX	Normal Tissue	Esophagus	10.36
GTEX-ZY6K-1326-SM-5GZWP	GTEX-ZY6K-1326-SM-5GZWP	GTEX	Normal Tissue	Colon	6.634		GTEX-ZVP2-1626-SM-5GU5D	GTEX-ZVP2-1626-SM-5GU5D	GTEX	Normal Tissue	Stomach	2.846		GTEX-Y8E4-1726-SM-5LU9G	GTEX-Y8E4-1726-SM-5LU9G	GTEX	Normal Tissue	Esophagus	10.31
GTEX-ZV6S-1126-SM-57WE9	GTEX-ZV6S-1126-SM-57WE9	GTEX	Normal Tissue	Colon	6.615		GTEX-1399R-1126-SM-5IFIO	GTEX-1399R-1126-SM-5IFIO	GTEX	Normal Tissue	Stomach	2.655		GTEX-ZEX8-1426-SM-4WKHQ	GTEX-ZEX8-1426-SM-4WKHQ	GTEX	Normal Tissue	Esophagus	10.3
GTEX-117XS-2226-SM-5GIE1	GTEX-117XS-2226-SM-5GIE1	GTEX	Normal Tissue	Colon	6.595		GTEX-117YW-2226-SM-5N9DB	GTEX-117YW-2226-SM-5N9DB	GTEX	Normal Tissue	Stomach	2.103		GTEX-ZTX8-0226-SM-5E44D	GTEX-ZTX8-0226-SM-5E44D	GTEX	Normal Tissue	Esophagus	10.29
GTEX-111VG-2226-SM-5N9DU	GTEX-111VG-2226-SM-5N9DU	GTEX	Normal Tissue	Colon	6.58		GTEX-VJYA-1026-SM-4KL21	GTEX-VJYA-1026-SM-4KL21	GTEX	Normal Tissue	Stomach	1.916		GTEX-13FLV-1126-SM-5J2NO	GTEX-13FLV-1126-SM-5J2NO	GTEX	Normal Tissue	Esophagus	10.28
GTEX-YF7O-1626-SM-5IFII	GTEX-YF7O-1626-SM-5IFII	GTEX	Normal Tissue	Colon	6.574		GTEX-U8XE-2126-SM-5CHRC	GTEX-U8XE-2126-SM-5CHRC	GTEX	Normal Tissue	Stomach	0		GTEX-14E6E-0726-SM-5S2R3	GTEX-14E6E-0726-SM-5S2R3	GTEX	Normal Tissue	Esophagus	10.28
GTEX-ZF28-2526-SM-57WFH	GTEX-ZF28-2526-SM-57WFH	GTEX	Normal Tissue	Colon	6.565		GTEX-WFON-1126-SM-5CHTG	GTEX-WFON-1126-SM-5CHTG	GTEX	Normal Tissue	Stomach	0		GTEX-X15G-0826-SM-4PQZD	GTEX-X15G-0826-SM-4PQZD	GTEX	Normal Tissue	Esophagus	10.27
GTEX-NFK9-2026-SM-3LK5K	GTEX-NFK9-2026-SM-3LK5K	GTEX	Normal Tissue	Colon	6.557		TCGA-IN-AB1X-11	TCGA-IN-AB1X-11	TCGA	Solid Tissue Normal	Stomach	12.95		GTEX-11LCK-1726-SM-5S2OQ	GTEX-11LCK-1726-SM-5S2OQ	GTEX	Normal Tissue	Esophagus	10.26
GTEX-13FHP-2426-SM-5KLZ5	GTEX-13FHP-2426-SM-5KLZ5	GTEX	Normal Tissue	Colon	6.55		TCGA-IN-7806-11	TCGA-IN-7806-11	TCGA	Solid Tissue Normal	Stomach	12.78		GTEX-OIZI-1426-SM-3NB1T	GTEX-OIZI-1426-SM-3NB1T	GTEX	Normal Tissue	Esophagus	10.26
GTEX-11DXY-2026-SM-5N9CZ	GTEX-11DXY-2026-SM-5N9CZ	GTEX	Normal Tissue	Colon	6.549		TCGA-IP-7968-11	TCGA-IP-7968-11	TCGA	Solid Tissue Normal	Stomach	12.62		GTEX-ZAB5-1226-SM-5P9FY	GTEX-ZAB5-1226-SM-5P9FY	GTEX	Normal Tissue	Esophagus	10.26
GTEX-11P82-1226-SM-5HL5P	GTEX-11P82-1226-SM-5HL5P	GTEX	Normal Tissue	Colon	6.54		TCGA-IN-8663-11	TCGA-IN-8663-11	TCGA	Solid Tissue Normal	Stomach	12.52		GTEX-OHPL-0626-SM-3MJGJ	GTEX-OHPL-0626-SM-3MJGJ	GTEX	Normal Tissue	Esophagus	10.23
GTEX-11NSD-1626-SM-5986U	GTEX-11NSD-1626-SM-5986U	GTEX	Normal Tissue	Colon	6.528		TCGA-HU-8238-11	TCGA-HU-8238-11	TCGA	Solid Tissue Normal	Stomach	12.5		GTEX-117YX-1626-SM-5GZZG	GTEX-117YX-1626-SM-5GZZG	GTEX	Normal Tissue	Esophagus	10.22
GTEX-Z93S-2626-SM-57WBX	GTEX-Z93S-2626-SM-57WBX	GTEX	Normal Tissue	Colon	6.519		TCGA-IN-8462-11	TCGA-IN-8462-11	TCGA	Solid Tissue Normal	Stomach	12.32		GTEX-131XF-0826-SM-5GICG	GTEX-131XF-0826-SM-5GICG	GTEX	Normal Tissue	Esophagus	10.22
GTEX-XQ8I-2126-SM-4BOOM	GTEX-XQ8I-2126-SM-4BOOM	GTEX	Normal Tissue	Colon	6.512		TCGA-CG-5730-11	TCGA-CG-5730-11	TCGA	Solid Tissue Normal	Stomach	11.92		GTEX-145MN-1026-SM-5NQ9G	GTEX-145MN-1026-SM-5NQ9G	GTEX	Normal Tissue	Esophagus	10.22
GTEX-Y3I4-1426-SM-4TT9C	GTEX-Y3I4-1426-SM-4TT9C	GTEX	Normal Tissue	Colon	6.498		TCGA-CG-5734-11	TCGA-CG-5734-11	TCGA	Solid Tissue Normal	Stomach	11.85		GTEX-ZDYS-0826-SM-4WWCR	GTEX-ZDYS-0826-SM-4WWCR	GTEX	Normal Tissue	Esophagus	10.22
GTEX-11P82-1026-SM-5BC5J	GTEX-11P82-1026-SM-5BC5J	GTEX	Normal Tissue	Colon	6.497		TCGA-IN-AB1V-11	TCGA-IN-AB1V-11	TCGA	Solid Tissue Normal	Stomach	11.68		GTEX-13X6I-1026-SM-5LU4C	GTEX-13X6I-1026-SM-5LU4C	GTEX	Normal Tissue	Esophagus	10.21
GTEX-Y8E4-2426-SM-4WWDN	GTEX-Y8E4-2426-SM-4WWDN	GTEX	Normal Tissue	Colon	6.492		TCGA-BR-6564-11	TCGA-BR-6564-11	TCGA	Solid Tissue Normal	Stomach	10.46		GTEX-XMD2-1326-SM-4YCET	GTEX-XMD2-1326-SM-4YCET	GTEX	Normal Tissue	Esophagus	10.19
GTEX-13X6K-2726-SM-5O9DG	GTEX-13X6K-2726-SM-5O9DG	GTEX	Normal Tissue	Colon	6.49		TCGA-BR-7851-11	TCGA-BR-7851-11	TCGA	Solid Tissue Normal	Stomach	9.811		GTEX-12WS9-1526-SM-5FQT4	GTEX-12WS9-1526-SM-5FQT4	GTEX	Normal Tissue	Esophagus	10.17
GTEX-11ZU8-1126-SM-5EQ5K	GTEX-11ZU8-1126-SM-5EQ5K	GTEX	Normal Tissue	Colon	6.463		TCGA-HU-A4GN-11	TCGA-HU-A4GN-11	TCGA	Solid Tissue Normal	Stomach	9.325		GTEX-13X6H-1326-SM-5LU42	GTEX-13X6H-1326-SM-5LU42	GTEX	Normal Tissue	Esophagus	10.15
GTEX-147GR-2826-SM-5RQK8	GTEX-147GR-2826-SM-5RQK8	GTEX	Normal Tissue	Colon	6.46		TCGA-FP-7829-11	TCGA-FP-7829-11	TCGA	Solid Tissue Normal	Stomach	9.222		GTEX-WFJO-0826-SM-4LVM5	GTEX-WFJO-0826-SM-4LVM5	GTEX	Normal Tissue	Esophagus	10.15
GTEX-13O61-1526-SM-5KM3P	GTEX-13O61-1526-SM-5KM3P	GTEX	Normal Tissue	Colon	6.4		TCGA-CG-5720-11	TCGA-CG-5720-11	TCGA	Solid Tissue Normal	Stomach	8.963		GTEX-111YS-0926-SM-5EGGI	GTEX-111YS-0926-SM-5EGGI	GTEX	Normal Tissue	Esophagus	10.14
GTEX-13S86-1626-SM-5Q5C5	GTEX-13S86-1626-SM-5Q5C5	GTEX	Normal Tissue	Colon	6.379		TCGA-BR-6453-11	TCGA-BR-6453-11	TCGA	Solid Tissue Normal	Stomach	8.587		GTEX-12KS4-0926-SM-5BC5S	GTEX-12KS4-0926-SM-5BC5S	GTEX	Normal Tissue	Esophagus	10.13
GTEX-11TTK-2426-SM-5PNYO	GTEX-11TTK-2426-SM-5PNYO	GTEX	Normal Tissue	Colon	6.37		TCGA-BR-7717-11	TCGA-BR-7717-11	TCGA	Solid Tissue Normal	Stomach	8.077		GTEX-WYJK-1926-SM-4ONDP	GTEX-WYJK-1926-SM-4ONDP	GTEX	Normal Tissue	Esophagus	10.12
GTEX-S341-1426-SM-4AD6U	GTEX-S341-1426-SM-4AD6U	GTEX	Normal Tissue	Colon	6.365		TCGA-HU-A4GH-11	TCGA-HU-A4GH-11	TCGA	Solid Tissue Normal	Stomach	8.056		GTEX-ZPU1-1426-SM-4WWFU	GTEX-ZPU1-1426-SM-4WWFU	GTEX	Normal Tissue	Esophagus	10.12
GTEX-11EMC-1426-SM-5N9E4	GTEX-11EMC-1426-SM-5N9E4	GTEX	Normal Tissue	Colon	6.362		TCGA-HU-A4GY-11	TCGA-HU-A4GY-11	TCGA	Solid Tissue Normal	Stomach	7.72		GTEX-13W46-1926-SM-5J2MF	GTEX-13W46-1926-SM-5J2MF	GTEX	Normal Tissue	Esophagus	10.1
GTEX-ZVT2-1726-SM-51MRO	GTEX-ZVT2-1726-SM-51MRO	GTEX	Normal Tissue	Colon	6.361		TCGA-BR-6457-11	TCGA-BR-6457-11	TCGA	Solid Tissue Normal	Stomach	7.594		GTEX-13O1R-1326-SM-5IJF5	GTEX-13O1R-1326-SM-5IJF5	GTEX	Normal Tissue	Esophagus	10.07
GTEX-X4EO-2726-SM-4E3HS	GTEX-X4EO-2726-SM-4E3HS	GTEX	Normal Tissue	Colon	6.345		TCGA-BR-7704-11	TCGA-BR-7704-11	TCGA	Solid Tissue Normal	Stomach	7.238		GTEX-X3Y1-1326-SM-4PQZB	GTEX-X3Y1-1326-SM-4PQZB	GTEX	Normal Tissue	Esophagus	10.07
GTEX-11ZVC-2126-SM-5EGJ1	GTEX-11ZVC-2126-SM-5EGJ1	GTEX	Normal Tissue	Colon	6.334		TCGA-BR-8060-11	TCGA-BR-8060-11	TCGA	Solid Tissue Normal	Stomach	6.953		GTEX-R53T-1126-SM-48FD4	GTEX-R53T-1126-SM-48FD4	GTEX	Normal Tissue	Esophagus	10.06
GTEX-14C39-1626-SM-5S2P4	GTEX-14C39-1626-SM-5S2P4	GTEX	Normal Tissue	Colon	6.334		TCGA-BR-7715-11	TCGA-BR-7715-11	TCGA	Solid Tissue Normal	Stomach	6.942		GTEX-1399U-1026-SM-5J1OC	GTEX-1399U-1026-SM-5J1OC	GTEX	Normal Tissue	Esophagus	9.981
GTEX-13PVR-1726-SM-5Q5EC	GTEX-13PVR-1726-SM-5Q5EC	GTEX	Normal Tissue	Colon	6.327		TCGA-BR-6802-11	TCGA-BR-6802-11	TCGA	Solid Tissue Normal	Stomach	6.799		GTEX-TSE9-1226-SM-4DXTM	GTEX-TSE9-1226-SM-4DXTM	GTEX	Normal Tissue	Esophagus	9.974
GTEX-131XG-1526-SM-5GCNQ	GTEX-131XG-1526-SM-5GCNQ	GTEX	Normal Tissue	Colon	6.323		TCGA-BR-7716-11	TCGA-BR-7716-11	TCGA	Solid Tissue Normal	Stomach	6.776		GTEX-VJYA-0726-SM-4KL1T	GTEX-VJYA-0726-SM-4KL1T	GTEX	Normal Tissue	Esophagus	9.963
GTEX-V955-1626-SM-4JBHJ	GTEX-V955-1626-SM-4JBHJ	GTEX	Normal Tissue	Colon	6.321		TCGA-BR-6852-11	TCGA-BR-6852-11	TCGA	Solid Tissue Normal	Stomach	6.744		GTEX-XQ8I-1526-SM-4BOOH	GTEX-XQ8I-1526-SM-4BOOH	GTEX	Normal Tissue	Esophagus	9.93
GTEX-12696-1926-SM-5EGJT	GTEX-12696-1926-SM-5EGJT	GTEX	Normal Tissue	Colon	6.304		TCGA-FP-7735-11	TCGA-FP-7735-11	TCGA	Solid Tissue Normal	Stomach	6.661		GTEX-ZC5H-1326-SM-5HL7E	GTEX-ZC5H-1326-SM-5HL7E	GTEX	Normal Tissue	Esophagus	9.929
GTEX-13CF3-1426-SM-5K7YY	GTEX-13CF3-1426-SM-5K7YY	GTEX	Normal Tissue	Colon	6.301		TCGA-CG-5733-11	TCGA-CG-5733-11	TCGA	Solid Tissue Normal	Stomach	6.628		GTEX-QLQW-0526-SM-4R1KS	GTEX-QLQW-0526-SM-4R1KS	GTEX	Normal Tissue	Esophagus	9.927
GTEX-13CF3-1326-SM-5LZXZ	GTEX-13CF3-1326-SM-5LZXZ	GTEX	Normal Tissue	Colon	6.288		TCGA-HU-A4HB-11	TCGA-HU-A4HB-11	TCGA	Solid Tissue Normal	Stomach	6.613		GTEX-13O21-0626-SM-5IJDI	GTEX-13O21-0626-SM-5IJDI	GTEX	Normal Tissue	Esophagus	9.91
GTEX-RU1J-1326-SM-46MUL	GTEX-RU1J-1326-SM-46MUL	GTEX	Normal Tissue	Colon	6.281		TCGA-HU-A4G3-11	TCGA-HU-A4G3-11	TCGA	Solid Tissue Normal	Stomach	6.275		GTEX-WEY5-0926-SM-4LMI4	GTEX-WEY5-0926-SM-4LMI4	GTEX	Normal Tissue	Esophagus	9.867
GTEX-ZVZQ-2626-SM-59HLB	GTEX-ZVZQ-2626-SM-59HLB	GTEX	Normal Tissue	Colon	6.273		TCGA-BR-6454-11	TCGA-BR-6454-11	TCGA	Solid Tissue Normal	Stomach	6.247		GTEX-13U4I-1126-SM-5LU3S	GTEX-13U4I-1126-SM-5LU3S	GTEX	Normal Tissue	Esophagus	9.864
GTEX-ZT9W-1726-SM-51MS3	GTEX-ZT9W-1726-SM-51MS3	GTEX	Normal Tissue	Colon	6.27		TCGA-HU-A4GC-11	TCGA-HU-A4GC-11	TCGA	Solid Tissue Normal	Stomach	6.053		GTEX-XGQ4-1526-SM-4AT6H	GTEX-XGQ4-1526-SM-4AT6H	GTEX	Normal Tissue	Esophagus	9.863
GTEX-WQUQ-2626-SM-4MVNP	GTEX-WQUQ-2626-SM-4MVNP	GTEX	Normal Tissue	Colon	6.261		TCGA-HU-A4GP-11	TCGA-HU-A4GP-11	TCGA	Solid Tissue Normal	Stomach	5.891		GTEX-S32W-0926-SM-4AD5X	GTEX-S32W-0926-SM-4AD5X	GTEX	Normal Tissue	Esophagus	9.786
GTEX-12ZZY-2726-SM-5EQ45	GTEX-12ZZY-2726-SM-5EQ45	GTEX	Normal Tissue	Colon	6.246		TCGA-BR-7703-11	TCGA-BR-7703-11	TCGA	Solid Tissue Normal	Stomach	5.693		GTEX-11ZU8-1526-SM-5EGHX	GTEX-11ZU8-1526-SM-5EGHX	GTEX	Normal Tissue	Esophagus	9.768
GTEX-12WSL-1626-SM-5GCMU	GTEX-12WSL-1626-SM-5GCMU	GTEX	Normal Tissue	Colon	6.242		TCGA-CG-5722-11	TCGA-CG-5722-11	TCGA	Solid Tissue Normal	Stomach	5.668		GTEX-YEC3-2526-SM-4YCDN	GTEX-YEC3-2526-SM-4YCDN	GTEX	Normal Tissue	Esophagus	9.758
GTEX-146FH-2426-SM-5Q5EW	GTEX-146FH-2426-SM-5Q5EW	GTEX	Normal Tissue	Colon	6.235		TCGA-CG-5728-11	TCGA-CG-5728-11	TCGA	Solid Tissue Normal	Stomach	5.387		GTEX-1212Z-2126-SM-5FQTM	GTEX-1212Z-2126-SM-5FQTM	GTEX	Normal Tissue	Esophagus	9.728
GTEX-OXRL-1426-SM-3NM9E	GTEX-OXRL-1426-SM-3NM9E	GTEX	Normal Tissue	Colon	6.229		TCGA-BR-6458-11	TCGA-BR-6458-11	TCGA	Solid Tissue Normal	Stomach	5.171		GTEX-Y8LW-0726-SM-5IFI1	GTEX-Y8LW-0726-SM-5IFI1	GTEX	Normal Tissue	Esophagus	9.725
GTEX-131YS-2926-SM-5EGKI	GTEX-131YS-2926-SM-5EGKI	GTEX	Normal Tissue	Colon	6.209		TCGA-IN-A7NU-01	TCGA-IN-A7NU-01	TCGA	Primary Tumor	Stomach	14.49		GTEX-13OVJ-1226-SM-5L3HA	GTEX-13OVJ-1226-SM-5L3HA	GTEX	Normal Tissue	Esophagus	9.723
GTEX-ZDTS-2726-SM-5L3E2	GTEX-ZDTS-2726-SM-5L3E2	GTEX	Normal Tissue	Colon	6.203		TCGA-CG-5724-01	TCGA-CG-5724-01	TCGA	Primary Tumor	Stomach	13.91		GTEX-WHSB-0626-SM-4M1XP	GTEX-WHSB-0626-SM-4M1XP	GTEX	Normal Tissue	Esophagus	9.675
GTEX-WEY5-1426-SM-4LMJ3	GTEX-WEY5-1426-SM-4LMJ3	GTEX	Normal Tissue	Colon	6.194		TCGA-IN-A6RJ-01	TCGA-IN-A6RJ-01	TCGA	Primary Tumor	Stomach	13.33		GTEX-PSDG-1326-SM-48TD2	GTEX-PSDG-1326-SM-48TD2	GTEX	Normal Tissue	Esophagus	9.67
GTEX-ZG7Y-1826-SM-4WWD3	GTEX-ZG7Y-1826-SM-4WWD3	GTEX	Normal Tissue	Colon	6.182		TCGA-IN-8663-01	TCGA-IN-8663-01	TCGA	Primary Tumor	Stomach	12.94		GTEX-146FR-0426-SM-5SI97	GTEX-146FR-0426-SM-5SI97	GTEX	Normal Tissue	Esophagus	9.666
GTEX-11GS4-1826-SM-5HL4T	GTEX-11GS4-1826-SM-5HL4T	GTEX	Normal Tissue	Colon	6.18		TCGA-BR-8366-01	TCGA-BR-8366-01	TCGA	Primary Tumor	Stomach	12.73		GTEX-P4PQ-0626-SM-3NMCU	GTEX-P4PQ-0626-SM-3NMCU	GTEX	Normal Tissue	Esophagus	9.653
GTEX-13111-1926-SM-5GCOL	GTEX-13111-1926-SM-5GCOL	GTEX	Normal Tissue	Colon	6.165		TCGA-BR-6801-01	TCGA-BR-6801-01	TCGA	Primary Tumor	Stomach	12.66		GTEX-133LE-0626-SM-5IFFJ	GTEX-133LE-0626-SM-5IFFJ	GTEX	Normal Tissue	Esophagus	9.626
GTEX-ZZ64-0826-SM-5E449	GTEX-ZZ64-0826-SM-5E449	GTEX	Normal Tissue	Colon	6.163		TCGA-VQ-A8DZ-01	TCGA-VQ-A8DZ-01	TCGA	Primary Tumor	Stomach	12.65		GTEX-RNOR-1226-SM-48FDQ	GTEX-RNOR-1226-SM-48FDQ	GTEX	Normal Tissue	Esophagus	9.608
GTEX-13O1R-2426-SM-5KLZZ	GTEX-13O1R-2426-SM-5KLZZ	GTEX	Normal Tissue	Colon	6.144		TCGA-R5-A7ZE-01	TCGA-R5-A7ZE-01	TCGA	Primary Tumor	Stomach	12.18		GTEX-QV44-1126-SM-4R1KO	GTEX-QV44-1126-SM-4R1KO	GTEX	Normal Tissue	Esophagus	9.607
GTEX-14A5I-2426-SM-5Q5CP	GTEX-14A5I-2426-SM-5Q5CP	GTEX	Normal Tissue	Colon	6.128		TCGA-BR-A4IY-01	TCGA-BR-A4IY-01	TCGA	Primary Tumor	Stomach	12.16		GTEX-Y111-1626-SM-57WCY	GTEX-Y111-1626-SM-57WCY	GTEX	Normal Tissue	Esophagus	9.597
GTEX-11GSP-1626-SM-5986N	GTEX-11GSP-1626-SM-5986N	GTEX	Normal Tissue	Colon	6.12		TCGA-D7-6525-01	TCGA-D7-6525-01	TCGA	Primary Tumor	Stomach	12.08		GTEX-YEC3-2526-SM-5CVLS	GTEX-YEC3-2526-SM-5CVLS	GTEX	Normal Tissue	Esophagus	9.568
GTEX-WY7C-1926-SM-4ONCI	GTEX-WY7C-1926-SM-4ONCI	GTEX	Normal Tissue	Colon	6.083		TCGA-CD-A489-01	TCGA-CD-A489-01	TCGA	Primary Tumor	Stomach	12.01		GTEX-13W3W-1626-SM-5LU35	GTEX-13W3W-1626-SM-5LU35	GTEX	Normal Tissue	Esophagus	9.532
GTEX-ZY6K-1226-SM-5GZYL	GTEX-ZY6K-1226-SM-5GZYL	GTEX	Normal Tissue	Colon	6.057		TCGA-HU-A4GD-01	TCGA-HU-A4GD-01	TCGA	Primary Tumor	Stomach	11.89		GTEX-145LS-1826-SM-5LUAZ	GTEX-145LS-1826-SM-5LUAZ	GTEX	Normal Tissue	Esophagus	9.527
GTEX-Y114-1626-SM-4TT7I	GTEX-Y114-1626-SM-4TT7I	GTEX	Normal Tissue	Colon	6.055		TCGA-VQ-A91X-01	TCGA-VQ-A91X-01	TCGA	Primary Tumor	Stomach	11.87		GTEX-ZAB4-1126-SM-5HL86	GTEX-ZAB4-1126-SM-5HL86	GTEX	Normal Tissue	Esophagus	9.526
GTEX-11O72-2226-SM-5PNW2	GTEX-11O72-2226-SM-5PNW2	GTEX	Normal Tissue	Colon	6.025		TCGA-VQ-AA6G-01	TCGA-VQ-AA6G-01	TCGA	Primary Tumor	Stomach	11.82		GTEX-T5JW-1326-SM-4DM5G	GTEX-T5JW-1326-SM-4DM5G	GTEX	Normal Tissue	Esophagus	9.493
GTEX-ZE9C-2126-SM-4WKGY	GTEX-ZE9C-2126-SM-4WKGY	GTEX	Normal Tissue	Colon	5.976		TCGA-CG-5717-01	TCGA-CG-5717-01	TCGA	Primary Tumor	Stomach	11.65		GTEX-ZVE2-1326-SM-5NQ94	GTEX-ZVE2-1326-SM-5NQ94	GTEX	Normal Tissue	Esophagus	9.473
GTEX-T6MO-0826-SM-4DM51	GTEX-T6MO-0826-SM-4DM51	GTEX	Normal Tissue	Colon	5.975		TCGA-FP-7829-01	TCGA-FP-7829-01	TCGA	Primary Tumor	Stomach	11.54		GTEX-NPJ8-1926-SM-3MJGB	GTEX-NPJ8-1926-SM-3MJGB	GTEX	Normal Tissue	Esophagus	9.444
GTEX-WHWD-1526-SM-4OORV	GTEX-WHWD-1526-SM-4OORV	GTEX	Normal Tissue	Colon	5.972		TCGA-CD-8527-01	TCGA-CD-8527-01	TCGA	Primary Tumor	Stomach	11.51		GTEX-13CF3-1626-SM-5IFG9	GTEX-13CF3-1626-SM-5IFG9	GTEX	Normal Tissue	Esophagus	9.438
GTEX-117YX-0526-SM-5EGJH	GTEX-117YX-0526-SM-5EGJH	GTEX	Normal Tissue	Colon	5.963		TCGA-VQ-A92D-01	TCGA-VQ-A92D-01	TCGA	Primary Tumor	Stomach	11.48		GTEX-Y5V6-1026-SM-4VBS2	GTEX-Y5V6-1026-SM-4VBS2	GTEX	Normal Tissue	Esophagus	9.437
GTEX-13D11-0626-SM-5LZYY	GTEX-13D11-0626-SM-5LZYY	GTEX	Normal Tissue	Colon	5.961		TCGA-D7-6526-01	TCGA-D7-6526-01	TCGA	Primary Tumor	Stomach	11.45		GTEX-ZVT2-1526-SM-51MQZ	GTEX-ZVT2-1526-SM-51MQZ	GTEX	Normal Tissue	Esophagus	9.43
GTEX-12ZZX-2726-SM-5N9FT	GTEX-12ZZX-2726-SM-5N9FT	GTEX	Normal Tissue	Colon	5.942		TCGA-BR-6709-01	TCGA-BR-6709-01	TCGA	Primary Tumor	Stomach	11.42		GTEX-14BMU-0926-SM-5S2QB	GTEX-14BMU-0926-SM-5S2QB	GTEX	Normal Tissue	Esophagus	9.408
GTEX-ZTSS-1226-SM-51MSZ	GTEX-ZTSS-1226-SM-51MSZ	GTEX	Normal Tissue	Colon	5.934		TCGA-IN-8462-01	TCGA-IN-8462-01	TCGA	Primary Tumor	Stomach	11.42		GTEX-13O61-0926-SM-5IFFE	GTEX-13O61-0926-SM-5IFFE	GTEX	Normal Tissue	Esophagus	9.387
GTEX-ZVZP-2026-SM-57WB3	GTEX-ZVZP-2026-SM-57WB3	GTEX	Normal Tissue	Colon	5.883		TCGA-BR-4357-01	TCGA-BR-4357-01	TCGA	Primary Tumor	Stomach	11.4		GTEX-Y5V5-1626-SM-4VDSG	GTEX-Y5V5-1626-SM-4VDSG	GTEX	Normal Tissue	Esophagus	9.377
GTEX-13OVI-2126-SM-5KM3U	GTEX-13OVI-2126-SM-5KM3U	GTEX	Normal Tissue	Colon	5.875		TCGA-CD-5800-01	TCGA-CD-5800-01	TCGA	Primary Tumor	Stomach	11.39		GTEX-ZYW4-1326-SM-5E45N	GTEX-ZYW4-1326-SM-5E45N	GTEX	Normal Tissue	Esophagus	9.366
GTEX-ZLFU-1426-SM-4WWEU	GTEX-ZLFU-1426-SM-4WWEU	GTEX	Normal Tissue	Colon	5.862		TCGA-BR-A4QI-01	TCGA-BR-A4QI-01	TCGA	Primary Tumor	Stomach	11.37		GTEX-OXRL-0626-SM-3NM9C	GTEX-OXRL-0626-SM-3NM9C	GTEX	Normal Tissue	Esophagus	9.343
GTEX-13FH7-1526-SM-5J2N6	GTEX-13FH7-1526-SM-5J2N6	GTEX	Normal Tissue	Colon	5.839		TCGA-VQ-A8E7-01	TCGA-VQ-A8E7-01	TCGA	Primary Tumor	Stomach	11.36		GTEX-ZA64-0626-SM-5HL9O	GTEX-ZA64-0626-SM-5HL9O	GTEX	Normal Tissue	Esophagus	9.314
GTEX-13O61-1626-SM-5KM3T	GTEX-13O61-1626-SM-5KM3T	GTEX	Normal Tissue	Colon	5.839		TCGA-RD-A7BS-01	TCGA-RD-A7BS-01	TCGA	Primary Tumor	Stomach	11.34		GTEX-144GO-2726-SM-5O9A2	GTEX-144GO-2726-SM-5O9A2	GTEX	Normal Tissue	Esophagus	9.305
GTEX-TKQ1-0626-SM-4DXTS	GTEX-TKQ1-0626-SM-4DXTS	GTEX	Normal Tissue	Colon	5.824		TCGA-D7-6528-01	TCGA-D7-6528-01	TCGA	Primary Tumor	Stomach	11.32		GTEX-ZAB5-0926-SM-5CVMV	GTEX-ZAB5-0926-SM-5CVMV	GTEX	Normal Tissue	Esophagus	9.285
GTEX-145ME-0826-SM-5O9AF	GTEX-145ME-0826-SM-5O9AF	GTEX	Normal Tissue	Colon	5.819		TCGA-VQ-A8DU-01	TCGA-VQ-A8DU-01	TCGA	Primary Tumor	Stomach	11.32		GTEX-ZPU1-1526-SM-4YCFF	GTEX-ZPU1-1526-SM-4YCFF	GTEX	Normal Tissue	Esophagus	9.276
GTEX-X15G-1526-SM-4PQZM	GTEX-X15G-1526-SM-4PQZM	GTEX	Normal Tissue	Colon	5.791		TCGA-CG-4440-01	TCGA-CG-4440-01	TCGA	Primary Tumor	Stomach	11.28		GTEX-ZP4G-1026-SM-4YCE1	GTEX-ZP4G-1026-SM-4YCE1	GTEX	Normal Tissue	Esophagus	9.182
GTEX-ZVT4-2626-SM-5N9GJ	GTEX-ZVT4-2626-SM-5N9GJ	GTEX	Normal Tissue	Colon	5.78		TCGA-SW-A7EA-01	TCGA-SW-A7EA-01	TCGA	Primary Tumor	Stomach	11.28		GTEX-11P82-0526-SM-5986P	GTEX-11P82-0526-SM-5986P	GTEX	Normal Tissue	Esophagus	9.169
GTEX-11P81-1426-SM-5P9JN	GTEX-11P81-1426-SM-5P9JN	GTEX	Normal Tissue	Colon	5.778		TCGA-HF-7131-01	TCGA-HF-7131-01	TCGA	Primary Tumor	Stomach	11.21		GTEX-145MO-1426-SM-5Q5BS	GTEX-145MO-1426-SM-5Q5BS	GTEX	Normal Tissue	Esophagus	9.155
GTEX-Y114-1526-SM-4TT79	GTEX-Y114-1526-SM-4TT79	GTEX	Normal Tissue	Colon	5.746		TCGA-BR-7716-01	TCGA-BR-7716-01	TCGA	Primary Tumor	Stomach	11.2		GTEX-R45C-1226-SM-48FEE	GTEX-R45C-1226-SM-48FEE	GTEX	Normal Tissue	Esophagus	9.141
GTEX-12KS4-2426-SM-5LU8P	GTEX-12KS4-2426-SM-5LU8P	GTEX	Normal Tissue	Colon	5.739		TCGA-BR-6456-01	TCGA-BR-6456-01	TCGA	Primary Tumor	Stomach	10.92		GTEX-U3ZH-1026-SM-4DXUZ	GTEX-U3ZH-1026-SM-4DXUZ	GTEX	Normal Tissue	Esophagus	9.106
GTEX-ZYFC-2626-SM-5NQ6S	GTEX-ZYFC-2626-SM-5NQ6S	GTEX	Normal Tissue	Colon	5.719		TCGA-HU-A4GT-01	TCGA-HU-A4GT-01	TCGA	Primary Tumor	Stomach	10.9		GTEX-145ME-0426-SM-5S2QP	GTEX-145ME-0426-SM-5S2QP	GTEX	Normal Tissue	Esophagus	9.042
GTEX-YEC3-2426-SM-5IFJR	GTEX-YEC3-2426-SM-5IFJR	GTEX	Normal Tissue	Colon	5.716		TCGA-CD-8525-01	TCGA-CD-8525-01	TCGA	Primary Tumor	Stomach	10.89		GTEX-ZT9X-0526-SM-5GCOP	GTEX-ZT9X-0526-SM-5GCOP	GTEX	Normal Tissue	Esophagus	8.972
GTEX-1212Z-1826-SM-5FQSH	GTEX-1212Z-1826-SM-5FQSH	GTEX	Normal Tissue	Colon	5.692		TCGA-R5-A7ZF-01	TCGA-R5-A7ZF-01	TCGA	Primary Tumor	Stomach	10.86		GTEX-P4QS-0626-SM-3NMD1	GTEX-P4QS-0626-SM-3NMD1	GTEX	Normal Tissue	Esophagus	8.936
GTEX-ZP4G-1526-SM-57WE5	GTEX-ZP4G-1526-SM-57WE5	GTEX	Normal Tissue	Colon	5.674		TCGA-CD-5798-01	TCGA-CD-5798-01	TCGA	Primary Tumor	Stomach	10.81		GTEX-13OVH-1826-SM-5K7YW	GTEX-13OVH-1826-SM-5K7YW	GTEX	Normal Tissue	Esophagus	8.918
GTEX-13U4I-2626-SM-5SI9C	GTEX-13U4I-2626-SM-5SI9C	GTEX	Normal Tissue	Colon	5.671		TCGA-BR-8683-01	TCGA-BR-8683-01	TCGA	Primary Tumor	Stomach	10.77		GTEX-11VI4-0526-SM-5EQ48	GTEX-11VI4-0526-SM-5EQ48	GTEX	Normal Tissue	Esophagus	8.916
GTEX-XXEK-1926-SM-4BRVD	GTEX-XXEK-1926-SM-4BRVD	GTEX	Normal Tissue	Colon	5.637		TCGA-IN-A7NR-01	TCGA-IN-A7NR-01	TCGA	Primary Tumor	Stomach	10.74		GTEX-1314G-0826-SM-5BC6L	GTEX-1314G-0826-SM-5BC6L	GTEX	Normal Tissue	Esophagus	8.893
GTEX-11ZTS-1526-SM-5N9G7	GTEX-11ZTS-1526-SM-5N9G7	GTEX	Normal Tissue	Colon	5.622		TCGA-IP-7968-01	TCGA-IP-7968-01	TCGA	Primary Tumor	Stomach	10.68		GTEX-XV7Q-1126-SM-4BRVS	GTEX-XV7Q-1126-SM-4BRVS	GTEX	Normal Tissue	Esophagus	8.82
GTEX-ZE7O-2626-SM-51MSS	GTEX-ZE7O-2626-SM-51MSS	GTEX	Normal Tissue	Colon	5.619		TCGA-BR-A44U-01	TCGA-BR-A44U-01	TCGA	Primary Tumor	Stomach	10.66		GTEX-P78B-1026-SM-3NMC4	GTEX-P78B-1026-SM-3NMC4	GTEX	Normal Tissue	Esophagus	8.817
GTEX-ZVT3-2826-SM-5GU6A	GTEX-ZVT3-2826-SM-5GU6A	GTEX	Normal Tissue	Colon	5.615		TCGA-EQ-8122-01	TCGA-EQ-8122-01	TCGA	Primary Tumor	Stomach	10.55		GTEX-1192W-0826-SM-5EGHE	GTEX-1192W-0826-SM-5EGHE	GTEX	Normal Tissue	Esophagus	8.816
GTEX-13U4I-2426-SM-5LU34	GTEX-13U4I-2426-SM-5LU34	GTEX	Normal Tissue	Colon	5.604		TCGA-VQ-A8PJ-01	TCGA-VQ-A8PJ-01	TCGA	Primary Tumor	Stomach	10.53		GTEX-YF7O-0926-SM-5IFIF	GTEX-YF7O-0926-SM-5IFIF	GTEX	Normal Tissue	Esophagus	8.593
GTEX-13FH7-1626-SM-5J2O9	GTEX-13FH7-1626-SM-5J2O9	GTEX	Normal Tissue	Colon	5.602		TCGA-BR-A452-01	TCGA-BR-A452-01	TCGA	Primary Tumor	Stomach	10.52		GTEX-139UW-1126-SM-5IJEJ	GTEX-139UW-1126-SM-5IJEJ	GTEX	Normal Tissue	Esophagus	8.579
GTEX-145MH-2726-SM-5QGQ6	GTEX-145MH-2726-SM-5QGQ6	GTEX	Normal Tissue	Colon	5.551		TCGA-BR-6566-01	TCGA-BR-6566-01	TCGA	Primary Tumor	Stomach	10.51		GTEX-RUSQ-0826-SM-47JWW	GTEX-RUSQ-0826-SM-47JWW	GTEX	Normal Tissue	Esophagus	8.569
GTEX-1122O-1426-SM-5H11R	GTEX-1122O-1426-SM-5H11R	GTEX	Normal Tissue	Colon	5.549		TCGA-D7-5577-01	TCGA-D7-5577-01	TCGA	Primary Tumor	Stomach	10.51		GTEX-R55D-1126-SM-48FEB	GTEX-R55D-1126-SM-48FEB	GTEX	Normal Tissue	Esophagus	8.495
GTEX-13VXT-2026-SM-5L3EW	GTEX-13VXT-2026-SM-5L3EW	GTEX	Normal Tissue	Colon	5.536		TCGA-CD-8535-01	TCGA-CD-8535-01	TCGA	Primary Tumor	Stomach	10.49		GTEX-WOFM-0626-SM-4OOS3	GTEX-WOFM-0626-SM-4OOS3	GTEX	Normal Tissue	Esophagus	8.486
GTEX-X3Y1-1726-SM-4PQZL	GTEX-X3Y1-1726-SM-4PQZL	GTEX	Normal Tissue	Colon	5.534		TCGA-IN-A7NT-01	TCGA-IN-A7NT-01	TCGA	Primary Tumor	Stomach	10.49		GTEX-145ME-0526-SM-5QGQV	GTEX-145ME-0526-SM-5QGQV	GTEX	Normal Tissue	Esophagus	8.473
GTEX-XUW1-1826-SM-4BOQD	GTEX-XUW1-1826-SM-4BOQD	GTEX	Normal Tissue	Colon	5.523		TCGA-BR-7707-01	TCGA-BR-7707-01	TCGA	Primary Tumor	Stomach	10.48		GTEX-ZZPT-1426-SM-5N9C5	GTEX-ZZPT-1426-SM-5N9C5	GTEX	Normal Tissue	Esophagus	8.462
GTEX-YEC4-1926-SM-5IFHJ	GTEX-YEC4-1926-SM-5IFHJ	GTEX	Normal Tissue	Colon	5.522		TCGA-BR-8690-01	TCGA-BR-8690-01	TCGA	Primary Tumor	Stomach	10.46		GTEX-WHWD-0926-SM-4OORY	GTEX-WHWD-0926-SM-4OORY	GTEX	Normal Tissue	Esophagus	8.452
GTEX-11TUW-2326-SM-5EQMO	GTEX-11TUW-2326-SM-5EQMO	GTEX	Normal Tissue	Colon	5.507		TCGA-D7-A748-01	TCGA-D7-A748-01	TCGA	Primary Tumor	Stomach	10.46		GTEX-144FL-2726-SM-5O98Z	GTEX-144FL-2726-SM-5O98Z	GTEX	Normal Tissue	Esophagus	8.433
GTEX-111YS-1626-SM-5GZZ9	GTEX-111YS-1626-SM-5GZZ9	GTEX	Normal Tissue	Colon	5.501		TCGA-RD-A8MW-01	TCGA-RD-A8MW-01	TCGA	Primary Tumor	Stomach	10.46		GTEX-S4Z8-0826-SM-4AD4J	GTEX-S4Z8-0826-SM-4AD4J	GTEX	Normal Tissue	Esophagus	8.419
GTEX-YECK-2826-SM-5IFHF	GTEX-YECK-2826-SM-5IFHF	GTEX	Normal Tissue	Colon	5.455		TCGA-CG-4438-01	TCGA-CG-4438-01	TCGA	Primary Tumor	Stomach	10.44		GTEX-1399S-1226-SM-5J1O6	GTEX-1399S-1226-SM-5J1O6	GTEX	Normal Tissue	Esophagus	8.377
GTEX-11DXZ-1626-SM-5GIDI	GTEX-11DXZ-1626-SM-5GIDI	GTEX	Normal Tissue	Colon	5.449		TCGA-F1-A72C-01	TCGA-F1-A72C-01	TCGA	Primary Tumor	Stomach	10.4		GTEX-13PVQ-1726-SM-5IFF3	GTEX-13PVQ-1726-SM-5IFF3	GTEX	Normal Tissue	Esophagus	8.376
GTEX-148VJ-2426-SM-5NQ9Y	GTEX-148VJ-2426-SM-5NQ9Y	GTEX	Normal Tissue	Colon	5.446		TCGA-CG-4466-01	TCGA-CG-4466-01	TCGA	Primary Tumor	Stomach	10.39		GTEX-11I78-1626-SM-5A5M2	GTEX-11I78-1626-SM-5A5M2	GTEX	Normal Tissue	Esophagus	8.323
GTEX-12WSG-2426-SM-5EQLZ	GTEX-12WSG-2426-SM-5EQLZ	GTEX	Normal Tissue	Colon	5.444		TCGA-IN-AB1V-01	TCGA-IN-AB1V-01	TCGA	Primary Tumor	Stomach	10.36		GTEX-Q2AG-1326-SM-43V8K	GTEX-Q2AG-1326-SM-43V8K	GTEX	Normal Tissue	Esophagus	8.297
GTEX-145MO-2626-SM-5QGPD	GTEX-145MO-2626-SM-5QGPD	GTEX	Normal Tissue	Colon	5.432		TCGA-CD-A4MJ-01	TCGA-CD-A4MJ-01	TCGA	Primary Tumor	Stomach	10.34		GTEX-14753-1926-SM-5NQAA	GTEX-14753-1926-SM-5NQAA	GTEX	Normal Tissue	Esophagus	8.244
GTEX-ZPIC-2626-SM-57WE2	GTEX-ZPIC-2626-SM-57WE2	GTEX	Normal Tissue	Colon	5.376		TCGA-BR-6802-01	TCGA-BR-6802-01	TCGA	Primary Tumor	Stomach	10.24		GTEX-144GN-0626-SM-5O9B2	GTEX-144GN-0626-SM-5O9B2	GTEX	Normal Tissue	Esophagus	8.238
GTEX-ZYFG-1826-SM-5GZWX	GTEX-ZYFG-1826-SM-5GZWX	GTEX	Normal Tissue	Colon	5.365		TCGA-CG-4474-01	TCGA-CG-4474-01	TCGA	Primary Tumor	Stomach	10.19		GTEX-13113-0626-SM-5GCP2	GTEX-13113-0626-SM-5GCP2	GTEX	Normal Tissue	Esophagus	8.225
GTEX-XUJ4-2126-SM-4BOOX	GTEX-XUJ4-2126-SM-4BOOX	GTEX	Normal Tissue	Colon	5.349		TCGA-FP-8099-01	TCGA-FP-8099-01	TCGA	Primary Tumor	Stomach	10.17		GTEX-13O3P-1226-SM-5J2O8	GTEX-13O3P-1226-SM-5J2O8	GTEX	Normal Tissue	Esophagus	8.188
GTEX-13G51-2126-SM-5IJD9	GTEX-13G51-2126-SM-5IJD9	GTEX	Normal Tissue	Colon	5.348		TCGA-RD-A8N6-01	TCGA-RD-A8N6-01	TCGA	Primary Tumor	Stomach	10.16		GTEX-Y5V6-1226-SM-4VDTE	GTEX-Y5V6-1226-SM-4VDTE	GTEX	Normal Tissue	Esophagus	8.153
GTEX-11TUW-2026-SM-5EQL8	GTEX-11TUW-2026-SM-5EQL8	GTEX	Normal Tissue	Colon	5.345		TCGA-CD-A486-01	TCGA-CD-A486-01	TCGA	Primary Tumor	Stomach	10.1		GTEX-11DZ1-2026-SM-5A5KG	GTEX-11DZ1-2026-SM-5A5KG	GTEX	Normal Tissue	Esophagus	8.147
GTEX-ZYT6-2826-SM-5GICX	GTEX-ZYT6-2826-SM-5GICX	GTEX	Normal Tissue	Colon	5.345		TCGA-BR-6563-01	TCGA-BR-6563-01	TCGA	Primary Tumor	Stomach	10.06		GTEX-117YW-2026-SM-5N9BH	GTEX-117YW-2026-SM-5N9BH	GTEX	Normal Tissue	Esophagus	8.107
GTEX-148VJ-2626-SM-5QGPI	GTEX-148VJ-2626-SM-5QGPI	GTEX	Normal Tissue	Colon	5.32		TCGA-VQ-A8PK-01	TCGA-VQ-A8PK-01	TCGA	Primary Tumor	Stomach	10.02		GTEX-ZQUD-0626-SM-51MR2	GTEX-ZQUD-0626-SM-51MR2	GTEX	Normal Tissue	Esophagus	8.079
GTEX-WY7C-1626-SM-4ONC8	GTEX-WY7C-1626-SM-4ONC8	GTEX	Normal Tissue	Colon	5.28		TCGA-D7-8573-01	TCGA-D7-8573-01	TCGA	Primary Tumor	Stomach	10		GTEX-11OF3-2226-SM-5986F	GTEX-11OF3-2226-SM-5986F	GTEX	Normal Tissue	Esophagus	8.078
GTEX-11PRG-2026-SM-5GU5F	GTEX-11PRG-2026-SM-5GU5F	GTEX	Normal Tissue	Colon	5.205		TCGA-BR-A4J5-01	TCGA-BR-A4J5-01	TCGA	Primary Tumor	Stomach	9.992		GTEX-XLM4-2326-SM-4TT2D	GTEX-XLM4-2326-SM-4TT2D	GTEX	Normal Tissue	Esophagus	8.015
GTEX-147JS-2626-SM-5S2UX	GTEX-147JS-2626-SM-5S2UX	GTEX	Normal Tissue	Colon	5.156		TCGA-BR-8486-01	TCGA-BR-8486-01	TCGA	Primary Tumor	Stomach	9.991		GTEX-NPJ8-2026-SM-3TW91	GTEX-NPJ8-2026-SM-3TW91	GTEX	Normal Tissue	Esophagus	8.01
GTEX-131XE-1026-SM-5EGKE	GTEX-131XE-1026-SM-5EGKE	GTEX	Normal Tissue	Colon	5.142		TCGA-BR-8680-01	TCGA-BR-8680-01	TCGA	Primary Tumor	Stomach	9.983		GTEX-N7MS-1225-SM-3LK5G	GTEX-N7MS-1225-SM-3LK5G	GTEX	Normal Tissue	Esophagus	7.996
GTEX-ZPU1-1726-SM-4WWFV	GTEX-ZPU1-1726-SM-4WWFV	GTEX	Normal Tissue	Colon	5.069		TCGA-HU-8238-01	TCGA-HU-8238-01	TCGA	Primary Tumor	Stomach	9.965		GTEX-11DXX-1226-SM-5GICD	GTEX-11DXX-1226-SM-5GICD	GTEX	Normal Tissue	Esophagus	7.783
GTEX-11P81-1126-SM-5GU5G	GTEX-11P81-1126-SM-5GU5G	GTEX	Normal Tissue	Colon	5.054		TCGA-HU-A4GU-01	TCGA-HU-A4GU-01	TCGA	Primary Tumor	Stomach	9.94		GTEX-ZYFC-2226-SM-5NQ96	GTEX-ZYFC-2226-SM-5NQ96	GTEX	Normal Tissue	Esophagus	7.765
GTEX-13CF2-1826-SM-5N9GK	GTEX-13CF2-1826-SM-5N9GK	GTEX	Normal Tissue	Colon	5.043		TCGA-CG-5720-01	TCGA-CG-5720-01	TCGA	Primary Tumor	Stomach	9.906		GTEX-13YAN-2026-SM-5Q5EY	GTEX-13YAN-2026-SM-5Q5EY	GTEX	Normal Tissue	Esophagus	7.755
GTEX-11P7K-1826-SM-5HL5A	GTEX-11P7K-1826-SM-5HL5A	GTEX	Normal Tissue	Colon	5.028		TCGA-BR-8373-01	TCGA-BR-8373-01	TCGA	Primary Tumor	Stomach	9.9		GTEX-13FHP-1626-SM-5N9FK	GTEX-13FHP-1626-SM-5N9FK	GTEX	Normal Tissue	Esophagus	7.72
GTEX-YJ8A-1726-SM-5P9IQ	GTEX-YJ8A-1726-SM-5P9IQ	GTEX	Normal Tissue	Colon	5.01		TCGA-CG-5732-01	TCGA-CG-5732-01	TCGA	Primary Tumor	Stomach	9.898		GTEX-ZVZP-1426-SM-5NQ7R	GTEX-ZVZP-1426-SM-5NQ7R	GTEX	Normal Tissue	Esophagus	7.713
GTEX-12BJ1-2026-SM-5FQUH	GTEX-12BJ1-2026-SM-5FQUH	GTEX	Normal Tissue	Colon	4.998		TCGA-D7-6817-01	TCGA-D7-6817-01	TCGA	Primary Tumor	Stomach	9.849		GTEX-11O72-2026-SM-5N9G8	GTEX-11O72-2026-SM-5N9G8	GTEX	Normal Tissue	Esophagus	7.673
GTEX-WYVS-1126-SM-4SOJX	GTEX-WYVS-1126-SM-4SOJX	GTEX	Normal Tissue	Colon	4.971		TCGA-VQ-AA6D-01	TCGA-VQ-AA6D-01	TCGA	Primary Tumor	Stomach	9.761		GTEX-X585-1426-SM-4E3JO	GTEX-X585-1426-SM-4E3JO	GTEX	Normal Tissue	Esophagus	7.663
GTEX-WHPG-1626-SM-4M1ZL	GTEX-WHPG-1626-SM-4M1ZL	GTEX	Normal Tissue	Colon	4.968		TCGA-BR-4201-01	TCGA-BR-4201-01	TCGA	Primary Tumor	Stomach	9.755		GTEX-12KS4-1026-SM-5FQTD	GTEX-12KS4-1026-SM-5FQTD	GTEX	Normal Tissue	Esophagus	7.659
GTEX-111YS-1826-SM-5GIEP	GTEX-111YS-1826-SM-5GIEP	GTEX	Normal Tissue	Colon	4.954		TCGA-FP-A4BF-01	TCGA-FP-A4BF-01	TCGA	Primary Tumor	Stomach	9.743		GTEX-1192X-1826-SM-5GIE2	GTEX-1192X-1826-SM-5GIE2	GTEX	Normal Tissue	Esophagus	7.647
GTEX-13N2G-2226-SM-5IJCU	GTEX-13N2G-2226-SM-5IJCU	GTEX	Normal Tissue	Colon	4.935		TCGA-VQ-A8P5-01	TCGA-VQ-A8P5-01	TCGA	Primary Tumor	Stomach	9.741		GTEX-13QBU-0826-SM-5IJBU	GTEX-13QBU-0826-SM-5IJBU	GTEX	Normal Tissue	Esophagus	7.633
GTEX-12WSM-1426-SM-5GCPA	GTEX-12WSM-1426-SM-5GCPA	GTEX	Normal Tissue	Colon	4.913		TCGA-B7-A5TK-01	TCGA-B7-A5TK-01	TCGA	Primary Tumor	Stomach	9.727		GTEX-11GS4-1426-SM-5N9D2	GTEX-11GS4-1426-SM-5N9D2	GTEX	Normal Tissue	Esophagus	7.629
GTEX-WXYG-1726-SM-4ONCU	GTEX-WXYG-1726-SM-4ONCU	GTEX	Normal Tissue	Colon	4.906		TCGA-VQ-A8PO-01	TCGA-VQ-A8PO-01	TCGA	Primary Tumor	Stomach	9.727		GTEX-146FH-1626-SM-5NQ9H	GTEX-146FH-1626-SM-5NQ9H	GTEX	Normal Tissue	Esophagus	7.624
GTEX-14AS3-1126-SM-5Q5CR	GTEX-14AS3-1126-SM-5Q5CR	GTEX	Normal Tissue	Colon	4.895		TCGA-CG-4444-01	TCGA-CG-4444-01	TCGA	Primary Tumor	Stomach	9.711		GTEX-XYKS-1126-SM-4BRWP	GTEX-XYKS-1126-SM-4BRWP	GTEX	Normal Tissue	Esophagus	7.606
GTEX-ZYVF-2826-SM-5GIDK	GTEX-ZYVF-2826-SM-5GIDK	GTEX	Normal Tissue	Colon	4.894		TCGA-MX-A663-01	TCGA-MX-A663-01	TCGA	Primary Tumor	Stomach	9.693		GTEX-139YR-1826-SM-5LZXA	GTEX-139YR-1826-SM-5LZXA	GTEX	Normal Tissue	Esophagus	7.591
GTEX-13OW6-2226-SM-5N9FL	GTEX-13OW6-2226-SM-5N9FL	GTEX	Normal Tissue	Colon	4.717		TCGA-BR-A4PD-01	TCGA-BR-A4PD-01	TCGA	Primary Tumor	Stomach	9.687		GTEX-YB5E-0826-SM-4VDRZ	GTEX-YB5E-0826-SM-4VDRZ	GTEX	Normal Tissue	Esophagus	7.59
GTEX-11I78-1326-SM-5PNY9	GTEX-11I78-1326-SM-5PNY9	GTEX	Normal Tissue	Colon	4.707		TCGA-CG-4472-01	TCGA-CG-4472-01	TCGA	Primary Tumor	Stomach	9.681		GTEX-OHPL-0726-SM-3TW8U	GTEX-OHPL-0726-SM-3TW8U	GTEX	Normal Tissue	Esophagus	7.58
GTEX-13OW8-2726-SM-5L3FZ	GTEX-13OW8-2726-SM-5L3FZ	GTEX	Normal Tissue	Colon	4.646		TCGA-VQ-A91Z-01	TCGA-VQ-A91Z-01	TCGA	Primary Tumor	Stomach	9.677		GTEX-11ZTS-2726-SM-5EQLU	GTEX-11ZTS-2726-SM-5EQLU	GTEX	Normal Tissue	Esophagus	7.575
GTEX-13PVQ-2726-SM-5L3H7	GTEX-13PVQ-2726-SM-5L3H7	GTEX	Normal Tissue	Colon	4.639		TCGA-BR-4369-01	TCGA-BR-4369-01	TCGA	Primary Tumor	Stomach	9.67		GTEX-XQ3S-1026-SM-4BOPJ	GTEX-XQ3S-1026-SM-4BOPJ	GTEX	Normal Tissue	Esophagus	7.563
GTEX-14A5H-1626-SM-5SIAN	GTEX-14A5H-1626-SM-5SIAN	GTEX	Normal Tissue	Colon	4.639		TCGA-HJ-7597-01	TCGA-HJ-7597-01	TCGA	Primary Tumor	Stomach	9.632		GTEX-SNOS-0726-SM-4DM5Z	GTEX-SNOS-0726-SM-4DM5Z	GTEX	Normal Tissue	Esophagus	7.562
GTEX-1399R-2126-SM-5K7WZ	GTEX-1399R-2126-SM-5K7WZ	GTEX	Normal Tissue	Colon	4.631		TCGA-D7-6524-01	TCGA-D7-6524-01	TCGA	Primary Tumor	Stomach	9.592		GTEX-13113-1026-SM-5LZWM	GTEX-13113-1026-SM-5LZWM	GTEX	Normal Tissue	Esophagus	7.536
GTEX-ZAJG-2626-SM-5S2NU	GTEX-ZAJG-2626-SM-5S2NU	GTEX	Normal Tissue	Colon	4.629		TCGA-BR-6852-01	TCGA-BR-6852-01	TCGA	Primary Tumor	Stomach	9.57		GTEX-ZGAY-1226-SM-4YCF4	GTEX-ZGAY-1226-SM-4YCF4	GTEX	Normal Tissue	Esophagus	7.536
GTEX-11ONC-1926-SM-5GU75	GTEX-11ONC-1926-SM-5GU75	GTEX	Normal Tissue	Colon	4.512		TCGA-CD-8529-01	TCGA-CD-8529-01	TCGA	Primary Tumor	Stomach	9.537		GTEX-11WQK-2226-SM-5CVL7	GTEX-11WQK-2226-SM-5CVL7	GTEX	Normal Tissue	Esophagus	7.525
GTEX-ZAB5-1426-SM-5HL9D	GTEX-ZAB5-1426-SM-5HL9D	GTEX	Normal Tissue	Colon	4.432		TCGA-SW-A7EB-01	TCGA-SW-A7EB-01	TCGA	Primary Tumor	Stomach	9.537		GTEX-WHWD-1026-SM-4OORZ	GTEX-WHWD-1026-SM-4OORZ	GTEX	Normal Tissue	Esophagus	7.502
GTEX-XXEK-1826-SM-4BRVC	GTEX-XXEK-1826-SM-4BRVC	GTEX	Normal Tissue	Colon	4.25		TCGA-IN-A6RO-01	TCGA-IN-A6RO-01	TCGA	Primary Tumor	Stomach	9.53		GTEX-ZVT3-1426-SM-59HLP	GTEX-ZVT3-1426-SM-59HLP	GTEX	Normal Tissue	Esophagus	7.483
GTEX-145ME-1126-SM-5SIAT	GTEX-145ME-1126-SM-5SIAT	GTEX	Normal Tissue	Colon	4.181		TCGA-VQ-A8P3-01	TCGA-VQ-A8P3-01	TCGA	Primary Tumor	Stomach	9.525		GTEX-13X6J-1626-SM-5Q5CV	GTEX-13X6J-1626-SM-5Q5CV	GTEX	Normal Tissue	Esophagus	7.482
GTEX-XV7Q-2226-SM-4BRVY	GTEX-XV7Q-2226-SM-4BRVY	GTEX	Normal Tissue	Colon	3.823		TCGA-D7-8572-01	TCGA-D7-8572-01	TCGA	Primary Tumor	Stomach	9.479		GTEX-11DYG-1326-SM-5N9DO	GTEX-11DYG-1326-SM-5N9DO	GTEX	Normal Tissue	Esophagus	7.469
GTEX-SUCS-1026-SM-5CHTC	GTEX-SUCS-1026-SM-5CHTC	GTEX	Normal Tissue	Colon	0		TCGA-CG-5734-01	TCGA-CG-5734-01	TCGA	Primary Tumor	Stomach	9.472		GTEX-ZLV1-0626-SM-4WWF6	GTEX-ZLV1-0626-SM-4WWF6	GTEX	Normal Tissue	Esophagus	7.462
GTEX-WFG8-1526-SM-5CHSI	GTEX-WFG8-1526-SM-5CHSI	GTEX	Normal Tissue	Colon	0		TCGA-CD-5799-01	TCGA-CD-5799-01	TCGA	Primary Tumor	Stomach	9.466		GTEX-1399S-1526-SM-5P9JC	GTEX-1399S-1526-SM-5P9JC	GTEX	Normal Tissue	Esophagus	7.447
GTEX-WFG8-1726-SM-5CHTE	GTEX-WFG8-1726-SM-5CHTE	GTEX	Normal Tissue	Colon	0		TCGA-BR-4256-01	TCGA-BR-4256-01	TCGA	Primary Tumor	Stomach	9.451		GTEX-139TU-1326-SM-5LZXW	GTEX-139TU-1326-SM-5LZXW	GTEX	Normal Tissue	Esophagus	7.441
GTEX-WFON-1426-SM-5CHT1	GTEX-WFON-1426-SM-5CHT1	GTEX	Normal Tissue	Colon	0		TCGA-VQ-A91A-01	TCGA-VQ-A91A-01	TCGA	Primary Tumor	Stomach	9.448		GTEX-ZYWO-0926-SM-5E43J	GTEX-ZYWO-0926-SM-5E43J	GTEX	Normal Tissue	Esophagus	7.428
TCGA-G4-6321-01	TCGA-G4-6321-01	TCGA	Primary Tumor	Colon	12.15		TCGA-D7-6522-01	TCGA-D7-6522-01	TCGA	Primary Tumor	Stomach	9.441		GTEX-X8HC-1326-SM-46MWB	GTEX-X8HC-1326-SM-46MWB	GTEX	Normal Tissue	Esophagus	7.422
TCGA-AM-5821-01	TCGA-AM-5821-01	TCGA	Primary Tumor	Colon	11.95		TCGA-D7-A74A-01	TCGA-D7-A74A-01	TCGA	Primary Tumor	Stomach	9.441		GTEX-1497J-2126-SM-5NQB8	GTEX-1497J-2126-SM-5NQB8	GTEX	Normal Tissue	Esophagus	7.411
TCGA-DM-A0XD-01	TCGA-DM-A0XD-01	TCGA	Primary Tumor	Colon	11.86		TCGA-BR-4370-01	TCGA-BR-4370-01	TCGA	Primary Tumor	Stomach	9.438		GTEX-WZTO-1726-SM-4PQYV	GTEX-WZTO-1726-SM-4PQYV	GTEX	Normal Tissue	Esophagus	7.4
TCGA-DM-A1HA-01	TCGA-DM-A1HA-01	TCGA	Primary Tumor	Colon	11.76		TCGA-IN-A6RR-01	TCGA-IN-A6RR-01	TCGA	Primary Tumor	Stomach	9.43		GTEX-13FH7-0726-SM-5J2NK	GTEX-13FH7-0726-SM-5J2NK	GTEX	Normal Tissue	Esophagus	7.377
TCGA-AZ-6607-01	TCGA-AZ-6607-01	TCGA	Primary Tumor	Colon	11.55		TCGA-BR-8677-01	TCGA-BR-8677-01	TCGA	Primary Tumor	Stomach	9.422		GTEX-12BJ1-1426-SM-5BC5Q	GTEX-12BJ1-1426-SM-5BC5Q	GTEX	Normal Tissue	Esophagus	7.361
TCGA-AA-A02K-01	TCGA-AA-A02K-01	TCGA	Primary Tumor	Colon	11.33		TCGA-D7-A747-01	TCGA-D7-A747-01	TCGA	Primary Tumor	Stomach	9.421		GTEX-13OW7-1926-SM-5LUB4	GTEX-13OW7-1926-SM-5LUB4	GTEX	Normal Tissue	Esophagus	7.361
TCGA-CM-4744-01	TCGA-CM-4744-01	TCGA	Primary Tumor	Colon	11.1		TCGA-VQ-A924-01	TCGA-VQ-A924-01	TCGA	Primary Tumor	Stomach	9.404		GTEX-133LE-0726-SM-5P9IZ	GTEX-133LE-0726-SM-5P9IZ	GTEX	Normal Tissue	Esophagus	7.354
TCGA-AD-A5EJ-01	TCGA-AD-A5EJ-01	TCGA	Primary Tumor	Colon	11.06		TCGA-R5-A805-01	TCGA-R5-A805-01	TCGA	Primary Tumor	Stomach	9.399		GTEX-12ZZW-1726-SM-5DUVD	GTEX-12ZZW-1726-SM-5DUVD	GTEX	Normal Tissue	Esophagus	7.353
TCGA-D5-6540-01	TCGA-D5-6540-01	TCGA	Primary Tumor	Colon	11.05		TCGA-CG-4449-01	TCGA-CG-4449-01	TCGA	Primary Tumor	Stomach	9.377		GTEX-QDVJ-0826-SM-48U1S	GTEX-QDVJ-0826-SM-48U1S	GTEX	Normal Tissue	Esophagus	7.343
TCGA-G4-6309-01	TCGA-G4-6309-01	TCGA	Primary Tumor	Colon	10.9		TCGA-IN-AB1X-01	TCGA-IN-AB1X-01	TCGA	Primary Tumor	Stomach	9.371		GTEX-ZF3C-1626-SM-4WWB4	GTEX-ZF3C-1626-SM-4WWB4	GTEX	Normal Tissue	Esophagus	7.325
TCGA-G4-6306-01	TCGA-G4-6306-01	TCGA	Primary Tumor	Colon	10.59		TCGA-D7-6519-01	TCGA-D7-6519-01	TCGA	Primary Tumor	Stomach	9.365		GTEX-145MF-1526-SM-5LU95	GTEX-145MF-1526-SM-5LU95	GTEX	Normal Tissue	Esophagus	7.316
TCGA-CM-5348-01	TCGA-CM-5348-01	TCGA	Primary Tumor	Colon	10.56		TCGA-HF-7136-01	TCGA-HF-7136-01	TCGA	Primary Tumor	Stomach	9.364		GTEX-1212Z-2026-SM-5N9EA	GTEX-1212Z-2026-SM-5N9EA	GTEX	Normal Tissue	Esophagus	7.305
TCGA-CA-5255-01	TCGA-CA-5255-01	TCGA	Primary Tumor	Colon	10.55		TCGA-MX-A5UG-01	TCGA-MX-A5UG-01	TCGA	Primary Tumor	Stomach	9.351		GTEX-WOFM-0426-SM-4OOSG	GTEX-WOFM-0426-SM-4OOSG	GTEX	Normal Tissue	Esophagus	7.301
TCGA-AZ-4614-01	TCGA-AZ-4614-01	TCGA	Primary Tumor	Colon	10.35		TCGA-BR-A4J4-01	TCGA-BR-A4J4-01	TCGA	Primary Tumor	Stomach	9.347		GTEX-RUSQ-0926-SM-47JWU	GTEX-RUSQ-0926-SM-47JWU	GTEX	Normal Tissue	Esophagus	7.3
TCGA-AA-3511-01	TCGA-AA-3511-01	TCGA	Primary Tumor	Colon	10.28		TCGA-CG-4441-01	TCGA-CG-4441-01	TCGA	Primary Tumor	Stomach	9.342		GTEX-11NUK-1426-SM-5HL68	GTEX-11NUK-1426-SM-5HL68	GTEX	Normal Tissue	Esophagus	7.293
TCGA-A6-2685-01	TCGA-A6-2685-01	TCGA	Primary Tumor	Colon	10.22		TCGA-VQ-A94O-01	TCGA-VQ-A94O-01	TCGA	Primary Tumor	Stomach	9.342		GTEX-Y3I4-0926-SM-4TT2B	GTEX-Y3I4-0926-SM-4TT2B	GTEX	Normal Tissue	Esophagus	7.292
TCGA-AD-6548-01	TCGA-AD-6548-01	TCGA	Primary Tumor	Colon	10.2		TCGA-BR-7717-01	TCGA-BR-7717-01	TCGA	Primary Tumor	Stomach	9.31		GTEX-ZTTD-1426-SM-4YCEX	GTEX-ZTTD-1426-SM-4YCEX	GTEX	Normal Tissue	Esophagus	7.285
TCGA-AD-6888-01	TCGA-AD-6888-01	TCGA	Primary Tumor	Colon	10.1		TCGA-3M-AB46-01	TCGA-3M-AB46-01	TCGA	Primary Tumor	Stomach	9.306		GTEX-ZTPG-1526-SM-51MTF	GTEX-ZTPG-1526-SM-51MTF	GTEX	Normal Tissue	Esophagus	7.278
TCGA-D5-6932-01	TCGA-D5-6932-01	TCGA	Primary Tumor	Colon	10.09		TCGA-BR-7901-01	TCGA-BR-7901-01	TCGA	Primary Tumor	Stomach	9.305		GTEX-Q734-0826-SM-48U1G	GTEX-Q734-0826-SM-48U1G	GTEX	Normal Tissue	Esophagus	7.258
TCGA-D5-6920-01	TCGA-D5-6920-01	TCGA	Primary Tumor	Colon	10.06		TCGA-BR-8382-01	TCGA-BR-8382-01	TCGA	Primary Tumor	Stomach	9.288		GTEX-PLZ5-0826-SM-4E3JR	GTEX-PLZ5-0826-SM-4E3JR	GTEX	Normal Tissue	Esophagus	7.245
TCGA-G4-6586-01	TCGA-G4-6586-01	TCGA	Primary Tumor	Colon	10.05		TCGA-ZA-A8F6-01	TCGA-ZA-A8F6-01	TCGA	Primary Tumor	Stomach	9.251		GTEX-N7MS-1126-SM-3LK5E	GTEX-N7MS-1126-SM-3LK5E	GTEX	Normal Tissue	Esophagus	7.229
TCGA-AA-3662-01	TCGA-AA-3662-01	TCGA	Primary Tumor	Colon	10.02		TCGA-BR-A4QL-01	TCGA-BR-A4QL-01	TCGA	Primary Tumor	Stomach	9.243		GTEX-13QJ3-1926-SM-5QGQM	GTEX-13QJ3-1926-SM-5QGQM	GTEX	Normal Tissue	Esophagus	7.226
TCGA-D5-6931-01	TCGA-D5-6931-01	TCGA	Primary Tumor	Colon	9.986		TCGA-IN-A6RS-01	TCGA-IN-A6RS-01	TCGA	Primary Tumor	Stomach	9.238		GTEX-ZVZP-1626-SM-5GIDJ	GTEX-ZVZP-1626-SM-5GIDJ	GTEX	Normal Tissue	Esophagus	7.216
TCGA-D5-6534-01	TCGA-D5-6534-01	TCGA	Primary Tumor	Colon	9.965		TCGA-CG-4477-01	TCGA-CG-4477-01	TCGA	Primary Tumor	Stomach	9.221		GTEX-ZZ64-0326-SM-5E45S	GTEX-ZZ64-0326-SM-5E45S	GTEX	Normal Tissue	Esophagus	7.213
TCGA-CM-4743-01	TCGA-CM-4743-01	TCGA	Primary Tumor	Colon	9.905		TCGA-CG-4462-01	TCGA-CG-4462-01	TCGA	Primary Tumor	Stomach	9.186		GTEX-12696-1426-SM-5EGJ6	GTEX-12696-1426-SM-5EGJ6	GTEX	Normal Tissue	Esophagus	7.21
TCGA-A6-A565-01	TCGA-A6-A565-01	TCGA	Primary Tumor	Colon	9.871		TCGA-VQ-A8PC-01	TCGA-VQ-A8PC-01	TCGA	Primary Tumor	Stomach	9.176		GTEX-N7MT-0226-SM-48TC3	GTEX-N7MT-0226-SM-48TC3	GTEX	Normal Tissue	Esophagus	7.204
TCGA-G4-6293-01	TCGA-G4-6293-01	TCGA	Primary Tumor	Colon	9.867		TCGA-MX-A666-01	TCGA-MX-A666-01	TCGA	Primary Tumor	Stomach	9.166		GTEX-Y5LM-1226-SM-4VDT6	GTEX-Y5LM-1226-SM-4VDT6	GTEX	Normal Tissue	Esophagus	7.195
TCGA-F4-6808-01	TCGA-F4-6808-01	TCGA	Primary Tumor	Colon	9.864		TCGA-BR-8362-01	TCGA-BR-8362-01	TCGA	Primary Tumor	Stomach	9.153		GTEX-RM2N-0626-SM-48FD6	GTEX-RM2N-0626-SM-48FD6	GTEX	Normal Tissue	Esophagus	7.191
TCGA-A6-2675-01	TCGA-A6-2675-01	TCGA	Primary Tumor	Colon	9.858		TCGA-RD-A7C1-01	TCGA-RD-A7C1-01	TCGA	Primary Tumor	Stomach	9.152		GTEX-QLQ7-1026-SM-447BB	GTEX-QLQ7-1026-SM-447BB	GTEX	Normal Tissue	Esophagus	7.185
TCGA-DM-A0XF-01	TCGA-DM-A0XF-01	TCGA	Primary Tumor	Colon	9.824		TCGA-BR-A4J1-01	TCGA-BR-A4J1-01	TCGA	Primary Tumor	Stomach	9.087		GTEX-145LV-1426-SM-5Q5BV	GTEX-145LV-1426-SM-5Q5BV	GTEX	Normal Tissue	Esophagus	7.168
TCGA-CM-5860-01	TCGA-CM-5860-01	TCGA	Primary Tumor	Colon	9.818		TCGA-BR-7197-01	TCGA-BR-7197-01	TCGA	Primary Tumor	Stomach	9.06		GTEX-PLZ5-0826-SM-3P5ZW	GTEX-PLZ5-0826-SM-3P5ZW	GTEX	Normal Tissue	Esophagus	7.167
TCGA-AA-A01Z-01	TCGA-AA-A01Z-01	TCGA	Primary Tumor	Colon	9.816		TCGA-VQ-A8E2-01	TCGA-VQ-A8E2-01	TCGA	Primary Tumor	Stomach	9.059		GTEX-1339X-1126-SM-5J2OI	GTEX-1339X-1126-SM-5J2OI	GTEX	Normal Tissue	Esophagus	7.161
TCGA-A6-A567-01	TCGA-A6-A567-01	TCGA	Primary Tumor	Colon	9.815		TCGA-CG-5719-01	TCGA-CG-5719-01	TCGA	Primary Tumor	Stomach	9.047		GTEX-Y9LG-0926-SM-4VDS6	GTEX-Y9LG-0926-SM-4VDS6	GTEX	Normal Tissue	Esophagus	7.155
TCGA-AA-3495-01	TCGA-AA-3495-01	TCGA	Primary Tumor	Colon	9.796		TCGA-D7-A4YU-01	TCGA-D7-A4YU-01	TCGA	Primary Tumor	Stomach	9.046		GTEX-111CU-0626-SM-5EGHL	GTEX-111CU-0626-SM-5EGHL	GTEX	Normal Tissue	Esophagus	7.145
TCGA-D5-5538-01	TCGA-D5-5538-01	TCGA	Primary Tumor	Colon	9.793		TCGA-VQ-A927-01	TCGA-VQ-A927-01	TCGA	Primary Tumor	Stomach	9.04		GTEX-TMMY-1226-SM-4DXT6	GTEX-TMMY-1226-SM-4DXT6	GTEX	Normal Tissue	Esophagus	7.145
TCGA-F4-6569-01	TCGA-F4-6569-01	TCGA	Primary Tumor	Colon	9.786		TCGA-BR-8077-01	TCGA-BR-8077-01	TCGA	Primary Tumor	Stomach	9.02		GTEX-Y3I4-1026-SM-4TT2C	GTEX-Y3I4-1026-SM-4TT2C	GTEX	Normal Tissue	Esophagus	7.141
TCGA-CK-4947-01	TCGA-CK-4947-01	TCGA	Primary Tumor	Colon	9.763		TCGA-D7-5578-01	TCGA-D7-5578-01	TCGA	Primary Tumor	Stomach	9.017		GTEX-131XF-1126-SM-5HL8J	GTEX-131XF-1126-SM-5HL8J	GTEX	Normal Tissue	Esophagus	7.136
TCGA-G4-6317-01	TCGA-G4-6317-01	TCGA	Primary Tumor	Colon	9.752		TCGA-VQ-A925-01	TCGA-VQ-A925-01	TCGA	Primary Tumor	Stomach	9.017		GTEX-QEL4-1526-SM-447AB	GTEX-QEL4-1526-SM-447AB	GTEX	Normal Tissue	Esophagus	7.132
TCGA-AD-6963-01	TCGA-AD-6963-01	TCGA	Primary Tumor	Colon	9.748		TCGA-BR-8295-01	TCGA-BR-8295-01	TCGA	Primary Tumor	Stomach	9.016		GTEX-131XF-0926-SM-5BC69	GTEX-131XF-0926-SM-5BC69	GTEX	Normal Tissue	Esophagus	7.121
TCGA-CK-4951-01	TCGA-CK-4951-01	TCGA	Primary Tumor	Colon	9.701		TCGA-BR-8590-01	TCGA-BR-8590-01	TCGA	Primary Tumor	Stomach	9.013		GTEX-11WQK-1826-SM-5EQM2	GTEX-11WQK-1826-SM-5EQM2	GTEX	Normal Tissue	Esophagus	7.115
TCGA-DM-A280-01	TCGA-DM-A280-01	TCGA	Primary Tumor	Colon	9.652		TCGA-HU-A4GF-01	TCGA-HU-A4GF-01	TCGA	Primary Tumor	Stomach	9.012		GTEX-ZYY3-1626-SM-5EGJF	GTEX-ZYY3-1626-SM-5EGJF	GTEX	Normal Tissue	Esophagus	7.113
TCGA-AD-6895-01	TCGA-AD-6895-01	TCGA	Primary Tumor	Colon	9.639		TCGA-CG-4301-01	TCGA-CG-4301-01	TCGA	Primary Tumor	Stomach	9.005		GTEX-11VI4-0826-SM-5GU5N	GTEX-11VI4-0826-SM-5GU5N	GTEX	Normal Tissue	Esophagus	7.105
TCGA-A6-6782-01	TCGA-A6-6782-01	TCGA	Primary Tumor	Colon	9.57		TCGA-HU-A4GN-01	TCGA-HU-A4GN-01	TCGA	Primary Tumor	Stomach	8.999		GTEX-11DXY-1326-SM-5987Z	GTEX-11DXY-1326-SM-5987Z	GTEX	Normal Tissue	Esophagus	7.102
TCGA-T9-A92H-01	TCGA-T9-A92H-01	TCGA	Primary Tumor	Colon	9.568		TCGA-VQ-A91Y-01	TCGA-VQ-A91Y-01	TCGA	Primary Tumor	Stomach	8.95		GTEX-RWSA-1326-SM-47JX9	GTEX-RWSA-1326-SM-47JX9	GTEX	Normal Tissue	Esophagus	7.096
TCGA-A6-6649-01	TCGA-A6-6649-01	TCGA	Primary Tumor	Colon	9.565		TCGA-D7-6822-01	TCGA-D7-6822-01	TCGA	Primary Tumor	Stomach	8.944		GTEX-12WSN-1826-SM-5LZUT	GTEX-12WSN-1826-SM-5LZUT	GTEX	Normal Tissue	Esophagus	7.084
TCGA-AZ-4682-01	TCGA-AZ-4682-01	TCGA	Primary Tumor	Colon	9.565		TCGA-IN-7806-01	TCGA-IN-7806-01	TCGA	Primary Tumor	Stomach	8.922		GTEX-13W3W-1726-SM-5LU4A	GTEX-13W3W-1726-SM-5LU4A	GTEX	Normal Tissue	Esophagus	7.056
TCGA-CK-5913-01	TCGA-CK-5913-01	TCGA	Primary Tumor	Colon	9.553		TCGA-HU-A4GH-01	TCGA-HU-A4GH-01	TCGA	Primary Tumor	Stomach	8.912		GTEX-XYKS-1026-SM-4BRVH	GTEX-XYKS-1026-SM-4BRVH	GTEX	Normal Tissue	Esophagus	7.056
TCGA-AA-3697-01	TCGA-AA-3697-01	TCGA	Primary Tumor	Colon	9.547		TCGA-VQ-A922-01	TCGA-VQ-A922-01	TCGA	Primary Tumor	Stomach	8.897		GTEX-146FH-1926-SM-5Q5B2	GTEX-146FH-1926-SM-5Q5B2	GTEX	Normal Tissue	Esophagus	7.046
TCGA-DM-A28F-01	TCGA-DM-A28F-01	TCGA	Primary Tumor	Colon	9.538		TCGA-FP-7916-01	TCGA-FP-7916-01	TCGA	Primary Tumor	Stomach	8.892		GTEX-139D8-1426-SM-5IJEX	GTEX-139D8-1426-SM-5IJEX	GTEX	Normal Tissue	Esophagus	7.041
TCGA-A6-5661-01	TCGA-A6-5661-01	TCGA	Primary Tumor	Colon	9.533		TCGA-D7-6518-01	TCGA-D7-6518-01	TCGA	Primary Tumor	Stomach	8.885		GTEX-11ONC-1426-SM-5N9F4	GTEX-11ONC-1426-SM-5N9F4	GTEX	Normal Tissue	Esophagus	7.024
TCGA-AZ-4615-01	TCGA-AZ-4615-01	TCGA	Primary Tumor	Colon	9.52		TCGA-CG-4469-01	TCGA-CG-4469-01	TCGA	Primary Tumor	Stomach	8.881		GTEX-11GSP-1726-SM-5A5LI	GTEX-11GSP-1726-SM-5A5LI	GTEX	Normal Tissue	Esophagus	7.01
TCGA-G4-6627-01	TCGA-G4-6627-01	TCGA	Primary Tumor	Colon	9.489		TCGA-VQ-A8P8-01	TCGA-VQ-A8P8-01	TCGA	Primary Tumor	Stomach	8.799		GTEX-VUSG-1026-SM-4KKZN	GTEX-VUSG-1026-SM-4KKZN	GTEX	Normal Tissue	Esophagus	7.002
TCGA-AZ-4684-01	TCGA-AZ-4684-01	TCGA	Primary Tumor	Colon	9.469		TCGA-HF-7132-01	TCGA-HF-7132-01	TCGA	Primary Tumor	Stomach	8.728		GTEX-13OVG-0926-SM-5J2OJ	GTEX-13OVG-0926-SM-5J2OJ	GTEX	Normal Tissue	Esophagus	7.001
TCGA-D5-6927-01	TCGA-D5-6927-01	TCGA	Primary Tumor	Colon	9.469		TCGA-D7-8579-01	TCGA-D7-8579-01	TCGA	Primary Tumor	Stomach	8.725		GTEX-11NUK-1726-SM-5A5L2	GTEX-11NUK-1726-SM-5A5L2	GTEX	Normal Tissue	Esophagus	6.994
TCGA-DM-A28A-01	TCGA-DM-A28A-01	TCGA	Primary Tumor	Colon	9.443		TCGA-RD-A8N5-01	TCGA-RD-A8N5-01	TCGA	Primary Tumor	Stomach	8.685		GTEX-11DXX-1026-SM-5H11E	GTEX-11DXX-1026-SM-5H11E	GTEX	Normal Tissue	Esophagus	6.99
TCGA-D5-6539-01	TCGA-D5-6539-01	TCGA	Primary Tumor	Colon	9.42		TCGA-BR-4371-01	TCGA-BR-4371-01	TCGA	Primary Tumor	Stomach	8.674		GTEX-WZTO-1526-SM-4PQYQ	GTEX-WZTO-1526-SM-4PQYQ	GTEX	Normal Tissue	Esophagus	6.97
TCGA-CK-4948-01	TCGA-CK-4948-01	TCGA	Primary Tumor	Colon	9.409		TCGA-R5-A7O7-01	TCGA-R5-A7O7-01	TCGA	Primary Tumor	Stomach	8.67		GTEX-12WSL-1326-SM-5LZVW	GTEX-12WSL-1326-SM-5LZVW	GTEX	Normal Tissue	Esophagus	6.969
TCGA-CK-6748-01	TCGA-CK-6748-01	TCGA	Primary Tumor	Colon	9.402		TCGA-HU-A4HD-01	TCGA-HU-A4HD-01	TCGA	Primary Tumor	Stomach	8.668		GTEX-Y3IK-1226-SM-4WWEK	GTEX-Y3IK-1226-SM-4WWEK	GTEX	Normal Tissue	Esophagus	6.967
TCGA-NH-A6GB-01	TCGA-NH-A6GB-01	TCGA	Primary Tumor	Colon	9.399		TCGA-ZQ-A9CR-01	TCGA-ZQ-A9CR-01	TCGA	Primary Tumor	Stomach	8.667		GTEX-11VI4-0626-SM-5EQLO	GTEX-11VI4-0626-SM-5EQLO	GTEX	Normal Tissue	Esophagus	6.961
TCGA-AY-6197-01	TCGA-AY-6197-01	TCGA	Primary Tumor	Colon	9.368		TCGA-FP-7735-01	TCGA-FP-7735-01	TCGA	Primary Tumor	Stomach	8.651		GTEX-YFCO-0526-SM-4W1ZJ	GTEX-YFCO-0526-SM-4W1ZJ	GTEX	Normal Tissue	Esophagus	6.961
TCGA-CM-5861-01	TCGA-CM-5861-01	TCGA	Primary Tumor	Colon	9.327		TCGA-D7-6820-01	TCGA-D7-6820-01	TCGA	Primary Tumor	Stomach	8.634		GTEX-11DYG-1926-SM-5H12I	GTEX-11DYG-1926-SM-5H12I	GTEX	Normal Tissue	Esophagus	6.938
TCGA-CM-6676-01	TCGA-CM-6676-01	TCGA	Primary Tumor	Colon	9.326		TCGA-CD-5804-01	TCGA-CD-5804-01	TCGA	Primary Tumor	Stomach	8.539		GTEX-WRHK-0426-SM-4MVOG	GTEX-WRHK-0426-SM-4MVOG	GTEX	Normal Tissue	Esophagus	6.938
TCGA-AZ-4315-01	TCGA-AZ-4315-01	TCGA	Primary Tumor	Colon	9.324		TCGA-D7-6815-01	TCGA-D7-6815-01	TCGA	Primary Tumor	Stomach	8.536		GTEX-O5YT-0726-SM-3MJHA	GTEX-O5YT-0726-SM-3MJHA	GTEX	Normal Tissue	Esophagus	6.931
TCGA-DM-A1HB-01	TCGA-DM-A1HB-01	TCGA	Primary Tumor	Colon	9.311		TCGA-BR-A4CS-01	TCGA-BR-A4CS-01	TCGA	Primary Tumor	Stomach	8.512		GTEX-13NYB-0826-SM-5MR4V	GTEX-13NYB-0826-SM-5MR4V	GTEX	Normal Tissue	Esophagus	6.919
TCGA-A6-6653-01	TCGA-A6-6653-01	TCGA	Primary Tumor	Colon	9.302		TCGA-D7-6520-01	TCGA-D7-6520-01	TCGA	Primary Tumor	Stomach	8.51		GTEX-YB5E-1026-SM-5IFI2	GTEX-YB5E-1026-SM-5IFI2	GTEX	Normal Tissue	Esophagus	6.918
TCGA-D5-6531-01	TCGA-D5-6531-01	TCGA	Primary Tumor	Colon	9.267		TCGA-BR-6705-01	TCGA-BR-6705-01	TCGA	Primary Tumor	Stomach	8.493		GTEX-13PL7-0326-SM-5IJEK	GTEX-13PL7-0326-SM-5IJEK	GTEX	Normal Tissue	Esophagus	6.895
TCGA-AZ-5403-01	TCGA-AZ-5403-01	TCGA	Primary Tumor	Colon	9.253		TCGA-VQ-A94T-01	TCGA-VQ-A94T-01	TCGA	Primary Tumor	Stomach	8.49		GTEX-132NY-2026-SM-5L3FM	GTEX-132NY-2026-SM-5L3FM	GTEX	Normal Tissue	Esophagus	6.878
TCGA-D5-6532-01	TCGA-D5-6532-01	TCGA	Primary Tumor	Colon	9.253		TCGA-BR-8059-01	TCGA-BR-8059-01	TCGA	Primary Tumor	Stomach	8.487		GTEX-ZYWO-1126-SM-5U3SH	GTEX-ZYWO-1126-SM-5U3SH	GTEX	Normal Tissue	Esophagus	6.855
TCGA-AZ-6598-01	TCGA-AZ-6598-01	TCGA	Primary Tumor	Colon	9.217		TCGA-VQ-A8E0-01	TCGA-VQ-A8E0-01	TCGA	Primary Tumor	Stomach	8.48		GTEX-S4Q7-0526-SM-4AD5N	GTEX-S4Q7-0526-SM-4AD5N	GTEX	Normal Tissue	Esophagus	6.849
TCGA-CK-4950-01	TCGA-CK-4950-01	TCGA	Primary Tumor	Colon	9.159		TCGA-BR-8678-01	TCGA-BR-8678-01	TCGA	Primary Tumor	Stomach	8.477		GTEX-Y5LM-1126-SM-4VDT5	GTEX-Y5LM-1126-SM-4VDT5	GTEX	Normal Tissue	Esophagus	6.836
TCGA-AA-3506-01	TCGA-AA-3506-01	TCGA	Primary Tumor	Colon	9.152		TCGA-BR-7959-01	TCGA-BR-7959-01	TCGA	Primary Tumor	Stomach	8.475		GTEX-11ZTT-0926-SM-5EQMS	GTEX-11ZTT-0926-SM-5EQMS	GTEX	Normal Tissue	Esophagus	6.834
TCGA-CM-6679-01	TCGA-CM-6679-01	TCGA	Primary Tumor	Colon	9.095		TCGA-D7-8578-01	TCGA-D7-8578-01	TCGA	Primary Tumor	Stomach	8.448		GTEX-V955-1026-SM-4JBHO	GTEX-V955-1026-SM-4JBHO	GTEX	Normal Tissue	Esophagus	6.819
TCGA-AA-3675-01	TCGA-AA-3675-01	TCGA	Primary Tumor	Colon	9.072		TCGA-KB-A93G-01	TCGA-KB-A93G-01	TCGA	Primary Tumor	Stomach	8.428		GTEX-ZLWG-1226-SM-4WWFS	GTEX-ZLWG-1226-SM-4WWFS	GTEX	Normal Tissue	Esophagus	6.814
TCGA-CM-6170-01	TCGA-CM-6170-01	TCGA	Primary Tumor	Colon	9.036		TCGA-BR-4366-01	TCGA-BR-4366-01	TCGA	Primary Tumor	Stomach	8.421		GTEX-XUZC-0526-SM-4BOPF	GTEX-XUZC-0526-SM-4BOPF	GTEX	Normal Tissue	Esophagus	6.799
TCGA-CM-5868-01	TCGA-CM-5868-01	TCGA	Primary Tumor	Colon	9.03		TCGA-CG-4465-01	TCGA-CG-4465-01	TCGA	Primary Tumor	Stomach	8.413		GTEX-VUSG-1126-SM-4KKZQ	GTEX-VUSG-1126-SM-4KKZQ	GTEX	Normal Tissue	Esophagus	6.797
TCGA-AZ-6601-01	TCGA-AZ-6601-01	TCGA	Primary Tumor	Colon	9.026		TCGA-D7-6527-01	TCGA-D7-6527-01	TCGA	Primary Tumor	Stomach	8.403		GTEX-1211K-1026-SM-5EQ4B	GTEX-1211K-1026-SM-5EQ4B	GTEX	Normal Tissue	Esophagus	6.783
TCGA-AY-6386-01	TCGA-AY-6386-01	TCGA	Primary Tumor	Colon	9.013		TCGA-RD-A7BW-01	TCGA-RD-A7BW-01	TCGA	Primary Tumor	Stomach	8.389		GTEX-WFG7-1226-SM-4LMK2	GTEX-WFG7-1226-SM-4LMK2	GTEX	Normal Tissue	Esophagus	6.766
TCGA-G4-6297-01	TCGA-G4-6297-01	TCGA	Primary Tumor	Colon	9.007		TCGA-FP-8210-01	TCGA-FP-8210-01	TCGA	Primary Tumor	Stomach	8.343		GTEX-OHPJ-1326-SM-3MJHG	GTEX-OHPJ-1326-SM-3MJHG	GTEX	Normal Tissue	Esophagus	6.76
TCGA-A6-6654-01	TCGA-A6-6654-01	TCGA	Primary Tumor	Colon	9.004		TCGA-VQ-AA6K-01	TCGA-VQ-AA6K-01	TCGA	Primary Tumor	Stomach	8.34		GTEX-13W3W-1826-SM-5IJDE	GTEX-13W3W-1826-SM-5IJDE	GTEX	Normal Tissue	Esophagus	6.757
TCGA-D5-6529-01	TCGA-D5-6529-01	TCGA	Primary Tumor	Colon	9.001		TCGA-BR-4255-01	TCGA-BR-4255-01	TCGA	Primary Tumor	Stomach	8.317		GTEX-OXRL-0726-SM-3NM9A	GTEX-OXRL-0726-SM-3NM9A	GTEX	Normal Tissue	Esophagus	6.753
TCGA-CM-6169-01	TCGA-CM-6169-01	TCGA	Primary Tumor	Colon	9		TCGA-BR-8296-01	TCGA-BR-8296-01	TCGA	Primary Tumor	Stomach	8.317		GTEX-Y5V6-1126-SM-4VDTD	GTEX-Y5V6-1126-SM-4VDTD	GTEX	Normal Tissue	Esophagus	6.752
TCGA-D5-5539-01	TCGA-D5-5539-01	TCGA	Primary Tumor	Colon	8.997		TCGA-D7-A6F0-01	TCGA-D7-A6F0-01	TCGA	Primary Tumor	Stomach	8.299		GTEX-145MO-1526-SM-5QGQC	GTEX-145MO-1526-SM-5QGQC	GTEX	Normal Tissue	Esophagus	6.75
TCGA-NH-A6GA-01	TCGA-NH-A6GA-01	TCGA	Primary Tumor	Colon	8.995		TCGA-VQ-A8PB-01	TCGA-VQ-A8PB-01	TCGA	Primary Tumor	Stomach	8.273		GTEX-RTLS-1226-SM-46MUP	GTEX-RTLS-1226-SM-46MUP	GTEX	Normal Tissue	Esophagus	6.741
TCGA-CM-5863-01	TCGA-CM-5863-01	TCGA	Primary Tumor	Colon	8.987		TCGA-BR-4187-01	TCGA-BR-4187-01	TCGA	Primary Tumor	Stomach	8.264		GTEX-S32W-1026-SM-4AD5W	GTEX-S32W-1026-SM-4AD5W	GTEX	Normal Tissue	Esophagus	6.736
TCGA-AA-A01P-01	TCGA-AA-A01P-01	TCGA	Primary Tumor	Colon	8.986		TCGA-F1-6874-01	TCGA-F1-6874-01	TCGA	Primary Tumor	Stomach	8.262		GTEX-13NYB-1326-SM-5K7Y1	GTEX-13NYB-1326-SM-5K7Y1	GTEX	Normal Tissue	Esophagus	6.734
TCGA-F4-6703-01	TCGA-F4-6703-01	TCGA	Primary Tumor	Colon	8.982		TCGA-BR-7957-01	TCGA-BR-7957-01	TCGA	Primary Tumor	Stomach	8.215		GTEX-11DXY-1526-SM-5H129	GTEX-11DXY-1526-SM-5H129	GTEX	Normal Tissue	Esophagus	6.731
TCGA-F4-6854-01	TCGA-F4-6854-01	TCGA	Primary Tumor	Colon	8.971		TCGA-BR-4362-01	TCGA-BR-4362-01	TCGA	Primary Tumor	Stomach	8.173		GTEX-12WSD-2026-SM-5HL7D	GTEX-12WSD-2026-SM-5HL7D	GTEX	Normal Tissue	Esophagus	6.727
TCGA-AZ-6605-01	TCGA-AZ-6605-01	TCGA	Primary Tumor	Colon	8.944		TCGA-BR-8369-01	TCGA-BR-8369-01	TCGA	Primary Tumor	Stomach	8.173		GTEX-132AR-2526-SM-5PNVM	GTEX-132AR-2526-SM-5PNVM	GTEX	Normal Tissue	Esophagus	6.724
TCGA-AA-3492-01	TCGA-AA-3492-01	TCGA	Primary Tumor	Colon	8.937		TCGA-VQ-A8DV-01	TCGA-VQ-A8DV-01	TCGA	Primary Tumor	Stomach	8.162		GTEX-Y3IK-1326-SM-4YCD8	GTEX-Y3IK-1326-SM-4YCD8	GTEX	Normal Tissue	Esophagus	6.722
TCGA-G4-6303-01	TCGA-G4-6303-01	TCGA	Primary Tumor	Colon	8.932		TCGA-3M-AB47-01	TCGA-3M-AB47-01	TCGA	Primary Tumor	Stomach	8.156		GTEX-132Q8-1826-SM-5EGIY	GTEX-132Q8-1826-SM-5EGIY	GTEX	Normal Tissue	Esophagus	6.718
TCGA-5M-AATA-01	TCGA-5M-AATA-01	TCGA	Primary Tumor	Colon	8.918		TCGA-BR-6457-01	TCGA-BR-6457-01	TCGA	Primary Tumor	Stomach	8.15		GTEX-14DAQ-1626-SM-5S2R1	GTEX-14DAQ-1626-SM-5S2R1	GTEX	Normal Tissue	Esophagus	6.716
TCGA-A6-2684-01	TCGA-A6-2684-01	TCGA	Primary Tumor	Colon	8.904		TCGA-F1-A448-01	TCGA-F1-A448-01	TCGA	Primary Tumor	Stomach	8.141		GTEX-13O61-1226-SM-5KM21	GTEX-13O61-1226-SM-5KM21	GTEX	Normal Tissue	Esophagus	6.713
TCGA-F4-6570-01	TCGA-F4-6570-01	TCGA	Primary Tumor	Colon	8.864		TCGA-CG-4304-01	TCGA-CG-4304-01	TCGA	Primary Tumor	Stomach	8.134		GTEX-WY7C-0826-SM-4ONCG	GTEX-WY7C-0826-SM-4ONCG	GTEX	Normal Tissue	Esophagus	6.713
TCGA-F4-6459-01	TCGA-F4-6459-01	TCGA	Primary Tumor	Colon	8.828		TCGA-BR-A4PF-01	TCGA-BR-A4PF-01	TCGA	Primary Tumor	Stomach	8.111		GTEX-R55C-0726-SM-48FCN	GTEX-R55C-0726-SM-48FCN	GTEX	Normal Tissue	Esophagus	6.712
TCGA-A6-6142-01	TCGA-A6-6142-01	TCGA	Primary Tumor	Colon	8.822		TCGA-BR-8081-01	TCGA-BR-8081-01	TCGA	Primary Tumor	Stomach	8.103		GTEX-13QJ3-1826-SM-5S2PT	GTEX-13QJ3-1826-SM-5S2PT	GTEX	Normal Tissue	Esophagus	6.711
TCGA-G4-6299-01	TCGA-G4-6299-01	TCGA	Primary Tumor	Colon	8.813		TCGA-HU-A4H3-01	TCGA-HU-A4H3-01	TCGA	Primary Tumor	Stomach	8.1		GTEX-14C5O-1726-SM-5RQI9	GTEX-14C5O-1726-SM-5RQI9	GTEX	Normal Tissue	Esophagus	6.702
TCGA-AY-A8YK-01	TCGA-AY-A8YK-01	TCGA	Primary Tumor	Colon	8.808		TCGA-BR-8485-01	TCGA-BR-8485-01	TCGA	Primary Tumor	Stomach	8.095		GTEX-148VI-1226-SM-5RQJR	GTEX-148VI-1226-SM-5RQJR	GTEX	Normal Tissue	Esophagus	6.698
TCGA-G4-6315-01	TCGA-G4-6315-01	TCGA	Primary Tumor	Colon	8.8		TCGA-CD-8528-01	TCGA-CD-8528-01	TCGA	Primary Tumor	Stomach	8.071		GTEX-WYBS-1626-SM-4ONCA	GTEX-WYBS-1626-SM-4ONCA	GTEX	Normal Tissue	Esophagus	6.694
TCGA-NH-A8F7-01	TCGA-NH-A8F7-01	TCGA	Primary Tumor	Colon	8.794		TCGA-F1-6875-01	TCGA-F1-6875-01	TCGA	Primary Tumor	Stomach	8.051		GTEX-QCQG-0726-SM-48U1Z	GTEX-QCQG-0726-SM-48U1Z	GTEX	Normal Tissue	Esophagus	6.688
TCGA-CK-6747-01	TCGA-CK-6747-01	TCGA	Primary Tumor	Colon	8.723		TCGA-HU-A4H4-01	TCGA-HU-A4H4-01	TCGA	Primary Tumor	Stomach	8.034		GTEX-ZF29-1226-SM-4WKH1	GTEX-ZF29-1226-SM-4WKH1	GTEX	Normal Tissue	Esophagus	6.686
TCGA-CM-4751-01	TCGA-CM-4751-01	TCGA	Primary Tumor	Colon	8.714		TCGA-BR-8080-01	TCGA-BR-8080-01	TCGA	Primary Tumor	Stomach	8.018		GTEX-UPIC-0626-SM-4IHK2	GTEX-UPIC-0626-SM-4IHK2	GTEX	Normal Tissue	Esophagus	6.685
TCGA-CM-6166-01	TCGA-CM-6166-01	TCGA	Primary Tumor	Colon	8.695		TCGA-VQ-A8DT-01	TCGA-VQ-A8DT-01	TCGA	Primary Tumor	Stomach	8.009		GTEX-YEC3-1926-SM-4WWF5	GTEX-YEC3-1926-SM-4WWF5	GTEX	Normal Tissue	Esophagus	6.684
TCGA-D5-6541-01	TCGA-D5-6541-01	TCGA	Primary Tumor	Colon	8.693		TCGA-VQ-A8PD-01	TCGA-VQ-A8PD-01	TCGA	Primary Tumor	Stomach	7.978		GTEX-ZPIC-1926-SM-57WFQ	GTEX-ZPIC-1926-SM-57WFQ	GTEX	Normal Tissue	Esophagus	6.675
TCGA-G4-6302-01	TCGA-G4-6302-01	TCGA	Primary Tumor	Colon	8.641		TCGA-BR-6564-01	TCGA-BR-6564-01	TCGA	Primary Tumor	Stomach	7.971		GTEX-V955-1226-SM-4JBI9	GTEX-V955-1226-SM-4JBI9	GTEX	Normal Tissue	Esophagus	6.667
TCGA-CM-5344-01	TCGA-CM-5344-01	TCGA	Primary Tumor	Colon	8.63		TCGA-BR-6706-01	TCGA-BR-6706-01	TCGA	Primary Tumor	Stomach	7.969		GTEX-XUJ4-0926-SM-4BOPA	GTEX-XUJ4-0926-SM-4BOPA	GTEX	Normal Tissue	Esophagus	6.663
TCGA-AZ-6608-01	TCGA-AZ-6608-01	TCGA	Primary Tumor	Colon	8.628		TCGA-CD-8526-01	TCGA-CD-8526-01	TCGA	Primary Tumor	Stomach	7.927		GTEX-13VXU-1126-SM-5LU3U	GTEX-13VXU-1126-SM-5LU3U	GTEX	Normal Tissue	Esophagus	6.658
TCGA-A6-6648-01	TCGA-A6-6648-01	TCGA	Primary Tumor	Colon	8.615		TCGA-VQ-A91N-01	TCGA-VQ-A91N-01	TCGA	Primary Tumor	Stomach	7.926		GTEX-SNMC-0426-SM-4DM5Y	GTEX-SNMC-0426-SM-4DM5Y	GTEX	Normal Tissue	Esophagus	6.653
TCGA-5M-AAT6-01	TCGA-5M-AAT6-01	TCGA	Primary Tumor	Colon	8.608		TCGA-BR-8380-01	TCGA-BR-8380-01	TCGA	Primary Tumor	Stomach	7.892		GTEX-139YR-1626-SM-5IJGK	GTEX-139YR-1626-SM-5IJGK	GTEX	Normal Tissue	Esophagus	6.651
TCGA-DM-A1DB-01	TCGA-DM-A1DB-01	TCGA	Primary Tumor	Colon	8.605		TCGA-FP-A9TM-01	TCGA-FP-A9TM-01	TCGA	Primary Tumor	Stomach	7.89		GTEX-WOFM-0526-SM-4OOS2	GTEX-WOFM-0526-SM-4OOS2	GTEX	Normal Tissue	Esophagus	6.648
TCGA-G4-6307-01	TCGA-G4-6307-01	TCGA	Primary Tumor	Colon	8.603		TCGA-CG-5721-01	TCGA-CG-5721-01	TCGA	Primary Tumor	Stomach	7.888		GTEX-ZDYS-0926-SM-4WWCS	GTEX-ZDYS-0926-SM-4WWCS	GTEX	Normal Tissue	Esophagus	6.641
TCGA-G4-6588-01	TCGA-G4-6588-01	TCGA	Primary Tumor	Colon	8.59		TCGA-D7-A4YX-01	TCGA-D7-A4YX-01	TCGA	Primary Tumor	Stomach	7.877		GTEX-14B4R-0426-SM-5Q5EI	GTEX-14B4R-0426-SM-5Q5EI	GTEX	Normal Tissue	Esophagus	6.638
TCGA-AA-3655-01	TCGA-AA-3655-01	TCGA	Primary Tumor	Colon	8.584		TCGA-D7-A6EZ-01	TCGA-D7-A6EZ-01	TCGA	Primary Tumor	Stomach	7.873		GTEX-WFG8-1026-SM-4LVMZ	GTEX-WFG8-1026-SM-4LVMZ	GTEX	Normal Tissue	Esophagus	6.638
TCGA-AA-3509-01	TCGA-AA-3509-01	TCGA	Primary Tumor	Colon	8.562		TCGA-CG-5718-01	TCGA-CG-5718-01	TCGA	Primary Tumor	Stomach	7.846		GTEX-145LT-1226-SM-5Q5BZ	GTEX-145LT-1226-SM-5Q5BZ	GTEX	Normal Tissue	Esophagus	6.634
TCGA-WS-AB45-01	TCGA-WS-AB45-01	TCGA	Primary Tumor	Colon	8.549		TCGA-HU-A4GC-01	TCGA-HU-A4GC-01	TCGA	Primary Tumor	Stomach	7.838		GTEX-P78B-1126-SM-3P615	GTEX-P78B-1126-SM-3P615	GTEX	Normal Tissue	Esophagus	6.629
TCGA-AZ-4323-01	TCGA-AZ-4323-01	TCGA	Primary Tumor	Colon	8.519		TCGA-D7-6818-01	TCGA-D7-6818-01	TCGA	Primary Tumor	Stomach	7.836		GTEX-Y111-1826-SM-4SOIR	GTEX-Y111-1826-SM-4SOIR	GTEX	Normal Tissue	Esophagus	6.619
TCGA-D5-7000-01	TCGA-D5-7000-01	TCGA	Primary Tumor	Colon	8.493		TCGA-VQ-AA6B-01	TCGA-VQ-AA6B-01	TCGA	Primary Tumor	Stomach	7.826		GTEX-W5WG-2726-SM-4LMIC	GTEX-W5WG-2726-SM-4LMIC	GTEX	Normal Tissue	Esophagus	6.613
TCGA-A6-2686-01	TCGA-A6-2686-01	TCGA	Primary Tumor	Colon	8.488		TCGA-CD-A48A-01	TCGA-CD-A48A-01	TCGA	Primary Tumor	Stomach	7.808		GTEX-WEY5-1026-SM-4LMK9	GTEX-WEY5-1026-SM-4LMK9	GTEX	Normal Tissue	Esophagus	6.613
TCGA-A6-3809-01	TCGA-A6-3809-01	TCGA	Primary Tumor	Colon	8.474		TCGA-D7-6521-01	TCGA-D7-6521-01	TCGA	Primary Tumor	Stomach	7.804		GTEX-13O3P-1326-SM-5K7Y8	GTEX-13O3P-1326-SM-5K7Y8	GTEX	Normal Tissue	Esophagus	6.598
TCGA-A6-5657-01	TCGA-A6-5657-01	TCGA	Primary Tumor	Colon	8.47		TCGA-BR-8284-01	TCGA-BR-8284-01	TCGA	Primary Tumor	Stomach	7.79		GTEX-ZAK1-1826-SM-5HL93	GTEX-ZAK1-1826-SM-5HL93	GTEX	Normal Tissue	Esophagus	6.591
TCGA-CM-6165-01	TCGA-CM-6165-01	TCGA	Primary Tumor	Colon	8.468		TCGA-D7-A4Z0-01	TCGA-D7-A4Z0-01	TCGA	Primary Tumor	Stomach	7.782		GTEX-Z9EW-0626-SM-5HL95	GTEX-Z9EW-0626-SM-5HL95	GTEX	Normal Tissue	Esophagus	6.59
TCGA-AZ-6600-01	TCGA-AZ-6600-01	TCGA	Primary Tumor	Colon	8.465		TCGA-B7-A5TN-01	TCGA-B7-A5TN-01	TCGA	Primary Tumor	Stomach	7.78		GTEX-P4PP-0726-SM-3NM9S	GTEX-P4PP-0726-SM-3NM9S	GTEX	Normal Tissue	Esophagus	6.588
TCGA-F4-6805-01	TCGA-F4-6805-01	TCGA	Primary Tumor	Colon	8.436		TCGA-HU-A4H2-01	TCGA-HU-A4H2-01	TCGA	Primary Tumor	Stomach	7.763		GTEX-YJ8O-0326-SM-5RQJW	GTEX-YJ8O-0326-SM-5RQJW	GTEX	Normal Tissue	Esophagus	6.58
TCGA-QG-A5YX-01	TCGA-QG-A5YX-01	TCGA	Primary Tumor	Colon	8.411		TCGA-BR-4367-01	TCGA-BR-4367-01	TCGA	Primary Tumor	Stomach	7.731		GTEX-POMQ-0626-SM-3P61E	GTEX-POMQ-0626-SM-3P61E	GTEX	Normal Tissue	Esophagus	6.578
TCGA-D5-6928-01	TCGA-D5-6928-01	TCGA	Primary Tumor	Colon	8.397		TCGA-RD-A8MV-01	TCGA-RD-A8MV-01	TCGA	Primary Tumor	Stomach	7.717		GTEX-146FR-0526-SM-5Q5EX	GTEX-146FR-0526-SM-5Q5EX	GTEX	Normal Tissue	Esophagus	6.572
TCGA-CM-6162-01	TCGA-CM-6162-01	TCGA	Primary Tumor	Colon	8.373		TCGA-B7-5816-01	TCGA-B7-5816-01	TCGA	Primary Tumor	Stomach	7.711		GTEX-12WSJ-0726-SM-5GCN6	GTEX-12WSJ-0726-SM-5GCN6	GTEX	Normal Tissue	Esophagus	6.568
TCGA-AA-A02Y-01	TCGA-AA-A02Y-01	TCGA	Primary Tumor	Colon	8.372		TCGA-HU-8243-01	TCGA-HU-8243-01	TCGA	Primary Tumor	Stomach	7.71		GTEX-11P7K-1426-SM-5EGKY	GTEX-11P7K-1426-SM-5EGKY	GTEX	Normal Tissue	Esophagus	6.562
TCGA-CM-6678-01	TCGA-CM-6678-01	TCGA	Primary Tumor	Colon	8.362		TCGA-CD-5813-01	TCGA-CD-5813-01	TCGA	Primary Tumor	Stomach	7.705		GTEX-ZTX8-0326-SM-59HLA	GTEX-ZTX8-0326-SM-59HLA	GTEX	Normal Tissue	Esophagus	6.562
TCGA-A6-2682-01	TCGA-A6-2682-01	TCGA	Primary Tumor	Colon	8.358		TCGA-BR-4191-01	TCGA-BR-4191-01	TCGA	Primary Tumor	Stomach	7.699		GTEX-RNOR-1326-SM-48FDE	GTEX-RNOR-1326-SM-48FDE	GTEX	Normal Tissue	Esophagus	6.556
TCGA-AY-5543-01	TCGA-AY-5543-01	TCGA	Primary Tumor	Colon	8.339		TCGA-BR-8483-01	TCGA-BR-8483-01	TCGA	Primary Tumor	Stomach	7.698		GTEX-132AR-2326-SM-5IJDY	GTEX-132AR-2326-SM-5IJDY	GTEX	Normal Tissue	Esophagus	6.553
TCGA-AU-3779-01	TCGA-AU-3779-01	TCGA	Primary Tumor	Colon	8.319		TCGA-B7-A5TJ-01	TCGA-B7-A5TJ-01	TCGA	Primary Tumor	Stomach	7.692		GTEX-R55G-0926-SM-48FDN	GTEX-R55G-0926-SM-48FDN	GTEX	Normal Tissue	Esophagus	6.544
TCGA-A6-6781-01	TCGA-A6-6781-01	TCGA	Primary Tumor	Colon	8.309		TCGA-B7-A5TI-01	TCGA-B7-A5TI-01	TCGA	Primary Tumor	Stomach	7.69		GTEX-X4LF-0826-SM-4QASC	GTEX-X4LF-0826-SM-4QASC	GTEX	Normal Tissue	Esophagus	6.543
TCGA-A6-6651-01	TCGA-A6-6651-01	TCGA	Primary Tumor	Colon	8.274		TCGA-BR-8365-01	TCGA-BR-8365-01	TCGA	Primary Tumor	Stomach	7.673		GTEX-ZGAY-1526-SM-4WWEO	GTEX-ZGAY-1526-SM-4WWEO	GTEX	Normal Tissue	Esophagus	6.542
TCGA-F4-6809-01	TCGA-F4-6809-01	TCGA	Primary Tumor	Colon	8.274		TCGA-EQ-A4SO-01	TCGA-EQ-A4SO-01	TCGA	Primary Tumor	Stomach	7.664		GTEX-T6MO-0626-SM-4DM6P	GTEX-T6MO-0626-SM-4DM6P	GTEX	Normal Tissue	Esophagus	6.538
TCGA-A6-5665-01	TCGA-A6-5665-01	TCGA	Primary Tumor	Colon	8.247		TCGA-CG-4475-01	TCGA-CG-4475-01	TCGA	Primary Tumor	Stomach	7.653		GTEX-132QS-1626-SM-5K7YZ	GTEX-132QS-1626-SM-5K7YZ	GTEX	Normal Tissue	Esophagus	6.535
TCGA-F4-6461-01	TCGA-F4-6461-01	TCGA	Primary Tumor	Colon	8.24		TCGA-CG-4436-01	TCGA-CG-4436-01	TCGA	Primary Tumor	Stomach	7.652		GTEX-11LCK-1626-SM-5PNYB	GTEX-11LCK-1626-SM-5PNYB	GTEX	Normal Tissue	Esophagus	6.534
TCGA-D5-6538-01	TCGA-D5-6538-01	TCGA	Primary Tumor	Colon	8.232		TCGA-VQ-A91V-01	TCGA-VQ-A91V-01	TCGA	Primary Tumor	Stomach	7.639		GTEX-11ZUS-0926-SM-5FQSY	GTEX-11ZUS-0926-SM-5FQSY	GTEX	Normal Tissue	Esophagus	6.533
TCGA-AD-6965-01	TCGA-AD-6965-01	TCGA	Primary Tumor	Colon	8.22		TCGA-BR-8289-01	TCGA-BR-8289-01	TCGA	Primary Tumor	Stomach	7.624		GTEX-S4P3-0526-SM-4AD58	GTEX-S4P3-0526-SM-4AD58	GTEX	Normal Tissue	Esophagus	6.526
TCGA-QG-A5YW-01	TCGA-QG-A5YW-01	TCGA	Primary Tumor	Colon	8.201		TCGA-FP-8631-01	TCGA-FP-8631-01	TCGA	Primary Tumor	Stomach	7.616		GTEX-NFK9-1226-SM-3LK79	GTEX-NFK9-1226-SM-3LK79	GTEX	Normal Tissue	Esophagus	6.522
TCGA-CA-5797-01	TCGA-CA-5797-01	TCGA	Primary Tumor	Colon	8.163		TCGA-D7-A4YT-01	TCGA-D7-A4YT-01	TCGA	Primary Tumor	Stomach	7.61		GTEX-S95S-0326-SM-4B66U	GTEX-S95S-0326-SM-4B66U	GTEX	Normal Tissue	Esophagus	6.522
TCGA-RU-A8FL-01	TCGA-RU-A8FL-01	TCGA	Primary Tumor	Colon	8.152		TCGA-VQ-AA64-01	TCGA-VQ-AA64-01	TCGA	Primary Tumor	Stomach	7.578		GTEX-ZPIC-1626-SM-57WEB	GTEX-ZPIC-1626-SM-57WEB	GTEX	Normal Tissue	Esophagus	6.503
TCGA-5M-AAT4-01	TCGA-5M-AAT4-01	TCGA	Primary Tumor	Colon	8.132		TCGA-VQ-A91K-01	TCGA-VQ-A91K-01	TCGA	Primary Tumor	Stomach	7.565		GTEX-PWCY-0826-SM-48TCR	GTEX-PWCY-0826-SM-48TCR	GTEX	Normal Tissue	Esophagus	6.502
TCGA-NH-A6GC-01	TCGA-NH-A6GC-01	TCGA	Primary Tumor	Colon	8.122		TCGA-VQ-A8PE-01	TCGA-VQ-A8PE-01	TCGA	Primary Tumor	Stomach	7.551		GTEX-139T6-0826-SM-5J1O2	GTEX-139T6-0826-SM-5J1O2	GTEX	Normal Tissue	Esophagus	6.497
TCGA-AU-6004-01	TCGA-AU-6004-01	TCGA	Primary Tumor	Colon	8.12		TCGA-D7-8575-01	TCGA-D7-8575-01	TCGA	Primary Tumor	Stomach	7.538		GTEX-PSDG-1426-SM-48TD1	GTEX-PSDG-1426-SM-48TD1	GTEX	Normal Tissue	Esophagus	6.488
TCGA-DM-A282-01	TCGA-DM-A282-01	TCGA	Primary Tumor	Colon	8.093		TCGA-BR-8381-01	TCGA-BR-8381-01	TCGA	Primary Tumor	Stomach	7.517		GTEX-P4QS-0726-SM-3NMCZ	GTEX-P4QS-0726-SM-3NMCZ	GTEX	Normal Tissue	Esophagus	6.485
TCGA-AY-A54L-01	TCGA-AY-A54L-01	TCGA	Primary Tumor	Colon	8.075		TCGA-CD-8530-01	TCGA-CD-8530-01	TCGA	Primary Tumor	Stomach	7.509		GTEX-SE5C-1326-SM-4BRUH	GTEX-SE5C-1326-SM-4BRUH	GTEX	Normal Tissue	Esophagus	6.481
TCGA-AY-A71X-01	TCGA-AY-A71X-01	TCGA	Primary Tumor	Colon	8.036		TCGA-BR-4279-01	TCGA-BR-4279-01	TCGA	Primary Tumor	Stomach	7.503		GTEX-REY6-1426-SM-48FDK	GTEX-REY6-1426-SM-48FDK	GTEX	Normal Tissue	Esophagus	6.474
TCGA-D5-6535-01	TCGA-D5-6535-01	TCGA	Primary Tumor	Colon	8.036		TCGA-BR-8291-01	TCGA-BR-8291-01	TCGA	Primary Tumor	Stomach	7.503		GTEX-131XG-0926-SM-5LZW5	GTEX-131XG-0926-SM-5LZW5	GTEX	Normal Tissue	Esophagus	6.47
TCGA-D5-5537-01	TCGA-D5-5537-01	TCGA	Primary Tumor	Colon	8.017		TCGA-BR-6453-01	TCGA-BR-6453-01	TCGA	Primary Tumor	Stomach	7.444		GTEX-13OW8-2426-SM-5L3ID	GTEX-13OW8-2426-SM-5L3ID	GTEX	Normal Tissue	Esophagus	6.465
TCGA-A6-5662-01	TCGA-A6-5662-01	TCGA	Primary Tumor	Colon	8.016		TCGA-R5-A7ZR-01	TCGA-R5-A7ZR-01	TCGA	Primary Tumor	Stomach	7.431		GTEX-13O1R-1526-SM-5J1O7	GTEX-13O1R-1526-SM-5J1O7	GTEX	Normal Tissue	Esophagus	6.463
TCGA-A6-A566-01	TCGA-A6-A566-01	TCGA	Primary Tumor	Colon	8.011		TCGA-IN-A6RI-01	TCGA-IN-A6RI-01	TCGA	Primary Tumor	Stomach	7.429		GTEX-12C56-1126-SM-5FQTO	GTEX-12C56-1126-SM-5FQTO	GTEX	Normal Tissue	Esophagus	6.457
TCGA-AA-3660-01	TCGA-AA-3660-01	TCGA	Primary Tumor	Colon	8		TCGA-CG-4306-01	TCGA-CG-4306-01	TCGA	Primary Tumor	Stomach	7.424		GTEX-WY7C-1326-SM-4ONCX	GTEX-WY7C-1326-SM-4ONCX	GTEX	Normal Tissue	Esophagus	6.456
TCGA-DM-A1D0-01	TCGA-DM-A1D0-01	TCGA	Primary Tumor	Colon	7.993		TCGA-BR-7851-01	TCGA-BR-7851-01	TCGA	Primary Tumor	Stomach	7.403		GTEX-12WSA-1426-SM-5EGJU	GTEX-12WSA-1426-SM-5EGJU	GTEX	Normal Tissue	Esophagus	6.452
TCGA-AA-A01X-01	TCGA-AA-A01X-01	TCGA	Primary Tumor	Colon	7.959		TCGA-CD-A4MG-01	TCGA-CD-A4MG-01	TCGA	Primary Tumor	Stomach	7.395		GTEX-XQ8I-1626-SM-4BOOI	GTEX-XQ8I-1626-SM-4BOOI	GTEX	Normal Tissue	Esophagus	6.443
TCGA-CM-5862-01	TCGA-CM-5862-01	TCGA	Primary Tumor	Colon	7.956		TCGA-BR-6454-01	TCGA-BR-6454-01	TCGA	Primary Tumor	Stomach	7.379		GTEX-WXYG-1126-SM-4ONCH	GTEX-WXYG-1126-SM-4ONCH	GTEX	Normal Tissue	Esophagus	6.441
TCGA-CA-6717-01	TCGA-CA-6717-01	TCGA	Primary Tumor	Colon	7.945		TCGA-BR-6803-01	TCGA-BR-6803-01	TCGA	Primary Tumor	Stomach	7.375		GTEX-12BJ1-1526-SM-5LUAQ	GTEX-12BJ1-1526-SM-5LUAQ	GTEX	Normal Tissue	Esophagus	6.438
TCGA-CM-6167-01	TCGA-CM-6167-01	TCGA	Primary Tumor	Colon	7.936		TCGA-CD-8524-01	TCGA-CD-8524-01	TCGA	Primary Tumor	Stomach	7.349		GTEX-WFON-1026-SM-4LVMD	GTEX-WFON-1026-SM-4LVMD	GTEX	Normal Tissue	Esophagus	6.417
TCGA-AA-3685-01	TCGA-AA-3685-01	TCGA	Primary Tumor	Colon	7.922		TCGA-VQ-A8E3-01	TCGA-VQ-A8E3-01	TCGA	Primary Tumor	Stomach	7.346		GTEX-ZYFC-1626-SM-5N9EU	GTEX-ZYFC-1626-SM-5N9EU	GTEX	Normal Tissue	Esophagus	6.417
TCGA-CK-4952-01	TCGA-CK-4952-01	TCGA	Primary Tumor	Colon	7.916		TCGA-FP-A8CX-01	TCGA-FP-A8CX-01	TCGA	Primary Tumor	Stomach	7.345		GTEX-YEC3-1926-SM-5IFIT	GTEX-YEC3-1926-SM-5IFIT	GTEX	Normal Tissue	Esophagus	6.411
TCGA-A6-5656-01	TCGA-A6-5656-01	TCGA	Primary Tumor	Colon	7.915		TCGA-HU-A4G2-01	TCGA-HU-A4G2-01	TCGA	Primary Tumor	Stomach	7.345		GTEX-ZYFC-1726-SM-5GZYX	GTEX-ZYFC-1726-SM-5GZYX	GTEX	Normal Tissue	Esophagus	6.409
TCGA-AZ-4616-01	TCGA-AZ-4616-01	TCGA	Primary Tumor	Colon	7.911		TCGA-CD-A4MH-01	TCGA-CD-A4MH-01	TCGA	Primary Tumor	Stomach	7.344		GTEX-PLZ6-0626-SM-5K7WJ	GTEX-PLZ6-0626-SM-5K7WJ	GTEX	Normal Tissue	Esophagus	6.407
TCGA-D5-6929-01	TCGA-D5-6929-01	TCGA	Primary Tumor	Colon	7.885		TCGA-HU-8249-01	TCGA-HU-8249-01	TCGA	Primary Tumor	Stomach	7.344		GTEX-111YS-1026-SM-5GZYE	GTEX-111YS-1026-SM-5GZYE	GTEX	Normal Tissue	Esophagus	6.404
TCGA-CM-6168-01	TCGA-CM-6168-01	TCGA	Primary Tumor	Colon	7.884		TCGA-HU-A4HB-01	TCGA-HU-A4HB-01	TCGA	Primary Tumor	Stomach	7.33		GTEX-QDT8-1326-SM-48TYY	GTEX-QDT8-1326-SM-48TYY	GTEX	Normal Tissue	Esophagus	6.399
TCGA-A6-6137-01	TCGA-A6-6137-01	TCGA	Primary Tumor	Colon	7.883		TCGA-BR-A4QM-01	TCGA-BR-A4QM-01	TCGA	Primary Tumor	Stomach	7.317		GTEX-XQ8I-1826-SM-4BOOJ	GTEX-XQ8I-1826-SM-4BOOJ	GTEX	Normal Tissue	Esophagus	6.394
TCGA-AA-3712-01	TCGA-AA-3712-01	TCGA	Primary Tumor	Colon	7.866		TCGA-VQ-A94U-01	TCGA-VQ-A94U-01	TCGA	Primary Tumor	Stomach	7.309		GTEX-11I78-1426-SM-5PNVY	GTEX-11I78-1426-SM-5PNVY	GTEX	Normal Tissue	Esophagus	6.392
TCGA-A6-6650-01	TCGA-A6-6650-01	TCGA	Primary Tumor	Colon	7.859		TCGA-VQ-A8P2-01	TCGA-VQ-A8P2-01	TCGA	Primary Tumor	Stomach	7.303		GTEX-14E6C-0926-SM-5S2V9	GTEX-14E6C-0926-SM-5S2V9	GTEX	Normal Tissue	Esophagus	6.388
TCGA-A6-6140-01	TCGA-A6-6140-01	TCGA	Primary Tumor	Colon	7.81		TCGA-CD-5803-01	TCGA-CD-5803-01	TCGA	Primary Tumor	Stomach	7.295		GTEX-ZYW4-1626-SM-5GIE6	GTEX-ZYW4-1626-SM-5GIE6	GTEX	Normal Tissue	Esophagus	6.386
TCGA-G4-6294-01	TCGA-G4-6294-01	TCGA	Primary Tumor	Colon	7.772		TCGA-HU-A4H6-01	TCGA-HU-A4H6-01	TCGA	Primary Tumor	Stomach	7.294		GTEX-14BMU-1026-SM-5RQJ5	GTEX-14BMU-1026-SM-5RQJ5	GTEX	Normal Tissue	Esophagus	6.356
TCGA-A6-4105-01	TCGA-A6-4105-01	TCGA	Primary Tumor	Colon	7.731		TCGA-RD-A8NB-01	TCGA-RD-A8NB-01	TCGA	Primary Tumor	Stomach	7.287		GTEX-QEG5-1326-SM-4R1JS	GTEX-QEG5-1326-SM-4R1JS	GTEX	Normal Tissue	Esophagus	6.356
TCGA-D5-6537-01	TCGA-D5-6537-01	TCGA	Primary Tumor	Colon	7.726		TCGA-BR-A4IZ-01	TCGA-BR-A4IZ-01	TCGA	Primary Tumor	Stomach	7.276		GTEX-ZYFG-1226-SM-5GIC7	GTEX-ZYFG-1226-SM-5GIC7	GTEX	Normal Tissue	Esophagus	6.346
TCGA-DM-A0X9-01	TCGA-DM-A0X9-01	TCGA	Primary Tumor	Colon	7.713		TCGA-CG-4305-01	TCGA-CG-4305-01	TCGA	Primary Tumor	Stomach	7.274		GTEX-12ZZY-1526-SM-5LZWF	GTEX-12ZZY-1526-SM-5LZWF	GTEX	Normal Tissue	Esophagus	6.345
TCGA-A6-2674-01	TCGA-A6-2674-01	TCGA	Primary Tumor	Colon	7.687		TCGA-BR-A4J9-01	TCGA-BR-A4J9-01	TCGA	Primary Tumor	Stomach	7.262		GTEX-ZPCL-1226-SM-4WWFF	GTEX-ZPCL-1226-SM-4WWFF	GTEX	Normal Tissue	Esophagus	6.345
TCGA-AD-6901-01	TCGA-AD-6901-01	TCGA	Primary Tumor	Colon	7.687		TCGA-D7-A6EV-01	TCGA-D7-A6EV-01	TCGA	Primary Tumor	Stomach	7.256		GTEX-PWOO-1026-SM-48TCN	GTEX-PWOO-1026-SM-48TCN	GTEX	Normal Tissue	Esophagus	6.331
TCGA-AA-3663-01	TCGA-AA-3663-01	TCGA	Primary Tumor	Colon	7.686		TCGA-VQ-A91D-01	TCGA-VQ-A91D-01	TCGA	Primary Tumor	Stomach	7.234		GTEX-OHPM-0726-SM-3LK7A	GTEX-OHPM-0726-SM-3LK7A	GTEX	Normal Tissue	Esophagus	6.301
TCGA-CA-5254-01	TCGA-CA-5254-01	TCGA	Primary Tumor	Colon	7.678		TCGA-BR-7196-01	TCGA-BR-7196-01	TCGA	Primary Tumor	Stomach	7.219		GTEX-QXCU-1126-SM-48FE5	GTEX-QXCU-1126-SM-48FE5	GTEX	Normal Tissue	Esophagus	6.299
TCGA-CA-6719-01	TCGA-CA-6719-01	TCGA	Primary Tumor	Colon	7.631		TCGA-CG-4437-01	TCGA-CG-4437-01	TCGA	Primary Tumor	Stomach	7.176		GTEX-XBEW-1526-SM-4AT4K	GTEX-XBEW-1526-SM-4AT4K	GTEX	Normal Tissue	Esophagus	6.279
TCGA-AD-6899-01	TCGA-AD-6899-01	TCGA	Primary Tumor	Colon	7.598		TCGA-BR-4257-01	TCGA-BR-4257-01	TCGA	Primary Tumor	Stomach	7.158		GTEX-UJHI-0926-SM-4IHKF	GTEX-UJHI-0926-SM-4IHKF	GTEX	Normal Tissue	Esophagus	6.278
TCGA-CM-5864-01	TCGA-CM-5864-01	TCGA	Primary Tumor	Colon	7.588		TCGA-BR-8286-01	TCGA-BR-8286-01	TCGA	Primary Tumor	Stomach	7.158		GTEX-T5JC-1826-SM-4DM6E	GTEX-T5JC-1826-SM-4DM6E	GTEX	Normal Tissue	Esophagus	6.275
TCGA-D5-6926-01	TCGA-D5-6926-01	TCGA	Primary Tumor	Colon	7.583		TCGA-BR-8372-01	TCGA-BR-8372-01	TCGA	Primary Tumor	Stomach	7.148		GTEX-W5WG-1526-SM-4LMIG	GTEX-W5WG-1526-SM-4LMIG	GTEX	Normal Tissue	Esophagus	6.273
TCGA-AY-A69D-01	TCGA-AY-A69D-01	TCGA	Primary Tumor	Colon	7.577		TCGA-HU-A4H5-01	TCGA-HU-A4H5-01	TCGA	Primary Tumor	Stomach	7.143		GTEX-ZLFU-1026-SM-5EQMZ	GTEX-ZLFU-1026-SM-5EQMZ	GTEX	Normal Tissue	Esophagus	6.271
TCGA-A6-6141-01	TCGA-A6-6141-01	TCGA	Primary Tumor	Colon	7.567		TCGA-D7-A6EX-01	TCGA-D7-A6EX-01	TCGA	Primary Tumor	Stomach	7.127		GTEX-P4PQ-0726-SM-3NMCR	GTEX-P4PQ-0726-SM-3NMCR	GTEX	Normal Tissue	Esophagus	6.266
TCGA-CK-6751-01	TCGA-CK-6751-01	TCGA	Primary Tumor	Colon	7.556		TCGA-CG-4442-01	TCGA-CG-4442-01	TCGA	Primary Tumor	Stomach	7.124		GTEX-13OVJ-1326-SM-5K7Z9	GTEX-13OVJ-1326-SM-5K7Z9	GTEX	Normal Tissue	Esophagus	6.252
TCGA-A6-A5ZU-01	TCGA-A6-A5ZU-01	TCGA	Primary Tumor	Colon	7.553		TCGA-FP-8209-01	TCGA-FP-8209-01	TCGA	Primary Tumor	Stomach	7.124		GTEX-PLZ6-0626-SM-3P61B	GTEX-PLZ6-0626-SM-3P61B	GTEX	Normal Tissue	Esophagus	6.25
TCGA-G4-6311-01	TCGA-G4-6311-01	TCGA	Primary Tumor	Colon	7.545		TCGA-VQ-A94P-01	TCGA-VQ-A94P-01	TCGA	Primary Tumor	Stomach	7.121		GTEX-ZF2S-1126-SM-4WKHH	GTEX-ZF2S-1126-SM-4WKHH	GTEX	Normal Tissue	Esophagus	6.249
TCGA-5M-AAT5-01	TCGA-5M-AAT5-01	TCGA	Primary Tumor	Colon	7.506		TCGA-BR-A44T-01	TCGA-BR-A44T-01	TCGA	Primary Tumor	Stomach	7.115		GTEX-13N1W-1926-SM-5IJCH	GTEX-13N1W-1926-SM-5IJCH	GTEX	Normal Tissue	Esophagus	6.247
TCGA-AD-5900-01	TCGA-AD-5900-01	TCGA	Primary Tumor	Colon	7.496		TCGA-CG-5723-01	TCGA-CG-5723-01	TCGA	Primary Tumor	Stomach	7.11		GTEX-OIZI-1326-SM-3NB1B	GTEX-OIZI-1326-SM-3NB1B	GTEX	Normal Tissue	Esophagus	6.225
TCGA-CM-6163-01	TCGA-CM-6163-01	TCGA	Primary Tumor	Colon	7.457		TCGA-RD-A8N9-01	TCGA-RD-A8N9-01	TCGA	Primary Tumor	Stomach	7.109		GTEX-13PVQ-1926-SM-5L3GN	GTEX-13PVQ-1926-SM-5L3GN	GTEX	Normal Tissue	Esophagus	6.206
TCGA-A6-3810-01	TCGA-A6-3810-01	TCGA	Primary Tumor	Colon	7.451		TCGA-BR-8592-01	TCGA-BR-8592-01	TCGA	Primary Tumor	Stomach	7.094		GTEX-X15G-1026-SM-4PQZF	GTEX-X15G-1026-SM-4PQZF	GTEX	Normal Tissue	Esophagus	6.206
TCGA-D5-6923-01	TCGA-D5-6923-01	TCGA	Primary Tumor	Colon	7.405		TCGA-BR-A453-01	TCGA-BR-A453-01	TCGA	Primary Tumor	Stomach	7.074		GTEX-13G51-1026-SM-5K7YQ	GTEX-13G51-1026-SM-5K7YQ	GTEX	Normal Tissue	Esophagus	6.187
TCGA-DM-A28K-01	TCGA-DM-A28K-01	TCGA	Primary Tumor	Colon	7.393		TCGA-HF-7133-01	TCGA-HF-7133-01	TCGA	Primary Tumor	Stomach	7.028		GTEX-13QBU-0926-SM-5K7WQ	GTEX-13QBU-0926-SM-5K7WQ	GTEX	Normal Tissue	Esophagus	6.185
TCGA-F4-6807-01	TCGA-F4-6807-01	TCGA	Primary Tumor	Colon	7.385		TCGA-VQ-A8PM-01	TCGA-VQ-A8PM-01	TCGA	Primary Tumor	Stomach	7.028		GTEX-13OVJ-1426-SM-5K7Z2	GTEX-13OVJ-1426-SM-5K7Z2	GTEX	Normal Tissue	Esophagus	6.181
TCGA-CA-5796-01	TCGA-CA-5796-01	TCGA	Primary Tumor	Colon	7.375		TCGA-BR-7704-01	TCGA-BR-7704-01	TCGA	Primary Tumor	Stomach	7.022		GTEX-ZDTT-1226-SM-4WKG9	GTEX-ZDTT-1226-SM-4WKG9	GTEX	Normal Tissue	Esophagus	6.177
TCGA-D5-6930-01	TCGA-D5-6930-01	TCGA	Primary Tumor	Colon	7.362		TCGA-D7-A6EY-01	TCGA-D7-A6EY-01	TCGA	Primary Tumor	Stomach	7.021		GTEX-11EQ9-0826-SM-5986Y	GTEX-11EQ9-0826-SM-5986Y	GTEX	Normal Tissue	Esophagus	6.173
TCGA-F4-6460-01	TCGA-F4-6460-01	TCGA	Primary Tumor	Colon	7.354		TCGA-VQ-AA6J-01	TCGA-VQ-AA6J-01	TCGA	Primary Tumor	Stomach	7.019		GTEX-13OW6-1426-SM-5L3EU	GTEX-13OW6-1426-SM-5L3EU	GTEX	Normal Tissue	Esophagus	6.156
TCGA-5M-AATE-01	TCGA-5M-AATE-01	TCGA	Primary Tumor	Colon	7.32		TCGA-D7-8576-01	TCGA-D7-8576-01	TCGA	Primary Tumor	Stomach	6.986		GTEX-ZYW4-1426-SM-5SIAX	GTEX-ZYW4-1426-SM-5SIAX	GTEX	Normal Tissue	Esophagus	6.156
TCGA-DM-A1D7-01	TCGA-DM-A1D7-01	TCGA	Primary Tumor	Colon	7.303		TCGA-CG-4443-01	TCGA-CG-4443-01	TCGA	Primary Tumor	Stomach	6.976		GTEX-11XUK-0926-SM-5EQL3	GTEX-11XUK-0926-SM-5EQL3	GTEX	Normal Tissue	Esophagus	6.153
TCGA-AM-5820-01	TCGA-AM-5820-01	TCGA	Primary Tumor	Colon	7.239		TCGA-RD-A7BT-01	TCGA-RD-A7BT-01	TCGA	Primary Tumor	Stomach	6.974		GTEX-X5EB-1026-SM-46MVU	GTEX-X5EB-1026-SM-46MVU	GTEX	Normal Tissue	Esophagus	6.153
TCGA-NH-A50U-01	TCGA-NH-A50U-01	TCGA	Primary Tumor	Colon	7.233		TCGA-F1-6177-01	TCGA-F1-6177-01	TCGA	Primary Tumor	Stomach	6.972		GTEX-13D11-2026-SM-5IJBK	GTEX-13D11-2026-SM-5IJBK	GTEX	Normal Tissue	Esophagus	6.151
TCGA-CM-5349-01	TCGA-CM-5349-01	TCGA	Primary Tumor	Colon	7.223		TCGA-BR-A4J7-01	TCGA-BR-A4J7-01	TCGA	Primary Tumor	Stomach	6.967		GTEX-R53T-1026-SM-48FCO	GTEX-R53T-1026-SM-48FCO	GTEX	Normal Tissue	Esophagus	6.146
TCGA-CA-6715-01	TCGA-CA-6715-01	TCGA	Primary Tumor	Colon	7.209		TCGA-KB-A93H-01	TCGA-KB-A93H-01	TCGA	Primary Tumor	Stomach	6.957		GTEX-RU1J-0426-SM-46MUK	GTEX-RU1J-0426-SM-46MUK	GTEX	Normal Tissue	Esophagus	6.145
TCGA-A6-5664-01	TCGA-A6-5664-01	TCGA	Primary Tumor	Colon	7.206		TCGA-VQ-A923-01	TCGA-VQ-A923-01	TCGA	Primary Tumor	Stomach	6.955		GTEX-SIU7-1326-SM-4BRWW	GTEX-SIU7-1326-SM-4BRWW	GTEX	Normal Tissue	Esophagus	6.144
TCGA-A6-5667-01	TCGA-A6-5667-01	TCGA	Primary Tumor	Colon	7.204		TCGA-BR-A4J2-01	TCGA-BR-A4J2-01	TCGA	Primary Tumor	Stomach	6.951		GTEX-13PL7-0526-SM-5J2MQ	GTEX-13PL7-0526-SM-5J2MQ	GTEX	Normal Tissue	Esophagus	6.138
TCGA-AZ-6603-01	TCGA-AZ-6603-01	TCGA	Primary Tumor	Colon	7.186		TCGA-BR-8588-01	TCGA-BR-8588-01	TCGA	Primary Tumor	Stomach	6.948		GTEX-QMRM-0926-SM-447BR	GTEX-QMRM-0926-SM-447BR	GTEX	Normal Tissue	Esophagus	6.127
TCGA-G4-6625-01	TCGA-G4-6625-01	TCGA	Primary Tumor	Colon	7.178		TCGA-D7-8574-01	TCGA-D7-8574-01	TCGA	Primary Tumor	Stomach	6.927		GTEX-WXYG-1026-SM-4ONCD	GTEX-WXYG-1026-SM-4ONCD	GTEX	Normal Tissue	Esophagus	6.12
TCGA-DM-A28G-01	TCGA-DM-A28G-01	TCGA	Primary Tumor	Colon	7.144		TCGA-RD-A8N4-01	TCGA-RD-A8N4-01	TCGA	Primary Tumor	Stomach	6.907		GTEX-S341-0426-SM-4AD5L	GTEX-S341-0426-SM-4AD5L	GTEX	Normal Tissue	Esophagus	6.108
TCGA-F4-6856-01	TCGA-F4-6856-01	TCGA	Primary Tumor	Colon	7.111		TCGA-BR-8363-01	TCGA-BR-8363-01	TCGA	Primary Tumor	Stomach	6.893		GTEX-YECK-1726-SM-5IFI3	GTEX-YECK-1726-SM-5IFI3	GTEX	Normal Tissue	Esophagus	6.107
TCGA-A6-5660-01	TCGA-A6-5660-01	TCGA	Primary Tumor	Colon	7.108		TCGA-BR-4267-01	TCGA-BR-4267-01	TCGA	Primary Tumor	Stomach	6.826		GTEX-ZXES-1226-SM-5NQ8G	GTEX-ZXES-1226-SM-5NQ8G	GTEX	Normal Tissue	Esophagus	6.107
TCGA-DM-A28C-01	TCGA-DM-A28C-01	TCGA	Primary Tumor	Colon	7.066		TCGA-BR-8367-01	TCGA-BR-8367-01	TCGA	Primary Tumor	Stomach	6.82		GTEX-ZYVF-2526-SM-5E45C	GTEX-ZYVF-2526-SM-5E45C	GTEX	Normal Tissue	Esophagus	6.103
TCGA-QL-A97D-01	TCGA-QL-A97D-01	TCGA	Primary Tumor	Colon	7.062		TCGA-D7-8570-01	TCGA-D7-8570-01	TCGA	Primary Tumor	Stomach	6.817		GTEX-13U4I-1326-SM-5KM25	GTEX-13U4I-1326-SM-5KM25	GTEX	Normal Tissue	Esophagus	6.102
TCGA-CA-6716-01	TCGA-CA-6716-01	TCGA	Primary Tumor	Colon	7.056		TCGA-BR-A4IV-01	TCGA-BR-A4IV-01	TCGA	Primary Tumor	Stomach	6.78		GTEX-XQ3S-1226-SM-4BOPP	GTEX-XQ3S-1226-SM-4BOPP	GTEX	Normal Tissue	Esophagus	6.101
TCGA-CM-6164-01	TCGA-CM-6164-01	TCGA	Primary Tumor	Colon	7.055		TCGA-CD-8532-01	TCGA-CD-8532-01	TCGA	Primary Tumor	Stomach	6.762		GTEX-13X6H-1426-SM-5SI91	GTEX-13X6H-1426-SM-5SI91	GTEX	Normal Tissue	Esophagus	6.099
TCGA-D5-6924-01	TCGA-D5-6924-01	TCGA	Primary Tumor	Colon	6.96		TCGA-VQ-A8PF-01	TCGA-VQ-A8PF-01	TCGA	Primary Tumor	Stomach	6.748		GTEX-QDVN-1126-SM-48TZ7	GTEX-QDVN-1126-SM-48TZ7	GTEX	Normal Tissue	Esophagus	6.091
TCGA-SS-A7HO-01	TCGA-SS-A7HO-01	TCGA	Primary Tumor	Colon	6.957		TCGA-HU-A4GY-01	TCGA-HU-A4GY-01	TCGA	Primary Tumor	Stomach	6.732		GTEX-WFJO-0726-SM-4LVM8	GTEX-WFJO-0726-SM-4LVM8	GTEX	Normal Tissue	Esophagus	6.09
TCGA-G4-6628-01	TCGA-G4-6628-01	TCGA	Primary Tumor	Colon	6.932		TCGA-CD-A4MI-01	TCGA-CD-A4MI-01	TCGA	Primary Tumor	Stomach	6.718		GTEX-ZP4G-0926-SM-4WWF4	GTEX-ZP4G-0926-SM-4WWF4	GTEX	Normal Tissue	Esophagus	6.082
TCGA-D5-6922-01	TCGA-D5-6922-01	TCGA	Primary Tumor	Colon	6.883		TCGA-BR-4280-01	TCGA-BR-4280-01	TCGA	Primary Tumor	Stomach	6.691		GTEX-13O21-0826-SM-5J2NU	GTEX-13O21-0826-SM-5J2NU	GTEX	Normal Tissue	Esophagus	6.08
TCGA-AA-3526-01	TCGA-AA-3526-01	TCGA	Primary Tumor	Colon	6.877		TCGA-D7-A6F2-01	TCGA-D7-A6F2-01	TCGA	Primary Tumor	Stomach	6.689		GTEX-11OF3-2326-SM-5GU73	GTEX-11OF3-2326-SM-5GU73	GTEX	Normal Tissue	Esophagus	6.062
TCGA-DM-A285-01	TCGA-DM-A285-01	TCGA	Primary Tumor	Colon	6.857		TCGA-BR-7715-01	TCGA-BR-7715-01	TCGA	Primary Tumor	Stomach	6.65		GTEX-YF7O-0826-SM-4W21F	GTEX-YF7O-0826-SM-4W21F	GTEX	Normal Tissue	Esophagus	6.054
TCGA-D5-6536-01	TCGA-D5-6536-01	TCGA	Primary Tumor	Colon	6.856		TCGA-BR-8682-01	TCGA-BR-8682-01	TCGA	Primary Tumor	Stomach	6.649		GTEX-11EM3-0926-SM-5A5KK	GTEX-11EM3-0926-SM-5A5KK	GTEX	Normal Tissue	Esophagus	6.053
TCGA-F4-6704-01	TCGA-F4-6704-01	TCGA	Primary Tumor	Colon	6.853		TCGA-BR-8060-01	TCGA-BR-8060-01	TCGA	Primary Tumor	Stomach	6.604		GTEX-13FH7-0626-SM-5KLZD	GTEX-13FH7-0626-SM-5KLZD	GTEX	Normal Tissue	Esophagus	6.046
TCGA-D5-6898-01	TCGA-D5-6898-01	TCGA	Primary Tumor	Colon	6.796		TCGA-BR-A4J8-01	TCGA-BR-A4J8-01	TCGA	Primary Tumor	Stomach	6.604		GTEX-X8HC-1426-SM-46MWC	GTEX-X8HC-1426-SM-46MWC	GTEX	Normal Tissue	Esophagus	6.044
TCGA-AD-6890-01	TCGA-AD-6890-01	TCGA	Primary Tumor	Colon	6.791		TCGA-CD-8533-01	TCGA-CD-8533-01	TCGA	Primary Tumor	Stomach	6.598		GTEX-113JC-0926-SM-5H114	GTEX-113JC-0926-SM-5H114	GTEX	Normal Tissue	Esophagus	6.039
TCGA-DM-A28H-01	TCGA-DM-A28H-01	TCGA	Primary Tumor	Colon	6.785		TCGA-FP-7998-01	TCGA-FP-7998-01	TCGA	Primary Tumor	Stomach	6.582		GTEX-RU72-0826-SM-46MUS	GTEX-RU72-0826-SM-46MUS	GTEX	Normal Tissue	Esophagus	6.038
TCGA-QG-A5Z1-01	TCGA-QG-A5Z1-01	TCGA	Primary Tumor	Colon	6.783		TCGA-BR-8487-01	TCGA-BR-8487-01	TCGA	Primary Tumor	Stomach	6.568		GTEX-111YS-0826-SM-5GZYK	GTEX-111YS-0826-SM-5GZYK	GTEX	Normal Tissue	Esophagus	6.034
TCGA-3L-AA1B-01	TCGA-3L-AA1B-01	TCGA	Primary Tumor	Colon	6.777		TCGA-CG-4476-01	TCGA-CG-4476-01	TCGA	Primary Tumor	Stomach	6.565		GTEX-WQUQ-1826-SM-4OOSD	GTEX-WQUQ-1826-SM-4OOSD	GTEX	Normal Tissue	Esophagus	6.034
TCGA-CM-6675-01	TCGA-CM-6675-01	TCGA	Primary Tumor	Colon	6.774		TCGA-CG-5725-01	TCGA-CG-5725-01	TCGA	Primary Tumor	Stomach	6.551		GTEX-ZAB5-1026-SM-5HL91	GTEX-ZAB5-1026-SM-5HL91	GTEX	Normal Tissue	Esophagus	6.034
TCGA-A6-6780-01	TCGA-A6-6780-01	TCGA	Primary Tumor	Colon	6.769		TCGA-VQ-A928-01	TCGA-VQ-A928-01	TCGA	Primary Tumor	Stomach	6.542		GTEX-T6MN-1526-SM-4DM5P	GTEX-T6MN-1526-SM-4DM5P	GTEX	Normal Tissue	Esophagus	6.03
TCGA-A6-6138-01	TCGA-A6-6138-01	TCGA	Primary Tumor	Colon	6.745		TCGA-BR-8364-01	TCGA-BR-8364-01	TCGA	Primary Tumor	Stomach	6.525		GTEX-XPVG-1326-SM-4B65P	GTEX-XPVG-1326-SM-4B65P	GTEX	Normal Tissue	Esophagus	6.027
TCGA-AA-3489-01	TCGA-AA-3489-01	TCGA	Primary Tumor	Colon	6.742		TCGA-BR-4253-01	TCGA-BR-4253-01	TCGA	Primary Tumor	Stomach	6.522		GTEX-131XE-1226-SM-5EGKF	GTEX-131XE-1226-SM-5EGKF	GTEX	Normal Tissue	Esophagus	6.025
TCGA-G4-6626-01	TCGA-G4-6626-01	TCGA	Primary Tumor	Colon	6.736		TCGA-CG-5722-01	TCGA-CG-5722-01	TCGA	Primary Tumor	Stomach	6.521		GTEX-ZG7Y-1326-SM-4WWBL	GTEX-ZG7Y-1326-SM-4WWBL	GTEX	Normal Tissue	Esophagus	6.021
TCGA-CM-6172-01	TCGA-CM-6172-01	TCGA	Primary Tumor	Colon	6.722		TCGA-MX-A5UJ-01	TCGA-MX-A5UJ-01	TCGA	Primary Tumor	Stomach	6.519		GTEX-WFG8-1126-SM-4LVN1	GTEX-WFG8-1126-SM-4LVN1	GTEX	Normal Tissue	Esophagus	6.013
TCGA-AA-3713-01	TCGA-AA-3713-01	TCGA	Primary Tumor	Colon	6.701		TCGA-BR-8297-01	TCGA-BR-8297-01	TCGA	Primary Tumor	Stomach	6.499		GTEX-U4B1-0926-SM-4DXUV	GTEX-U4B1-0926-SM-4DXUV	GTEX	Normal Tissue	Esophagus	6.003
TCGA-NH-A8F8-01	TCGA-NH-A8F8-01	TCGA	Primary Tumor	Colon	6.696		TCGA-BR-8371-01	TCGA-BR-8371-01	TCGA	Primary Tumor	Stomach	6.497		GTEX-13OW6-1626-SM-5IJD5	GTEX-13OW6-1626-SM-5IJD5	GTEX	Normal Tissue	Esophagus	5.999
TCGA-CM-6171-01	TCGA-CM-6171-01	TCGA	Primary Tumor	Colon	6.681		TCGA-BR-8679-01	TCGA-BR-8679-01	TCGA	Primary Tumor	Stomach	6.487		GTEX-V1D1-1126-SM-4JBHT	GTEX-V1D1-1126-SM-4JBHT	GTEX	Normal Tissue	Esophagus	5.996
TCGA-DM-A288-01	TCGA-DM-A288-01	TCGA	Primary Tumor	Colon	6.679		TCGA-BR-A4IU-01	TCGA-BR-A4IU-01	TCGA	Primary Tumor	Stomach	6.479		GTEX-WFG7-1026-SM-4LMK8	GTEX-WFG7-1026-SM-4LMK8	GTEX	Normal Tissue	Esophagus	5.989
TCGA-A6-2672-01	TCGA-A6-2672-01	TCGA	Primary Tumor	Colon	6.66		TCGA-CG-4460-01	TCGA-CG-4460-01	TCGA	Primary Tumor	Stomach	6.433		GTEX-13OVL-2726-SM-5J2MP	GTEX-13OVL-2726-SM-5J2MP	GTEX	Normal Tissue	Esophagus	5.982
TCGA-DM-A28M-01	TCGA-DM-A28M-01	TCGA	Primary Tumor	Colon	6.617		TCGA-BR-7958-01	TCGA-BR-7958-01	TCGA	Primary Tumor	Stomach	6.416		GTEX-145MH-1226-SM-5RQJT	GTEX-145MH-1226-SM-5RQJT	GTEX	Normal Tissue	Esophagus	5.979
TCGA-QG-A5YV-01	TCGA-QG-A5YV-01	TCGA	Primary Tumor	Colon	6.597		TCGA-HU-8610-01	TCGA-HU-8610-01	TCGA	Primary Tumor	Stomach	6.387		GTEX-12696-1526-SM-5EGL6	GTEX-12696-1526-SM-5EGL6	GTEX	Normal Tissue	Esophagus	5.976
TCGA-CA-6718-01	TCGA-CA-6718-01	TCGA	Primary Tumor	Colon	6.585		TCGA-BR-7722-01	TCGA-BR-7722-01	TCGA	Primary Tumor	Stomach	6.381		GTEX-XBEW-1426-SM-4AT4J	GTEX-XBEW-1426-SM-4AT4J	GTEX	Normal Tissue	Esophagus	5.957
TCGA-4N-A93T-01	TCGA-4N-A93T-01	TCGA	Primary Tumor	Colon	6.55		TCGA-BR-8058-01	TCGA-BR-8058-01	TCGA	Primary Tumor	Stomach	6.372		GTEX-U3ZN-1826-SM-4DXUY	GTEX-U3ZN-1826-SM-4DXUY	GTEX	Normal Tissue	Esophagus	5.953
TCGA-NH-A50T-01	TCGA-NH-A50T-01	TCGA	Primary Tumor	Colon	6.547		TCGA-VQ-AA6A-01	TCGA-VQ-AA6A-01	TCGA	Primary Tumor	Stomach	6.365		GTEX-YEC4-1126-SM-5CVLW	GTEX-YEC4-1126-SM-5CVLW	GTEX	Normal Tissue	Esophagus	5.947
TCGA-D5-6530-01	TCGA-D5-6530-01	TCGA	Primary Tumor	Colon	6.525		TCGA-BR-8484-01	TCGA-BR-8484-01	TCGA	Primary Tumor	Stomach	6.358		GTEX-13FTW-1926-SM-5K7Y4	GTEX-13FTW-1926-SM-5K7Y4	GTEX	Normal Tissue	Esophagus	5.938
TCGA-G4-6310-01	TCGA-G4-6310-01	TCGA	Primary Tumor	Colon	6.504		TCGA-HF-7134-01	TCGA-HF-7134-01	TCGA	Primary Tumor	Stomach	6.335		GTEX-Y8LW-0626-SM-4VDS8	GTEX-Y8LW-0626-SM-4VDS8	GTEX	Normal Tissue	Esophagus	5.935
TCGA-A6-5659-01	TCGA-A6-5659-01	TCGA	Primary Tumor	Colon	6.49		TCGA-BR-6565-01	TCGA-BR-6565-01	TCGA	Primary Tumor	Stomach	6.319		GTEX-YEC4-1226-SM-5CVLX	GTEX-YEC4-1226-SM-5CVLX	GTEX	Normal Tissue	Esophagus	5.918
TCGA-QG-A5Z2-01	TCGA-QG-A5Z2-01	TCGA	Primary Tumor	Colon	6.469		TCGA-HF-A5NB-01	TCGA-HF-A5NB-01	TCGA	Primary Tumor	Stomach	6.312		GTEX-WHSB-0526-SM-4M1XM	GTEX-WHSB-0526-SM-4M1XM	GTEX	Normal Tissue	Esophagus	5.907
TCGA-A6-6652-01	TCGA-A6-6652-01	TCGA	Primary Tumor	Colon	6.457		TCGA-CG-5716-01	TCGA-CG-5716-01	TCGA	Primary Tumor	Stomach	6.306		GTEX-X3Y1-1226-SM-4PQZ8	GTEX-X3Y1-1226-SM-4PQZ8	GTEX	Normal Tissue	Esophagus	5.903
TCGA-AY-6196-01	TCGA-AY-6196-01	TCGA	Primary Tumor	Colon	6.457		TCGA-VQ-AA6F-01	TCGA-VQ-AA6F-01	TCGA	Primary Tumor	Stomach	6.303		GTEX-YEC3-2326-SM-5IFJF	GTEX-YEC3-2326-SM-5IFJF	GTEX	Normal Tissue	Esophagus	5.898
TCGA-A6-5666-01	TCGA-A6-5666-01	TCGA	Primary Tumor	Colon	6.455		TCGA-KB-A6F7-01	TCGA-KB-A6F7-01	TCGA	Primary Tumor	Stomach	6.289		GTEX-ZYT6-1226-SM-5E44Q	GTEX-ZYT6-1226-SM-5E44Q	GTEX	Normal Tissue	Esophagus	5.896
TCGA-4T-AA8H-01	TCGA-4T-AA8H-01	TCGA	Primary Tumor	Colon	6.436		TCGA-VQ-A91Q-01	TCGA-VQ-A91Q-01	TCGA	Primary Tumor	Stomach	6.281		GTEX-13FTW-1526-SM-5LZXC	GTEX-13FTW-1526-SM-5LZXC	GTEX	Normal Tissue	Esophagus	5.895
TCGA-CK-6746-01	TCGA-CK-6746-01	TCGA	Primary Tumor	Colon	6.423		TCGA-BR-4292-01	TCGA-BR-4292-01	TCGA	Primary Tumor	Stomach	6.266		GTEX-ZVP2-1426-SM-5NQ7P	GTEX-ZVP2-1426-SM-5NQ7P	GTEX	Normal Tissue	Esophagus	5.893
TCGA-F4-6855-01	TCGA-F4-6855-01	TCGA	Primary Tumor	Colon	6.41		TCGA-CD-8534-01	TCGA-CD-8534-01	TCGA	Primary Tumor	Stomach	6.247		GTEX-PWN1-0726-SM-48TDR	GTEX-PWN1-0726-SM-48TDR	GTEX	Normal Tissue	Esophagus	5.891
TCGA-AD-6964-01	TCGA-AD-6964-01	TCGA	Primary Tumor	Colon	6.386		TCGA-BR-4368-01	TCGA-BR-4368-01	TCGA	Primary Tumor	Stomach	6.235		GTEX-X15G-0926-SM-4PQZE	GTEX-X15G-0926-SM-4PQZE	GTEX	Normal Tissue	Esophagus	5.891
TCGA-D5-5541-01	TCGA-D5-5541-01	TCGA	Primary Tumor	Colon	6.358		TCGA-R5-A7ZI-01	TCGA-R5-A7ZI-01	TCGA	Primary Tumor	Stomach	6.212		GTEX-R55D-1226-SM-48FE9	GTEX-R55D-1226-SM-48FE9	GTEX	Normal Tissue	Esophagus	5.888
TCGA-AZ-6599-01	TCGA-AZ-6599-01	TCGA	Primary Tumor	Colon	6.338		TCGA-BR-7703-01	TCGA-BR-7703-01	TCGA	Primary Tumor	Stomach	6.211		GTEX-ZY6K-0526-SM-5GZY9	GTEX-ZY6K-0526-SM-5GZY9	GTEX	Normal Tissue	Esophagus	5.886
TCGA-CM-6677-01	TCGA-CM-6677-01	TCGA	Primary Tumor	Colon	6.326		TCGA-BR-8368-01	TCGA-BR-8368-01	TCGA	Primary Tumor	Stomach	6.203		GTEX-11P82-0626-SM-5PNYK	GTEX-11P82-0626-SM-5PNYK	GTEX	Normal Tissue	Esophagus	5.884
TCGA-AA-3496-01	TCGA-AA-3496-01	TCGA	Primary Tumor	Colon	6.264		TCGA-BR-8591-01	TCGA-BR-8591-01	TCGA	Primary Tumor	Stomach	6.199		GTEX-RWS6-0726-SM-47JXI	GTEX-RWS6-0726-SM-47JXI	GTEX	Normal Tissue	Esophagus	5.882
TCGA-AZ-6606-01	TCGA-AZ-6606-01	TCGA	Primary Tumor	Colon	6.235		TCGA-VQ-A91U-01	TCGA-VQ-A91U-01	TCGA	Primary Tumor	Stomach	6.194		GTEX-Y111-1726-SM-4SOIQ	GTEX-Y111-1726-SM-4SOIQ	GTEX	Normal Tissue	Esophagus	5.882
TCGA-F4-6806-01	TCGA-F4-6806-01	TCGA	Primary Tumor	Colon	6.234		TCGA-B7-5818-01	TCGA-B7-5818-01	TCGA	Primary Tumor	Stomach	6.165		GTEX-145ME-0626-SM-5O99Q	GTEX-145ME-0626-SM-5O99Q	GTEX	Normal Tissue	Esophagus	5.873
TCGA-AZ-5407-01	TCGA-AZ-5407-01	TCGA	Primary Tumor	Colon	6.191		TCGA-VQ-A8PU-01	TCGA-VQ-A8PU-01	TCGA	Primary Tumor	Stomach	6.149		GTEX-ZF2S-1326-SM-4WWAZ	GTEX-ZF2S-1326-SM-4WWAZ	GTEX	Normal Tissue	Esophagus	5.862
TCGA-CM-6680-01	TCGA-CM-6680-01	TCGA	Primary Tumor	Colon	6.182		TCGA-FP-A4BE-01	TCGA-FP-A4BE-01	TCGA	Primary Tumor	Stomach	6.129		GTEX-13OW8-2226-SM-5K7Z4	GTEX-13OW8-2226-SM-5K7Z4	GTEX	Normal Tissue	Esophagus	5.843
TCGA-G4-6298-01	TCGA-G4-6298-01	TCGA	Primary Tumor	Colon	5.954		TCGA-BR-A4PE-01	TCGA-BR-A4PE-01	TCGA	Primary Tumor	Stomach	6.123		GTEX-Y8E4-1926-SM-4VBPW	GTEX-Y8E4-1926-SM-4VBPW	GTEX	Normal Tissue	Esophagus	5.826
TCGA-A6-A56B-01	TCGA-A6-A56B-01	TCGA	Primary Tumor	Colon	5.951		TCGA-BR-A4J6-01	TCGA-BR-A4J6-01	TCGA	Primary Tumor	Stomach	6.117		GTEX-WFON-0926-SM-4LVMK	GTEX-WFON-0926-SM-4LVMK	GTEX	Normal Tissue	Esophagus	5.818
TCGA-DM-A1D9-01	TCGA-DM-A1D9-01	TCGA	Primary Tumor	Colon	5.9		TCGA-FP-8211-01	TCGA-FP-8211-01	TCGA	Primary Tumor	Stomach	6.108		GTEX-S3XE-0826-SM-4AD4U	GTEX-S3XE-0826-SM-4AD4U	GTEX	Normal Tissue	Esophagus	5.809
TCGA-CK-5915-01	TCGA-CK-5915-01	TCGA	Primary Tumor	Colon	5.892		TCGA-HU-A4G3-01	TCGA-HU-A4G3-01	TCGA	Primary Tumor	Stomach	6.107		GTEX-ZV7C-1326-SM-5BC7G	GTEX-ZV7C-1326-SM-5BC7G	GTEX	Normal Tissue	Esophagus	5.806
TCGA-NH-A50V-01	TCGA-NH-A50V-01	TCGA	Primary Tumor	Colon	5.879		TCGA-BR-6455-01	TCGA-BR-6455-01	TCGA	Primary Tumor	Stomach	6.074		GTEX-YB5K-0626-SM-5LUB5	GTEX-YB5K-0626-SM-5LUB5	GTEX	Normal Tissue	Esophagus	5.801
TCGA-DM-A1D8-01	TCGA-DM-A1D8-01	TCGA	Primary Tumor	Colon	5.834		TCGA-HU-8244-01	TCGA-HU-8244-01	TCGA	Primary Tumor	Stomach	6.044		GTEX-139T6-0726-SM-5PNVK	GTEX-139T6-0726-SM-5PNVK	GTEX	Normal Tissue	Esophagus	5.8
TCGA-CK-5914-01	TCGA-CK-5914-01	TCGA	Primary Tumor	Colon	5.773		TCGA-HU-A4GP-01	TCGA-HU-A4GP-01	TCGA	Primary Tumor	Stomach	6.044		GTEX-ZPU1-1326-SM-57WE1	GTEX-ZPU1-1326-SM-57WE1	GTEX	Normal Tissue	Esophagus	5.797
TCGA-AD-A5EK-01	TCGA-AD-A5EK-01	TCGA	Primary Tumor	Colon	5.749		TCGA-BR-8078-01	TCGA-BR-8078-01	TCGA	Primary Tumor	Stomach	6.015		GTEX-1122O-1826-SM-5EGIP	GTEX-1122O-1826-SM-5EGIP	GTEX	Normal Tissue	Esophagus	5.793
TCGA-DM-A1D4-01	TCGA-DM-A1D4-01	TCGA	Primary Tumor	Colon	5.694		TCGA-BR-4363-01	TCGA-BR-4363-01	TCGA	Primary Tumor	Stomach	5.994		GTEX-14DAR-0726-SM-5RQIA	GTEX-14DAR-0726-SM-5RQIA	GTEX	Normal Tissue	Esophagus	5.78
TCGA-G4-6314-01	TCGA-G4-6314-01	TCGA	Primary Tumor	Colon	5.679		TCGA-BR-6458-01	TCGA-BR-6458-01	TCGA	Primary Tumor	Stomach	5.984		GTEX-Z9EW-0326-SM-5CVM8	GTEX-Z9EW-0326-SM-5CVM8	GTEX	Normal Tissue	Esophagus	5.773
TCGA-DM-A1DA-01	TCGA-DM-A1DA-01	TCGA	Primary Tumor	Colon	5.615		TCGA-VQ-A91S-01	TCGA-VQ-A91S-01	TCGA	Primary Tumor	Stomach	5.965		GTEX-11EQ9-0926-SM-5HL6I	GTEX-11EQ9-0926-SM-5HL6I	GTEX	Normal Tissue	Esophagus	5.769
TCGA-CM-6161-01	TCGA-CM-6161-01	TCGA	Primary Tumor	Colon	5.613		TCGA-VQ-A8PX-01	TCGA-VQ-A8PX-01	TCGA	Primary Tumor	Stomach	5.952		GTEX-ZY6K-0826-SM-5A5L7	GTEX-ZY6K-0826-SM-5A5L7	GTEX	Normal Tissue	Esophagus	5.757
TCGA-AD-6889-01	TCGA-AD-6889-01	TCGA	Primary Tumor	Colon	5.583		TCGA-VQ-A91W-01	TCGA-VQ-A91W-01	TCGA	Primary Tumor	Stomach	5.944		GTEX-11DYG-1426-SM-5A5JR	GTEX-11DYG-1426-SM-5A5JR	GTEX	Normal Tissue	Esophagus	5.749
TCGA-NH-A5IV-01	TCGA-NH-A5IV-01	TCGA	Primary Tumor	Colon	5.468		TCGA-VQ-A8PH-01	TCGA-VQ-A8PH-01	TCGA	Primary Tumor	Stomach	5.939		GTEX-OOBK-0726-SM-3LK5Q	GTEX-OOBK-0726-SM-3LK5Q	GTEX	Normal Tissue	Esophagus	5.745
TCGA-G4-6304-01	TCGA-G4-6304-01	TCGA	Primary Tumor	Colon	5.438		TCGA-HU-A4G8-01	TCGA-HU-A4G8-01	TCGA	Primary Tumor	Stomach	5.933		GTEX-12C56-0426-SM-5FQU1	GTEX-12C56-0426-SM-5FQU1	GTEX	Normal Tissue	Esophagus	5.74
TCGA-CM-6674-01	TCGA-CM-6674-01	TCGA	Primary Tumor	Colon	5.434		TCGA-HU-A4GQ-01	TCGA-HU-A4GQ-01	TCGA	Primary Tumor	Stomach	5.904		GTEX-14E7W-1926-SM-5S2R9	GTEX-14E7W-1926-SM-5S2R9	GTEX	Normal Tissue	Esophagus	5.718
TCGA-F4-6463-01	TCGA-F4-6463-01	TCGA	Primary Tumor	Colon	5.37		TCGA-VQ-A8PQ-01	TCGA-VQ-A8PQ-01	TCGA	Primary Tumor	Stomach	5.877		GTEX-XXEK-0426-SM-4BRVW	GTEX-XXEK-0426-SM-4BRVW	GTEX	Normal Tissue	Esophagus	5.7
TCGA-G4-6322-01	TCGA-G4-6322-01	TCGA	Primary Tumor	Colon	5.333		TCGA-RD-A8N2-01	TCGA-RD-A8N2-01	TCGA	Primary Tumor	Stomach	5.848		GTEX-144GM-1626-SM-5O9AG	GTEX-144GM-1626-SM-5O9AG	GTEX	Normal Tissue	Esophagus	5.681
TCGA-CA-5256-01	TCGA-CA-5256-01	TCGA	Primary Tumor	Colon	5.329		TCGA-HU-A4H0-01	TCGA-HU-A4H0-01	TCGA	Primary Tumor	Stomach	5.845		GTEX-QV44-1026-SM-447CG	GTEX-QV44-1026-SM-447CG	GTEX	Normal Tissue	Esophagus	5.68
TCGA-D5-6533-01	TCGA-D5-6533-01	TCGA	Primary Tumor	Colon	5.325		TCGA-IN-A6RL-01	TCGA-IN-A6RL-01	TCGA	Primary Tumor	Stomach	5.824		GTEX-T5JW-1426-SM-4DM5Q	GTEX-T5JW-1426-SM-4DM5Q	GTEX	Normal Tissue	Esophagus	5.68
TCGA-CK-5916-01	TCGA-CK-5916-01	TCGA	Primary Tumor	Colon	5.3		TCGA-BR-6452-01	TCGA-BR-6452-01	TCGA	Primary Tumor	Stomach	5.805		GTEX-13PVQ-1826-SM-5L3GU	GTEX-13PVQ-1826-SM-5L3GU	GTEX	Normal Tissue	Esophagus	5.665
TCGA-CM-4747-01	TCGA-CM-4747-01	TCGA	Primary Tumor	Colon	5		TCGA-IN-7808-01	TCGA-IN-7808-01	TCGA	Primary Tumor	Stomach	5.795		GTEX-S7SF-1026-SM-4AD4I	GTEX-S7SF-1026-SM-4AD4I	GTEX	Normal Tissue	Esophagus	5.657
TCGA-G4-6295-01	TCGA-G4-6295-01	TCGA	Primary Tumor	Colon	4.996		TCGA-BR-8686-01	TCGA-BR-8686-01	TCGA	Primary Tumor	Stomach	5.768		GTEX-11UD2-1226-SM-5EQMI	GTEX-11UD2-1226-SM-5EQMI	GTEX	Normal Tissue	Esophagus	5.656
TCGA-CK-5912-01	TCGA-CK-5912-01	TCGA	Primary Tumor	Colon	4.965		TCGA-HU-8604-01	TCGA-HU-8604-01	TCGA	Primary Tumor	Stomach	5.765		GTEX-11P82-0426-SM-5HL5D	GTEX-11P82-0426-SM-5HL5D	GTEX	Normal Tissue	Esophagus	5.654
TCGA-A6-2677-01	TCGA-A6-2677-01	TCGA	Primary Tumor	Colon	4.698		TCGA-VQ-A94R-01	TCGA-VQ-A94R-01	TCGA	Primary Tumor	Stomach	5.759		GTEX-13111-0926-SM-5DUVQ	GTEX-13111-0926-SM-5DUVQ	GTEX	Normal Tissue	Esophagus	5.653
TCGA-D5-5540-01	TCGA-D5-5540-01	TCGA	Primary Tumor	Colon	4.49		TCGA-D7-A4YV-01	TCGA-D7-A4YV-01	TCGA	Primary Tumor	Stomach	5.73		GTEX-11TUW-1226-SM-5GU7C	GTEX-11TUW-1226-SM-5GU7C	GTEX	Normal Tissue	Esophagus	5.647
TCGA-G4-6320-01	TCGA-G4-6320-01	TCGA	Primary Tumor	Colon	4.37		TCGA-CG-5726-01	TCGA-CG-5726-01	TCGA	Primary Tumor	Stomach	5.706		GTEX-TML8-1426-SM-4DXUT	GTEX-TML8-1426-SM-4DXUT	GTEX	Normal Tissue	Esophagus	5.63
TCGA-AZ-4313-01	TCGA-AZ-4313-01	TCGA	Primary Tumor	Colon	4.147		TCGA-BR-8384-01	TCGA-BR-8384-01	TCGA	Primary Tumor	Stomach	5.661		GTEX-XGQ4-1626-SM-4AT6J	GTEX-XGQ4-1626-SM-4AT6J	GTEX	Normal Tissue	Esophagus	5.622
TCGA-DM-A28E-01	TCGA-DM-A28E-01	TCGA	Primary Tumor	Colon	4.118		TCGA-BR-8687-01	TCGA-BR-8687-01	TCGA	Primary Tumor	Stomach	5.656		GTEX-TKQ1-0426-SM-4DXT4	GTEX-TKQ1-0426-SM-4DXT4	GTEX	Normal Tissue	Esophagus	5.607
TCGA-AA-3502-01	TCGA-AA-3502-01	TCGA	Primary Tumor	Colon	3.384		TCGA-CD-8536-01	TCGA-CD-8536-01	TCGA	Primary Tumor	Stomach	5.644		GTEX-ZVT2-1226-SM-5GU5H	GTEX-ZVT2-1226-SM-5GU5H	GTEX	Normal Tissue	Esophagus	5.601
							TCGA-BR-6710-01	TCGA-BR-6710-01	TCGA	Primary Tumor	Stomach	5.616		GTEX-ZZPU-1826-SM-5E43L	GTEX-ZZPU-1826-SM-5E43L	GTEX	Normal Tissue	Esophagus	5.593
							TCGA-BR-4294-01	TCGA-BR-4294-01	TCGA	Primary Tumor	Stomach	5.598		GTEX-QLQW-0626-SM-447A6	GTEX-QLQW-0626-SM-447A6	GTEX	Normal Tissue	Esophagus	5.587
							TCGA-BR-8589-01	TCGA-BR-8589-01	TCGA	Primary Tumor	Stomach	5.584		GTEX-11NSD-1226-SM-5986Q	GTEX-11NSD-1226-SM-5986Q	GTEX	Normal Tissue	Esophagus	5.552
							TCGA-VQ-A91E-01	TCGA-VQ-A91E-01	TCGA	Primary Tumor	Stomach	5.479		GTEX-WH7G-1026-SM-4LVML	GTEX-WH7G-1026-SM-4LVML	GTEX	Normal Tissue	Esophagus	5.549
							TCGA-BR-4361-01	TCGA-BR-4361-01	TCGA	Primary Tumor	Stomach	5.47		GTEX-U3ZH-1126-SM-4DXUG	GTEX-U3ZH-1126-SM-4DXUG	GTEX	Normal Tissue	Esophagus	5.548
							TCGA-HU-A4GJ-01	TCGA-HU-A4GJ-01	TCGA	Primary Tumor	Stomach	5.466		GTEX-13X6H-1526-SM-5Q5E2	GTEX-13X6H-1526-SM-5Q5E2	GTEX	Normal Tissue	Esophagus	5.523
							TCGA-BR-7723-01	TCGA-BR-7723-01	TCGA	Primary Tumor	Stomach	5.426		GTEX-13FLV-1326-SM-5L3EJ	GTEX-13FLV-1326-SM-5L3EJ	GTEX	Normal Tissue	Esophagus	5.494
							TCGA-BR-6707-01	TCGA-BR-6707-01	TCGA	Primary Tumor	Stomach	5.419		GTEX-13O21-0726-SM-5L3EG	GTEX-13O21-0726-SM-5L3EG	GTEX	Normal Tissue	Esophagus	5.493
							TCGA-RD-A8N0-01	TCGA-RD-A8N0-01	TCGA	Primary Tumor	Stomach	5.416		GTEX-14BMV-1426-SM-5S2WA	GTEX-14BMV-1426-SM-5S2WA	GTEX	Normal Tissue	Esophagus	5.481
							TCGA-KB-A93J-01	TCGA-KB-A93J-01	TCGA	Primary Tumor	Stomach	5.386		GTEX-11P7K-1226-SM-5HL4X	GTEX-11P7K-1226-SM-5HL4X	GTEX	Normal Tissue	Esophagus	5.479
							TCGA-CD-A48C-01	TCGA-CD-A48C-01	TCGA	Primary Tumor	Stomach	5.378		GTEX-13U4I-1226-SM-5LU5M	GTEX-13U4I-1226-SM-5LU5M	GTEX	Normal Tissue	Esophagus	5.473
							TCGA-D7-A4YY-01	TCGA-D7-A4YY-01	TCGA	Primary Tumor	Stomach	5.336		GTEX-PX3G-0726-SM-48TZT	GTEX-PX3G-0726-SM-48TZT	GTEX	Normal Tissue	Esophagus	5.453
							TCGA-HU-8602-01	TCGA-HU-8602-01	TCGA	Primary Tumor	Stomach	5.328		GTEX-OIZG-0926-SM-3LK5Y	GTEX-OIZG-0926-SM-3LK5Y	GTEX	Normal Tissue	Esophagus	5.397
							TCGA-VQ-A8PP-01	TCGA-VQ-A8PP-01	TCGA	Primary Tumor	Stomach	5.316		GTEX-13RTK-0426-SM-5RQHT	GTEX-13RTK-0426-SM-5RQHT	GTEX	Normal Tissue	Esophagus	5.381
							TCGA-HU-A4GX-01	TCGA-HU-A4GX-01	TCGA	Primary Tumor	Stomach	5.275		GTEX-11UD2-1526-SM-5EQLQ	GTEX-11UD2-1526-SM-5EQLQ	GTEX	Normal Tissue	Esophagus	5.367
							TCGA-BR-8676-01	TCGA-BR-8676-01	TCGA	Primary Tumor	Stomach	5.248		GTEX-ZQUD-0326-SM-4YCEN	GTEX-ZQUD-0326-SM-4YCEN	GTEX	Normal Tissue	Esophagus	5.361
							TCGA-VQ-AA69-01	TCGA-VQ-AA69-01	TCGA	Primary Tumor	Stomach	5.233		GTEX-ZT9W-1226-SM-57WE4	GTEX-ZT9W-1226-SM-57WE4	GTEX	Normal Tissue	Esophagus	5.328
							TCGA-CD-5801-01	TCGA-CD-5801-01	TCGA	Primary Tumor	Stomach	5.218		GTEX-X3Y1-1126-SM-4PQZ9	GTEX-X3Y1-1126-SM-4PQZ9	GTEX	Normal Tissue	Esophagus	5.32
							TCGA-VQ-AA68-01	TCGA-VQ-AA68-01	TCGA	Primary Tumor	Stomach	5.155		GTEX-12WSK-1326-SM-5CVNM	GTEX-12WSK-1326-SM-5CVNM	GTEX	Normal Tissue	Esophagus	5.305
							TCGA-HU-A4H8-01	TCGA-HU-A4H8-01	TCGA	Primary Tumor	Stomach	5.065		GTEX-11P81-0926-SM-59874	GTEX-11P81-0926-SM-59874	GTEX	Normal Tissue	Esophagus	5.278
							TCGA-RD-A8N1-01	TCGA-RD-A8N1-01	TCGA	Primary Tumor	Stomach	5.056		GTEX-ZT9W-1426-SM-4YCD2	GTEX-ZT9W-1426-SM-4YCD2	GTEX	Normal Tissue	Esophagus	5.243
							TCGA-HU-A4G6-01	TCGA-HU-A4G6-01	TCGA	Primary Tumor	Stomach	4.999		GTEX-ZA64-0526-SM-5HL9I	GTEX-ZA64-0526-SM-5HL9I	GTEX	Normal Tissue	Esophagus	5.227
							TCGA-VQ-AA6I-01	TCGA-VQ-AA6I-01	TCGA	Primary Tumor	Stomach	4.902		GTEX-XUW1-1526-SM-4BOOY	GTEX-XUW1-1526-SM-4BOOY	GTEX	Normal Tissue	Esophagus	5.224
							TCGA-CD-8531-01	TCGA-CD-8531-01	TCGA	Primary Tumor	Stomach	4.882		GTEX-T2IS-0926-SM-4DM5B	GTEX-T2IS-0926-SM-4DM5B	GTEX	Normal Tissue	Esophagus	5.188
							TCGA-BR-8361-01	TCGA-BR-8361-01	TCGA	Primary Tumor	Stomach	4.764		GTEX-148VJ-1126-SM-5NQBZ	GTEX-148VJ-1126-SM-5NQBZ	GTEX	Normal Tissue	Esophagus	5.136
							TCGA-HU-8608-01	TCGA-HU-8608-01	TCGA	Primary Tumor	Stomach	4.587		GTEX-ZQG8-2226-SM-5DUWD	GTEX-ZQG8-2226-SM-5DUWD	GTEX	Normal Tissue	Esophagus	5.11
							TCGA-HU-A4G9-01	TCGA-HU-A4G9-01	TCGA	Primary Tumor	Stomach	3.622		GTEX-14AS3-0726-SM-5S2NY	GTEX-14AS3-0726-SM-5S2NY	GTEX	Normal Tissue	Esophagus	5.109
							TCGA-BR-A4CR-01	TCGA-BR-A4CR-01	TCGA	Primary Tumor	Stomach	3.586		GTEX-13FLV-1226-SM-5IJBZ	GTEX-13FLV-1226-SM-5IJBZ	GTEX	Normal Tissue	Esophagus	5.091
														GTEX-11P81-1026-SM-5GU54	GTEX-11P81-1026-SM-5GU54	GTEX	Normal Tissue	Esophagus	5.063
														GTEX-XV7Q-1026-SM-4BRVR	GTEX-XV7Q-1026-SM-4BRVR	GTEX	Normal Tissue	Esophagus	5.043
														GTEX-ZYVF-2326-SM-5E44Z	GTEX-ZYVF-2326-SM-5E44Z	GTEX	Normal Tissue	Esophagus	5.003
														GTEX-YJ8A-1426-SM-5PNV7	GTEX-YJ8A-1426-SM-5PNV7	GTEX	Normal Tissue	Esophagus	4.997
														GTEX-ZP4G-1126-SM-4WWCI	GTEX-ZP4G-1126-SM-4WWCI	GTEX	Normal Tissue	Esophagus	4.962
														GTEX-QV31-0426-SM-447C4	GTEX-QV31-0426-SM-447C4	GTEX	Normal Tissue	Esophagus	4.9
														GTEX-YJ8A-1226-SM-5IFHH	GTEX-YJ8A-1226-SM-5IFHH	GTEX	Normal Tissue	Esophagus	4.889
														GTEX-Y114-1126-SM-4TT7V	GTEX-Y114-1126-SM-4TT7V	GTEX	Normal Tissue	Esophagus	4.855
														GTEX-131XE-1526-SM-5KM1A	GTEX-131XE-1526-SM-5KM1A	GTEX	Normal Tissue	Esophagus	4.822
														GTEX-ZTSS-0726-SM-51MSN	GTEX-ZTSS-0726-SM-51MSN	GTEX	Normal Tissue	Esophagus	4.773
														GTEX-ZTSS-0826-SM-5985L	GTEX-ZTSS-0826-SM-5985L	GTEX	Normal Tissue	Esophagus	4.665
														GTEX-U8XE-1826-SM-4E3HV	GTEX-U8XE-1826-SM-4E3HV	GTEX	Normal Tissue	Esophagus	4.618
														GTEX-WHSE-1626-SM-4M1XL	GTEX-WHSE-1626-SM-4M1XL	GTEX	Normal Tissue	Esophagus	4.608
														GTEX-XBED-0926-SM-48TCE	GTEX-XBED-0926-SM-48TCE	GTEX	Normal Tissue	Esophagus	4.535
														GTEX-TKQ2-1226-SM-4DXSV	GTEX-TKQ2-1226-SM-4DXSV	GTEX	Normal Tissue	Esophagus	4.517
														GTEX-XXEK-0526-SM-4BRWD	GTEX-XXEK-0526-SM-4BRWD	GTEX	Normal Tissue	Esophagus	4.432
														GTEX-146FQ-1226-SM-5QGQ4	GTEX-146FQ-1226-SM-5QGQ4	GTEX	Normal Tissue	Esophagus	4.427
														GTEX-13S86-0726-SM-5Q5DH	GTEX-13S86-0726-SM-5Q5DH	GTEX	Normal Tissue	Esophagus	4.321
														GTEX-XBED-1126-SM-48TCF	GTEX-XBED-1126-SM-48TCF	GTEX	Normal Tissue	Esophagus	4.226
														GTEX-QESD-0726-SM-4R1KQ	GTEX-QESD-0726-SM-4R1KQ	GTEX	Normal Tissue	Esophagus	4.1
														GTEX-WHPG-1226-SM-4M1ZI	GTEX-WHPG-1226-SM-4M1ZI	GTEX	Normal Tissue	Esophagus	4.094
														GTEX-WYVS-1026-SM-4SOJW	GTEX-WYVS-1026-SM-4SOJW	GTEX	Normal Tissue	Esophagus	4.031
														GTEX-1399R-0926-SM-5J2N8	GTEX-1399R-0926-SM-5J2N8	GTEX	Normal Tissue	Esophagus	3.808
														GTEX-1399R-0726-SM-5KM2A	GTEX-1399R-0726-SM-5KM2A	GTEX	Normal Tissue	Esophagus	3.633
														GTEX-VJYA-0626-SM-4KL1S	GTEX-VJYA-0626-SM-4KL1S	GTEX	Normal Tissue	Esophagus	3.269
														GTEX-TSE9-1326-SM-5CHR5	GTEX-TSE9-1326-SM-5CHR5	GTEX	Normal Tissue	Esophagus	0
														GTEX-W5X1-1026-SM-5CHSO	GTEX-W5X1-1026-SM-5CHSO	GTEX	Normal Tissue	Esophagus	0
														GTEX-W5X1-1126-SM-5CHTH	GTEX-W5X1-1126-SM-5CHTH	GTEX	Normal Tissue	Esophagus	0
														GTEX-WFG8-1226-SM-5CHTQ	GTEX-WFG8-1226-SM-5CHTQ	GTEX	Normal Tissue	Esophagus	0
														TCGA-V5-A7RC-06	TCGA-V5-A7RC-06	TCGA	Metastatic	Esophagus	6.773
														TCGA-IC-A6RE-11	TCGA-IC-A6RE-11	TCGA	Solid Tissue Normal	Esophagus	13.33
														TCGA-IC-A6RF-11	TCGA-IC-A6RF-11	TCGA	Solid Tissue Normal	Esophagus	8.654
														TCGA-L5-A4OQ-11	TCGA-L5-A4OQ-11	TCGA	Solid Tissue Normal	Esophagus	7.93
														TCGA-L5-A4OM-11	TCGA-L5-A4OM-11	TCGA	Solid Tissue Normal	Esophagus	7.487
														TCGA-V5-A7RE-11	TCGA-V5-A7RE-11	TCGA	Solid Tissue Normal	Esophagus	7.18
														TCGA-L5-A4OJ-11	TCGA-L5-A4OJ-11	TCGA	Solid Tissue Normal	Esophagus	6.733
														TCGA-IG-A3I8-11	TCGA-IG-A3I8-11	TCGA	Solid Tissue Normal	Esophagus	5.839
														TCGA-L5-A4OG-11	TCGA-L5-A4OG-11	TCGA	Solid Tissue Normal	Esophagus	5.426
														TCGA-L5-A4OR-11	TCGA-L5-A4OR-11	TCGA	Solid Tissue Normal	Esophagus	5.339
														TCGA-L5-A4OO-11	TCGA-L5-A4OO-11	TCGA	Solid Tissue Normal	Esophagus	4.99
														TCGA-V5-AASX-11	TCGA-V5-AASX-11	TCGA	Solid Tissue Normal	Esophagus	4.857
														TCGA-L5-A4OF-11	TCGA-L5-A4OF-11	TCGA	Solid Tissue Normal	Esophagus	4.764
														TCGA-L5-A43C-11	TCGA-L5-A43C-11	TCGA	Solid Tissue Normal	Esophagus	4.016
														TCGA-JY-A6FG-01	TCGA-JY-A6FG-01	TCGA	Primary Tumor	Esophagus	13.78
														TCGA-KH-A6WC-01	TCGA-KH-A6WC-01	TCGA	Primary Tumor	Esophagus	13.63
														TCGA-LN-A49M-01	TCGA-LN-A49M-01	TCGA	Primary Tumor	Esophagus	13.18
														TCGA-JY-A93F-01	TCGA-JY-A93F-01	TCGA	Primary Tumor	Esophagus	13.02
														TCGA-VR-A8Q7-01	TCGA-VR-A8Q7-01	TCGA	Primary Tumor	Esophagus	12.9
														TCGA-ZR-A9CJ-01	TCGA-ZR-A9CJ-01	TCGA	Primary Tumor	Esophagus	12.73
														TCGA-L5-A88T-01	TCGA-L5-A88T-01	TCGA	Primary Tumor	Esophagus	12.58
														TCGA-L5-A8NK-01	TCGA-L5-A8NK-01	TCGA	Primary Tumor	Esophagus	12.49
														TCGA-Z6-AAPN-01	TCGA-Z6-AAPN-01	TCGA	Primary Tumor	Esophagus	12.49
														TCGA-IG-A97I-01	TCGA-IG-A97I-01	TCGA	Primary Tumor	Esophagus	12.29
														TCGA-VR-A8ET-01	TCGA-VR-A8ET-01	TCGA	Primary Tumor	Esophagus	12.19
														TCGA-L5-A4OI-01	TCGA-L5-A4OI-01	TCGA	Primary Tumor	Esophagus	12.12
														TCGA-L5-A8NW-01	TCGA-L5-A8NW-01	TCGA	Primary Tumor	Esophagus	12.04
														TCGA-R6-A6L4-01	TCGA-R6-A6L4-01	TCGA	Primary Tumor	Esophagus	11.98
														TCGA-IG-A3Y9-01	TCGA-IG-A3Y9-01	TCGA	Primary Tumor	Esophagus	11.78
														TCGA-L5-A8NQ-01	TCGA-L5-A8NQ-01	TCGA	Primary Tumor	Esophagus	11.69
														TCGA-VR-A8EP-01	TCGA-VR-A8EP-01	TCGA	Primary Tumor	Esophagus	11.68
														TCGA-LN-A4A1-01	TCGA-LN-A4A1-01	TCGA	Primary Tumor	Esophagus	11.66
														TCGA-R6-A6Y0-01	TCGA-R6-A6Y0-01	TCGA	Primary Tumor	Esophagus	11.66
														TCGA-JY-A6FH-01	TCGA-JY-A6FH-01	TCGA	Primary Tumor	Esophagus	11.57
														TCGA-JY-A6FD-01	TCGA-JY-A6FD-01	TCGA	Primary Tumor	Esophagus	11.54
														TCGA-L5-A4OE-01	TCGA-L5-A4OE-01	TCGA	Primary Tumor	Esophagus	11.54
														TCGA-Z6-A8JD-01	TCGA-Z6-A8JD-01	TCGA	Primary Tumor	Esophagus	11.53
														TCGA-IG-A5B8-01	TCGA-IG-A5B8-01	TCGA	Primary Tumor	Esophagus	11.49
														TCGA-L5-A8NT-01	TCGA-L5-A8NT-01	TCGA	Primary Tumor	Esophagus	11.48
														TCGA-L5-A893-01	TCGA-L5-A893-01	TCGA	Primary Tumor	Esophagus	11.44
														TCGA-L5-A4OF-01	TCGA-L5-A4OF-01	TCGA	Primary Tumor	Esophagus	11.34
														TCGA-IG-A3YC-01	TCGA-IG-A3YC-01	TCGA	Primary Tumor	Esophagus	11.32
														TCGA-VR-AA7B-01	TCGA-VR-AA7B-01	TCGA	Primary Tumor	Esophagus	11.21
														TCGA-R6-A6L6-01	TCGA-R6-A6L6-01	TCGA	Primary Tumor	Esophagus	11.18
														TCGA-R6-A6XQ-01	TCGA-R6-A6XQ-01	TCGA	Primary Tumor	Esophagus	11.1
														TCGA-LN-A5U6-01	TCGA-LN-A5U6-01	TCGA	Primary Tumor	Esophagus	11.03
														TCGA-Q9-A6FW-01	TCGA-Q9-A6FW-01	TCGA	Primary Tumor	Esophagus	10.99
														TCGA-L5-A4OQ-01	TCGA-L5-A4OQ-01	TCGA	Primary Tumor	Esophagus	10.98
														TCGA-L7-A56G-01	TCGA-L7-A56G-01	TCGA	Primary Tumor	Esophagus	10.98
														TCGA-S8-A6BV-01	TCGA-S8-A6BV-01	TCGA	Primary Tumor	Esophagus	10.95
														TCGA-L5-A88W-01	TCGA-L5-A88W-01	TCGA	Primary Tumor	Esophagus	10.78
														TCGA-2H-A9GF-01	TCGA-2H-A9GF-01	TCGA	Primary Tumor	Esophagus	10.69
														TCGA-VR-A8EU-01	TCGA-VR-A8EU-01	TCGA	Primary Tumor	Esophagus	10.67
														TCGA-L5-A8NR-01	TCGA-L5-A8NR-01	TCGA	Primary Tumor	Esophagus	10.65
														TCGA-L5-A88Y-01	TCGA-L5-A88Y-01	TCGA	Primary Tumor	Esophagus	10.6
														TCGA-JY-A938-01	TCGA-JY-A938-01	TCGA	Primary Tumor	Esophagus	10.55
														TCGA-X8-AAAR-01	TCGA-X8-AAAR-01	TCGA	Primary Tumor	Esophagus	10.46
														TCGA-LN-A4MR-01	TCGA-LN-A4MR-01	TCGA	Primary Tumor	Esophagus	10.41
														TCGA-2H-A9GM-01	TCGA-2H-A9GM-01	TCGA	Primary Tumor	Esophagus	10.4
														TCGA-L5-A4OP-01	TCGA-L5-A4OP-01	TCGA	Primary Tumor	Esophagus	10.4
														TCGA-IG-A6QS-01	TCGA-IG-A6QS-01	TCGA	Primary Tumor	Esophagus	10.34
														TCGA-Q9-A6FU-01	TCGA-Q9-A6FU-01	TCGA	Primary Tumor	Esophagus	10.28
														TCGA-IC-A6RF-01	TCGA-IC-A6RF-01	TCGA	Primary Tumor	Esophagus	10.22
														TCGA-L5-A4OH-01	TCGA-L5-A4OH-01	TCGA	Primary Tumor	Esophagus	10.19
														TCGA-VR-AA4D-01	TCGA-VR-AA4D-01	TCGA	Primary Tumor	Esophagus	10.14
														TCGA-LN-A4A3-01	TCGA-LN-A4A3-01	TCGA	Primary Tumor	Esophagus	10.13
														TCGA-IG-A51D-01	TCGA-IG-A51D-01	TCGA	Primary Tumor	Esophagus	10.06
														TCGA-L5-A8NG-01	TCGA-L5-A8NG-01	TCGA	Primary Tumor	Esophagus	10.02
														TCGA-V5-A7RB-01	TCGA-V5-A7RB-01	TCGA	Primary Tumor	Esophagus	9.984
														TCGA-LN-A8I1-01	TCGA-LN-A8I1-01	TCGA	Primary Tumor	Esophagus	9.98
														TCGA-LN-A5U7-01	TCGA-LN-A5U7-01	TCGA	Primary Tumor	Esophagus	9.912
														TCGA-VR-AA7I-01	TCGA-VR-AA7I-01	TCGA	Primary Tumor	Esophagus	9.887
														TCGA-VR-AA4G-01	TCGA-VR-AA4G-01	TCGA	Primary Tumor	Esophagus	9.827
														TCGA-2H-A9GI-01	TCGA-2H-A9GI-01	TCGA	Primary Tumor	Esophagus	9.794
														TCGA-LN-A9FO-01	TCGA-LN-A9FO-01	TCGA	Primary Tumor	Esophagus	9.788
														TCGA-R6-A6DN-01	TCGA-R6-A6DN-01	TCGA	Primary Tumor	Esophagus	9.785
														TCGA-LN-A7HX-01	TCGA-LN-A7HX-01	TCGA	Primary Tumor	Esophagus	9.781
														TCGA-L5-A43J-01	TCGA-L5-A43J-01	TCGA	Primary Tumor	Esophagus	9.779
														TCGA-IC-A6RE-01	TCGA-IC-A6RE-01	TCGA	Primary Tumor	Esophagus	9.752
														TCGA-L5-A4ON-01	TCGA-L5-A4ON-01	TCGA	Primary Tumor	Esophagus	9.733
														TCGA-R6-A8W5-01	TCGA-R6-A8W5-01	TCGA	Primary Tumor	Esophagus	9.711
														TCGA-VR-A8EW-01	TCGA-VR-A8EW-01	TCGA	Primary Tumor	Esophagus	9.622
														TCGA-L5-A8NM-01	TCGA-L5-A8NM-01	TCGA	Primary Tumor	Esophagus	9.599
														TCGA-S8-A6BW-01	TCGA-S8-A6BW-01	TCGA	Primary Tumor	Esophagus	9.469
														TCGA-IG-A50L-01	TCGA-IG-A50L-01	TCGA	Primary Tumor	Esophagus	9.467
														TCGA-V5-A7RE-01	TCGA-V5-A7RE-01	TCGA	Primary Tumor	Esophagus	9.46
														TCGA-LN-A8I0-01	TCGA-LN-A8I0-01	TCGA	Primary Tumor	Esophagus	9.427
														TCGA-VR-A8EX-01	TCGA-VR-A8EX-01	TCGA	Primary Tumor	Esophagus	9.377
														TCGA-L5-A8NI-01	TCGA-L5-A8NI-01	TCGA	Primary Tumor	Esophagus	9.335
														TCGA-R6-A6Y2-01	TCGA-R6-A6Y2-01	TCGA	Primary Tumor	Esophagus	9.276
														TCGA-RE-A7BO-01	TCGA-RE-A7BO-01	TCGA	Primary Tumor	Esophagus	9.244
														TCGA-L5-A88S-01	TCGA-L5-A88S-01	TCGA	Primary Tumor	Esophagus	9.217
														TCGA-L5-A4OW-01	TCGA-L5-A4OW-01	TCGA	Primary Tumor	Esophagus	9.203
														TCGA-L5-A4OG-01	TCGA-L5-A4OG-01	TCGA	Primary Tumor	Esophagus	9.142
														TCGA-L5-A4OO-01	TCGA-L5-A4OO-01	TCGA	Primary Tumor	Esophagus	9.142
														TCGA-L5-A43C-01	TCGA-L5-A43C-01	TCGA	Primary Tumor	Esophagus	9.123
														TCGA-L5-A891-01	TCGA-L5-A891-01	TCGA	Primary Tumor	Esophagus	9.095
														TCGA-LN-A8HZ-01	TCGA-LN-A8HZ-01	TCGA	Primary Tumor	Esophagus	9.081
														TCGA-LN-A4A4-01	TCGA-LN-A4A4-01	TCGA	Primary Tumor	Esophagus	9.075
														TCGA-IG-A4QS-01	TCGA-IG-A4QS-01	TCGA	Primary Tumor	Esophagus	9.019
														TCGA-LN-A49X-01	TCGA-LN-A49X-01	TCGA	Primary Tumor	Esophagus	8.967
														TCGA-LN-A9FR-01	TCGA-LN-A9FR-01	TCGA	Primary Tumor	Esophagus	8.859
														TCGA-R6-A8W8-01	TCGA-R6-A8W8-01	TCGA	Primary Tumor	Esophagus	8.84
														TCGA-IG-A3QL-01	TCGA-IG-A3QL-01	TCGA	Primary Tumor	Esophagus	8.785
														TCGA-LN-A49S-01	TCGA-LN-A49S-01	TCGA	Primary Tumor	Esophagus	8.745
														TCGA-LN-A49K-01	TCGA-LN-A49K-01	TCGA	Primary Tumor	Esophagus	8.742
														TCGA-LN-A49N-01	TCGA-LN-A49N-01	TCGA	Primary Tumor	Esophagus	8.725
														TCGA-M9-A5M8-01	TCGA-M9-A5M8-01	TCGA	Primary Tumor	Esophagus	8.699
														TCGA-R6-A8WG-01	TCGA-R6-A8WG-01	TCGA	Primary Tumor	Esophagus	8.696
														TCGA-LN-A4A2-01	TCGA-LN-A4A2-01	TCGA	Primary Tumor	Esophagus	8.685
														TCGA-LN-A7HY-01	TCGA-LN-A7HY-01	TCGA	Primary Tumor	Esophagus	8.672
														TCGA-IG-A5S3-01	TCGA-IG-A5S3-01	TCGA	Primary Tumor	Esophagus	8.665
														TCGA-L5-A88Z-01	TCGA-L5-A88Z-01	TCGA	Primary Tumor	Esophagus	8.661
														TCGA-LN-A4MQ-01	TCGA-LN-A4MQ-01	TCGA	Primary Tumor	Esophagus	8.659
														TCGA-R6-A6KZ-01	TCGA-R6-A6KZ-01	TCGA	Primary Tumor	Esophagus	8.59
														TCGA-IG-A3YA-01	TCGA-IG-A3YA-01	TCGA	Primary Tumor	Esophagus	8.587
														TCGA-JY-A93E-01	TCGA-JY-A93E-01	TCGA	Primary Tumor	Esophagus	8.577
														TCGA-VR-A8EY-01	TCGA-VR-A8EY-01	TCGA	Primary Tumor	Esophagus	8.542
														TCGA-LN-A9FQ-01	TCGA-LN-A9FQ-01	TCGA	Primary Tumor	Esophagus	8.531
														TCGA-L5-A8NJ-01	TCGA-L5-A8NJ-01	TCGA	Primary Tumor	Esophagus	8.497
														TCGA-2H-A9GR-01	TCGA-2H-A9GR-01	TCGA	Primary Tumor	Esophagus	8.458
														TCGA-L5-A8NU-01	TCGA-L5-A8NU-01	TCGA	Primary Tumor	Esophagus	8.436
														TCGA-JY-A6FE-01	TCGA-JY-A6FE-01	TCGA	Primary Tumor	Esophagus	8.367
														TCGA-L5-A8NE-01	TCGA-L5-A8NE-01	TCGA	Primary Tumor	Esophagus	8.212
														TCGA-R6-A6DQ-01	TCGA-R6-A6DQ-01	TCGA	Primary Tumor	Esophagus	8.175
														TCGA-L5-A8NN-01	TCGA-L5-A8NN-01	TCGA	Primary Tumor	Esophagus	8.154
														TCGA-L5-A4OS-01	TCGA-L5-A4OS-01	TCGA	Primary Tumor	Esophagus	8.133
														TCGA-L7-A6VZ-01	TCGA-L7-A6VZ-01	TCGA	Primary Tumor	Esophagus	8.026
														TCGA-L5-A4OU-01	TCGA-L5-A4OU-01	TCGA	Primary Tumor	Esophagus	7.983
														TCGA-L5-A8NV-01	TCGA-L5-A8NV-01	TCGA	Primary Tumor	Esophagus	7.983
														TCGA-R6-A8WC-01	TCGA-R6-A8WC-01	TCGA	Primary Tumor	Esophagus	7.926
														TCGA-LN-A49W-01	TCGA-LN-A49W-01	TCGA	Primary Tumor	Esophagus	7.925
														TCGA-IG-A7DP-01	TCGA-IG-A7DP-01	TCGA	Primary Tumor	Esophagus	7.887
														TCGA-L5-A88V-01	TCGA-L5-A88V-01	TCGA	Primary Tumor	Esophagus	7.875
														TCGA-LN-A49R-01	TCGA-LN-A49R-01	TCGA	Primary Tumor	Esophagus	7.858
														TCGA-XP-A8T8-01	TCGA-XP-A8T8-01	TCGA	Primary Tumor	Esophagus	7.847
														TCGA-2H-A9GH-01	TCGA-2H-A9GH-01	TCGA	Primary Tumor	Esophagus	7.719
														TCGA-IG-A625-01	TCGA-IG-A625-01	TCGA	Primary Tumor	Esophagus	7.662
														TCGA-LN-A49O-01	TCGA-LN-A49O-01	TCGA	Primary Tumor	Esophagus	7.656
														TCGA-2H-A9GG-01	TCGA-2H-A9GG-01	TCGA	Primary Tumor	Esophagus	7.626
														TCGA-IG-A4P3-01	TCGA-IG-A4P3-01	TCGA	Primary Tumor	Esophagus	7.626
														TCGA-Z6-A9VB-01	TCGA-Z6-A9VB-01	TCGA	Primary Tumor	Esophagus	7.578
														TCGA-L5-A4OX-01	TCGA-L5-A4OX-01	TCGA	Primary Tumor	Esophagus	7.55
														TCGA-LN-A4A9-01	TCGA-LN-A4A9-01	TCGA	Primary Tumor	Esophagus	7.527
														TCGA-IG-A97H-01	TCGA-IG-A97H-01	TCGA	Primary Tumor	Esophagus	7.496
														TCGA-V5-AASX-01	TCGA-V5-AASX-01	TCGA	Primary Tumor	Esophagus	7.493
														TCGA-2H-A9GN-01	TCGA-2H-A9GN-01	TCGA	Primary Tumor	Esophagus	7.423
														TCGA-2H-A9GK-01	TCGA-2H-A9GK-01	TCGA	Primary Tumor	Esophagus	7.407
														TCGA-Z6-A8JE-01	TCGA-Z6-A8JE-01	TCGA	Primary Tumor	Esophagus	7.313
														TCGA-JY-A93D-01	TCGA-JY-A93D-01	TCGA	Primary Tumor	Esophagus	7.264
														TCGA-XP-A8T6-01	TCGA-XP-A8T6-01	TCGA	Primary Tumor	Esophagus	7.166
														TCGA-JY-A6FB-01	TCGA-JY-A6FB-01	TCGA	Primary Tumor	Esophagus	7.142
														TCGA-V5-AASV-01	TCGA-V5-AASV-01	TCGA	Primary Tumor	Esophagus	7.128
														TCGA-L5-A8NS-01	TCGA-L5-A8NS-01	TCGA	Primary Tumor	Esophagus	7.107
														TCGA-VR-AA7D-01	TCGA-VR-AA7D-01	TCGA	Primary Tumor	Esophagus	7.069
														TCGA-V5-AASW-01	TCGA-V5-AASW-01	TCGA	Primary Tumor	Esophagus	7.028
														TCGA-L5-A4OJ-01	TCGA-L5-A4OJ-01	TCGA	Primary Tumor	Esophagus	6.937
														TCGA-L5-A8NH-01	TCGA-L5-A8NH-01	TCGA	Primary Tumor	Esophagus	6.835
														TCGA-JY-A939-01	TCGA-JY-A939-01	TCGA	Primary Tumor	Esophagus	6.813
														TCGA-L5-A8NL-01	TCGA-L5-A8NL-01	TCGA	Primary Tumor	Esophagus	6.767
														TCGA-L5-A4OM-01	TCGA-L5-A4OM-01	TCGA	Primary Tumor	Esophagus	6.753
														TCGA-LN-A7HZ-01	TCGA-LN-A7HZ-01	TCGA	Primary Tumor	Esophagus	6.677
														TCGA-LN-A4A5-01	TCGA-LN-A4A5-01	TCGA	Primary Tumor	Esophagus	6.668
														TCGA-IG-A3I8-01	TCGA-IG-A3I8-01	TCGA	Primary Tumor	Esophagus	6.618
														TCGA-LN-A49Y-01	TCGA-LN-A49Y-01	TCGA	Primary Tumor	Esophagus	6.525
														TCGA-2H-A9GL-01	TCGA-2H-A9GL-01	TCGA	Primary Tumor	Esophagus	6.456
														TCGA-LN-A4A6-01	TCGA-LN-A4A6-01	TCGA	Primary Tumor	Esophagus	6.425
														TCGA-2H-A9GQ-01	TCGA-2H-A9GQ-01	TCGA	Primary Tumor	Esophagus	6.407
														TCGA-IG-A4QT-01	TCGA-IG-A4QT-01	TCGA	Primary Tumor	Esophagus	6.39
														TCGA-V5-A7RC-01	TCGA-V5-A7RC-01	TCGA	Primary Tumor	Esophagus	6.373
														TCGA-LN-A49L-01	TCGA-LN-A49L-01	TCGA	Primary Tumor	Esophagus	6.192
														TCGA-LN-A49P-01	TCGA-LN-A49P-01	TCGA	Primary Tumor	Esophagus	6.175
														TCGA-LN-A7HV-01	TCGA-LN-A7HV-01	TCGA	Primary Tumor	Esophagus	6.158
														TCGA-L5-A43I-01	TCGA-L5-A43I-01	TCGA	Primary Tumor	Esophagus	6.114
														TCGA-JY-A93C-01	TCGA-JY-A93C-01	TCGA	Primary Tumor	Esophagus	6.079
														TCGA-JY-A6F8-01	TCGA-JY-A6F8-01	TCGA	Primary Tumor	Esophagus	6.04
														TCGA-2H-A9GJ-01	TCGA-2H-A9GJ-01	TCGA	Primary Tumor	Esophagus	6.014
														TCGA-L5-A43M-01	TCGA-L5-A43M-01	TCGA	Primary Tumor	Esophagus	5.961
														TCGA-LN-A9FP-01	TCGA-LN-A9FP-01	TCGA	Primary Tumor	Esophagus	5.924
														TCGA-LN-A5U5-01	TCGA-LN-A5U5-01	TCGA	Primary Tumor	Esophagus	5.763
														TCGA-VR-A8EQ-01	TCGA-VR-A8EQ-01	TCGA	Primary Tumor	Esophagus	5.688
														TCGA-L5-A8NF-01	TCGA-L5-A8NF-01	TCGA	Primary Tumor	Esophagus	5.582
														TCGA-L5-A4OT-01	TCGA-L5-A4OT-01	TCGA	Primary Tumor	Esophagus	5.565
														TCGA-JY-A6FA-01	TCGA-JY-A6FA-01	TCGA	Primary Tumor	Esophagus	5.468
														TCGA-2H-A9GO-01	TCGA-2H-A9GO-01	TCGA	Primary Tumor	Esophagus	5.411
														TCGA-LN-A7HW-01	TCGA-LN-A7HW-01	TCGA	Primary Tumor	Esophagus	5.302
														TCGA-R6-A6XG-01	TCGA-R6-A6XG-01	TCGA	Primary Tumor	Esophagus	5.29
														TCGA-VR-A8EO-01	TCGA-VR-A8EO-01	TCGA	Primary Tumor	Esophagus	5.289
														TCGA-L5-A43E-01	TCGA-L5-A43E-01	TCGA	Primary Tumor	Esophagus	5.279
														TCGA-L5-A43H-01	TCGA-L5-A43H-01	TCGA	Primary Tumor	Esophagus	5.269
														TCGA-IG-A3YB-01	TCGA-IG-A3YB-01	TCGA	Primary Tumor	Esophagus	5.145
														TCGA-VR-A8ER-01	TCGA-VR-A8ER-01	TCGA	Primary Tumor	Esophagus	5.007
														TCGA-L5-A4OR-01	TCGA-L5-A4OR-01	TCGA	Primary Tumor	Esophagus	4.97
														TCGA-IG-A8O2-01	TCGA-IG-A8O2-01	TCGA	Primary Tumor	Esophagus	4.392
														TCGA-LN-A49V-01	TCGA-LN-A49V-01	TCGA	Primary Tumor	Esophagus	3.476

## Sheet: ED Fig. 2b
ED Figure 2b. Immune landscape in PDAC cohort #1.
	Total TAM infiltration (N1-N2)
	Tumor Border			Tumor Center
	CDAhigh	CDAlow		CDAhigh	CDAlow
Number of CD68+ cells in 5HPF	192	444	Number of CD68+ cells in 5HPF	175	341
	193	1360		40	540
	271	153		259	22
	77	103		50	86
	1354	53		906	17
	757	51		792	31
	1061	49		637	140
	247	1377		161	230
	1368	265		911	101
	201	193		267	1
	1835	217		467	133
	750	1091		486	382
	179	119		267	609
	190	253		334	295
		762			101
		1742			258
		50			14
Statistics	Unpaired t-test
	Two-tailed

## Sheet: ED Fig. 2c
ED Figure 2c. Immune landscape in PDAC cohort #1.
	CD206+ TAM infiltration (N1-N2)
	Tumor Border			Tumor Center
	CDAhigh	CDAlow		CDAhigh	CDAlow
Number of CD68+CD206+ cells in 5HPF	186	357	Number of CD68+CD206+ cells in 5HPF	166	212
	93	151		18	97
	234	149		188	18
	66	15		40	9
	960	52		446	16
	382	45		472	26
	762	18		343	85
	178	259		78	2
	554	119		554	67
	156	88		209	1
	143	131		7	92
	748	353		480	125
	31	91		142	258
	137	155		232	46
		61			4
		140			18
		41			12
Statistics	Unpaired t-test
	Two-tailed

## Sheet: ED Fig. 2d
ED Figure 2d. Immune landscape in PDAC cohort #1.
	CD8+ T cell infiltration (N1-N2)
	Tumor Border			Tumor Center
	CDAhigh	CDAlow		CDAhigh	CDAlow
Number of CD8+ cells in 5HPF	140	183	Number of CD8+ cells in 5HPF	26	63
	304	320		100	189
	224	141		25	9
	156	177		36	64
	137	148		24	110
	149	133		46	101
	196	119		45	176
	206	336		59	137
	257	291		24	138
	115	215		36	135
	175	279		80	187
	252	300		23	178
	216	251		35	203
	256	186		58	173
		290			144
		288			44
		138			41
Statistics	Unpaired t-test
	Two-tailed

## Sheet: ED Fig. 2e
ED Figure 2e. Cda expression in KPC FC1245.
Cda copies/Actb
TAMs	TANs	DCs	B cells	Th cells	CTLs	Fibroblasts	ECs	KPC cells (CD90.1+)
0.2294	0.1921	0.1148	0.0065	0.0051	0.0026	35.4779	62.583	90.681
0.2683	0.0029	0.1285	1.3063	0.0019	0	32.8872	76.7411	79.3523
0.2614	0.8522	0.1245	0	0	0	26.3379	134.199	65.4925
0.3424	0.3169	0.1319	0.0086	0	0	39.0831	43.3378	97.4027

## Sheet: ED Fig. 2f
ED Figure 2f. Cda expression in KPC FC1245.
Cda copies/Actb					in vitro
TAMs	T cells	Fibroblasts	ECs	Panc02 cells (CD90.1+)	Panc02 cells
0.75	0.2258	80.0482	149.804	70.2264	67.8357
0.6938	0.2325	88.7618	116.62	64.9381	99.6758
0.9332					124.788
1.1172
