# Supplementary material for: Nucleotide metabolism in cancer cells fuels a UDP-driven macrophage cross-talk, promoting immunosuppression and immunotherapy resistance
Source: Nat Cancer. 2024 Jun 6;5(8):1206–26. doi: 10.1038/s43018-024-00771-8 (PMC11358017; doi:10.1038/s43018-024-00771-8)
Supplement: Supplementary file 14 — Statistical source data. [file 43018_2024_771_MOESM14_ESM.xlsx]

## Sheet: ED Fig. 3a
ED Figure 3a. Cda expression in Panc02.
Cda copies/Gapdh
sgNT	sgCda #1	sgCda #2
87.3609	74.5395	33.2882
137.529	58.9708	34.38
125.815	51.5631	28.5888
Statistics	Ordinary one-way ANOVA
	Tukey's multiple comparison test

## Sheet: ED Fig. 3c
ED Figure 3c. Tumor weight (g) (Panc02).
sgNT		sgCda #2
IgG	α-PD-1	IgG	α-PD-1
0.501	0.442	0.34	0
0.414	0.299	0.3	0
0.244	0.484	0.02	0
0.417	0.189	0.04	0.06
0.381	0.281	0.1	0
0.237	0.234	0.09	0
0.294	0.389	0.1	0
		0	0.05
			0
Statistics	Two-way ANOVA
	Tukey's multiple comparison test

## Sheet: ED Fig. 3d
ED Figure 3d. Tumor growth (mm3) (Panc02).
Days	sgNT (IgG)							sgCda #1 (IgG)							sgNT (α-PD-1)							sgCda #1 (α-PD-1)
4	81.7	57.8	52	46.2	39.1	31.2	29.9	77.8	58.8	58.2	45	35.4	33.9	33.1	76.1	68.6	42.3	39.6	37.9	25.8	23.9	77.5	67.9	52.3	43.6	34.4	33.9	32.3	28.5
6	182	61.5	84.8	135.2	55.5	97.2	121.1	154.4	98.2	92.1	116.5	70.3	70.5	163.6	167.6	106.8	92.6	108.8	106.1	75.3	50.3	103	101.6	135.7	63.5	41.2	58.2	41.5	75.3
8	241.619	115.521	155.457	205.388	121.889	112.105	156.155	311.313	160.406	142.954	168.3	76.7843	74.995	136.721	374.738	202.786	162.817	142.557	179.91	120.029	98.781	174.348	200.342	165.248	82.8206	70.6843	82.4494	51.1234	90.5939
10	371.7	206.3	252.9	478	206.8	190.7	184.1	386.2	189.3	114.8	166	113	120.2	155	376.1	224.6	256.9	171.1	179.5	159	150	136	113.5	116.1	70.3	45.6	57.1	44.5	32.7
12	481.3	273.4	151.7	511.4	241.7	322.6	230.2	374.6	219.4	80.7	185.1	103	92.8	242.9	369	282.3	347.2	192.2	204.8	163.7	247.7	77.6	90.8	70.5	42.1	18.7	36.8	21.7	10.9
14	487.6	402.8	237.9	406.1	370.8	230.6	285.9	414.5	295.4	51.3	117.3	107.2	41.3	322.5	429.9	291	470.9	183.8	273.8	228.1	378.7	42.9	76.1	56.8	47	12.3	20.3	12.1	0
17	874	516.4	355.4	846	442.1	274.9	439.4	582.7	381.5	45.9	76.8	139.7	77.6	706.4	480.5	459.4	693.9	164	527.7	338.5	438.6	23.5	11.3	0	16.5	0	5.4	0	0
Statistics	Two-way RM ANOVA

## Sheet: ED Fig. 3e
ED Figure 3e. Tumor weight (g) (Panc02).
sgNT		sgCda #1
IgG	α-PD-1	IgG	α-PD-1
0.75	0.493455	0.34	0
0.53	0.471777	0.36	0
0.39	0.712603	0.05	0
0.95	0.168394	0.12	0
0.17	0.541944	0.07	0
0.282276	0.347675	0.8	0
0.5	0.450425	0.06	0
			0
Statistics	Two-way ANOVA
	Tukey's multiple comparison test

## Sheet: ED Fig. 3f
ED Figure 3f. Cda expression in KPC FC1245.
Cda copies/Gapdh
sgNT	sgCda
16.9742	10.7885
24.0392	9.621
22.7099	11.6932
Statistics	Unpaired Student's t-test
	Two-tailed

## Sheet: ED Fig. 3i
ED Figure 3i. Cda expression in KPC FC1199.
Cda copies/Gapdh
sgNT	sgCda
52.6894	15.0612
26.9705	11.0362
27.2211	9.1789
53.3043	15.031
Statistics	Unpaired Student's t-test
	Two-tailed

## Sheet: ED Fig. 3k
ED Figure 3k. Tumor weight (g) (KPC FC1199).
sgNT		sgCda
IgG	α-PD-1	IgG	α-PD-1
0.704476	0.292517	0.321608	0.0195011
0.536014	0.0975057	0.75042	0.17551
0.49007	0.117007	0.551329	0.0390023
0.505385	0.156009	0.367552	0.0975057
0.689161	0.273016	0.398182	0.117007
0.551329	0.448526	0.597273	0.0780045
0.520699	0.370522	0.673846	0.117007
0.689161	0.17551	0.245035	0.234014
0.444126	0.429025	0.765734	0.195011
0.94951	0.0975057		0.195011
0.627902	0.390023		0.058503
	0.195011		0.292517
	0.487528		0.253515
	0.565533		0.234014
	0.741043
	0.487528
	0.487528
Statistics	Two-way ANOVA
	Tukey's multiple comparison test

## Sheet: ED Fig. 3l
ED Figure 3l. Mesenteric metastasis (KPC FC1199).
sgNT		sgCda
IgG	α-PD-1	IgG	α-PD-1
21	4	10	0
22	1	13	0
13	1	2	0
7	0	13	4
25	0	4	1
3	5	5	0
14	8	5	4
17	2	2	1
0	6	11	5
20	0		2
17	5		0
	4		6
	8		2
	13		6
	15
	8
	4
Statistics	Two-way ANOVA
	Tukey's multiple comparison test

## Sheet: ED Fig. 3m
ED Figure 3m. Pdcd1 expression in TME.
Pdcd1 counts/Gapdh
sgNT	sgCda
0.117677	0.112121
0.18159	0.0682713
0.128103	0.23578
0.129533	0.154962
0.0798618	0.0770823
Statistics	Unpaired Student's t-test
	Two-tailed

## Sheet: ED Fig. 3n
ED Figure 3n. Cd274 expression in TME.
Cd274 counts/Gapdh
sgNT	sgCda
0.176387	0.198106
0.209002	0.12852
0.156959	0.19562
0.201695	0.135178
0.186811	0.285936
Statistics	Unpaired Student's t-test
	Two-tailed

[truncated: 4 more sheets: ED Fig. 3o, ED Fig. 3q, ED Fig. 3r, ED Fig. 3s]
