# Supplementary material for: Nucleotide metabolism in cancer cells fuels a UDP-driven macrophage cross-talk, promoting immunosuppression and immunotherapy resistance
Source: Nat Cancer. 2024 Jun 6;5(8):1206–26. doi: 10.1038/s43018-024-00771-8 (PMC11358017; doi:10.1038/s43018-024-00771-8)
Supplement: Supplementary file 15 — Statistical source data. [file 43018_2024_771_MOESM15_ESM.xlsx]

## Sheet: ED Fig. 4a
ED Figure 4a. TAM polarization and infiltration (Panc02).
left panel			middle panel			right panel
% F4/80+ (out of CD45+ cells)			% CD11c+ (out of F4/80+ cells)			% CD206+ (out of F4/80+ cells)
sgNT	sgCda		sgNT	sgCda		sgNT	sgCda
41.1	21.3		29.7	56.7		57.3	59.1
32.3	25.2		53.8	63.4		47.5	41.9
38.3	34.6		41.8	47		74.4	43.2
46.2	39.2		37.2	34.7		64.7	48.1
37.5	40.8		42.2	54.9		52.2	37.5
46.4	28.6		31.6	68.8		69.9	30.2
						46.1	54
Statistics	Unpaired Student's t-test					68.5	43.3
	Two-tailed					52.3	56.4

## Sheet: ED Fig. 4b
ED Figure 4b. T cell markers (Panc02).
	% (out of CD45+ cells)
	sgNT							sgCda
CD4+	4.35	3.73	3.59	3.54	4.6	4.2		2.93	4.38	4.62	4.18	4.94
Tregs (FoxP3+ CD25+)	1.75	1.57	1.64	1.5	1.39	1.61	1.9	1.22	0.98	1.76	1.19	1.58	2.15
Statistics	Multiple Unpaired Student's t-test
	Two-tailed

## Sheet: ED Fig. 4c
ED Figure 4c. Myeloid cell markers (Panc02).
	% (out of CD45+ cells)
	sgNT							sgCda
NKs (NKp46+)	13.5	15	14	17.1	19.1	14.9	16.7	16.3	17	13	16.2	13.2	13.2	19.7
Neutrophils (Ly6G+)	8.09	6.48	9.29	10.3	8.45	7.95	7.46	6.64	8.13	11.2	17	11	14.9	9.55
DCs (CD11c+)	11.7	7.57	8.89	11.1	13.5	11.7		8.31	7.42	10.9	12.4	9.82	11.1
Statistics	Multiple unpaired Student's t-test
	Two-tailed

## Sheet: ED Fig. 4d
ED Figure 4d. Cda expression in YUMM 1.7.
Cda copies/Gapdh
sgNT	sgCda
33.4053	12.3306
32.6685	11.9837
34.3305	11.9516
Statistics	Unpaired Student's t-test
	Two-tailed

## Sheet: ED Fig. 4f
ED Figure 4f. Cell proliferation (YUMM 1.7).
	Growth rate (fold change to T0)
Time	sgNT			sgCda
0h	1	1	1	1	1	1
24h	2	2.5	2.5	0.5	3.5	1.5
48h	17.25	23.75	20.25	8.25	36.5	17.25
72h	47.6	57	63.375	36.5625	53.444	58.5

## Sheet: ED Fig. 4g
ED Figure 4g. Cda expression (CRC vs PDAC).
Cda copies/Gapdh
in vitro		whole tumor
MC38	Panc02	MC38	Panc02
36.797	201.472	40.4179	145.271
30.7585	268.512	59.0401	79.7285
33.5077	126.903		106.156
	228.011

## Sheet: ED Fig. 4h
ED Figure 4h. Cda expression in MC38.
Cda copies/Gapdh
EV	CDA O.E.
114.774	1216.42
116.525	1028.6
115.979	1428.14
Statistics	Unpaired Student's t-test
Two-tailed

## Sheet: ED Fig. 4j
ED Figure 4j. Tumor growth (mm3) (Panc02).
	C57Bl/6																		NMRI-Foxn1nu
Days	sgNT									sgCda									sgNT							sgCda
0	0	0	0	0	0	0	0	0	0	0	0	0	0	0	0	0	0	0	0	0	0	0	0	0	0	0	0	0	0	0	0	0
3																			20.9	15.4	31.1	0	28.2	9.1	36.8	27.6	30.6	40.5	37.7	23.8	28.6	30.5
4																			22.3	15.2	23.9	27.2	34.5	21.2	42.1	18.4	29.7	49.5	29.2	33.8	32.6	29.4
5	83.9	107.5	153.8	69.1	63.4	209.8	71.1	115.3	61.2	150.7	52.5	83.3	109.3	87	142.6	95.9	83.6	153.1
7																			87.2	92.5	90.3	79.3	111.1	106.8	137.7	27.6	83.2	127.6	88.9	54.5	80.1	128.1
8	207	64.6	326.6	116.6	134.1	287.2	123.9	168	126.8	228.4	85	135.6	121.6	118.9	191.7	100.4	81.4	180.9
9																			153.4	209.1	142.6	325.4	135.4	215.4	134.5	123.8	106.6	258.2	148.8	142.9	130.7	260.9
11	140	87.6	327.7	95.7	95.8	310.2	203.6	196.5	143.5	225.6	69.9	145.5	70	123.1	122.2	46.8	101.4	128.6	278.5	537.1	233.1	488.9	210.5	468.2	366.1	331.7	169.9	530.1	359.1	305.4	264.1	394.4
13	131.8	78.3	371.9	112.7	133.7	354.4	235	321.6	175.4	326.8	100.6	138.4	62	102.9	148.2	28.9	91.5	232.4
14																			412.6	762.5	353.6	849	645.8	831.3	760.1	820	575.7	988.7	542.2	530.3	503.3	608
17	174.5	89.9	663.1	181.2	233	385.4	456.2	416.4	263.9	591.7	104.2	226.8	44	196.5	167.2	19	89.1	178.2
19	251.2	73.8	1282.8	322.1	357.2	563.5	793.8	616.2	325	849.8	213.7	407	43.5	215.9	264.7	11	149.5	212.7
21	337	91.7	1496.1	346.2	571.9	671.9	925	690.5	431.3	1079.6	255.6	304.3	57.7	263.4	341.1	15.7	223.7	262.9
24	547.4	93.3	1652.5	504.7	829.2	958.7	1247.8	630.9	817.3	1278.5	293.8	312.1	52.8	363.9	664.5	35.4	296.2	299.6
Statistics	Two-way RM ANOVA

## Sheet: ED Fig. 4k
ED Figure 4k. Tumor weight (g) (Panc02).
C57Bl/6		NMRI-Foxn1nu
sgNT	sgCda	sgNT	sgCda
0.3	0.23	0.32	0.48
0.07	0.27	0.64	0.4
1.02	0.08	0.32	0.95
0.4	0.38	0.62	0.51
0.69	0.4	0.7	0.6
0.98	0.03	0.69	0.58
1.44	0.25	0.72
0.63	0.4
0.56
Statistics	Two-way ANOVA
	Tukey's multiple comparisons test

## Sheet: ED Fig. 4l
ED Figure 4l. CD8+ T cell depletion (KPC FC1245).
	% CD8+ (out of TCRβ+ cells)
	sgNT					sgCda
IgG	38.8	26.1	32.4	31.9	33.4	27.6	24.1	35.8	35.9	26
α-CD8	7.35	3	3.08	2.99		5.19	4.79	8.13	6.93	6.68
Statistics	Two-way ANOVA
	Sidak's multiple comparisons test

[truncated: 3 more sheets: ED Fig. 4m, ED Fig. 4n, ED Fig. 4o]
