# Supplementary material for: Nucleotide metabolism in cancer cells fuels a UDP-driven macrophage cross-talk, promoting immunosuppression and immunotherapy resistance
Source: Nat Cancer. 2024 Jun 6;5(8):1206–26. doi: 10.1038/s43018-024-00771-8 (PMC11358017; doi:10.1038/s43018-024-00771-8)
Supplement: Supplementary file 16 — Statistical source data. [file 43018_2024_771_MOESM16_ESM.xlsx]

## Sheet: ED Fig. 5a
ED Figure 5a. Intracellular uridine (Panc02).
Uridine (µM)
sgNT	sgCda
0.97	0.31
1.23	0.31
0.8	0.37
0.89	0.47
Statistics	Unpaired Student's t-test
	Two-tailed

## Sheet: ED Fig. 5b
ED Figure 5b. Intracellular cytidine (Panc02).
Cytidine (µM)
sgNT	sgCda
15.9	58.91
16.13	36.85
10.07	38.17
10.82	52.94
Statistics	Unpaired Student's t-test
	Two-tailed

## Sheet: ED Fig. 5c
ED Figure 5c. DNA and RNA synthesis (KPC FC1245).
left panel			right panel
ΔMFI Edu (in Alive)			ΔMFI probe (in Alive)
sgNT	sgCda		sgNT	sgCda
16434	24262		11963.4	9948.36
25478	25188		12669.5	9198.06
21460	24876		14180.1	12364.7
23276	18644		19442.2	18964.3
19907	21609		16024.5	18583.5
			19897.2	22637.3
ΔMFI=	MFI-FMO
Statistics	Unpaired Student's t-test
	Two-tailed

## Sheet: ED Fig. 5d
ED Figure 5d. Intracellular adenine nucleotides (KPC FC1245).
	Adenine nucleotides abundance (μM)
	sgNT				sgCda
AMP	0.51	0.57	0.42	0.63	0.49	0.41	0.42	0.36
ADP	4.98	5.69	4.09	6.31	5.07	4.33	4.29	3.88
ATP	77.91	80.78	75.3	81.43	77.51	75.76	90.08	80.55
Statistics	Multiple Unpaired Student's t-test
	Two-tailed

## Sheet: ED Fig. 5e
ED Figure 5e. Intracellular cytosine nucleotides (KPC FC1245).
	Cytosine nucleotides abundance (Relative to CTP sgNT)
	sgNT				sgCda
CMP	0.009	0.021	0.01	0.025	0.024	0.012	0.012	0.011
CDP	0.021	0.026	0.018	0.025	0.043	0.039	0.041	0.037
CTP	0.84	1.108	1.056	0.996	0.805	0.785	1.037	1.063
Statistics	Multiple unpaired Student's t-test
	Two-tailed

## Sheet: ED Fig. 5f
ED Figure 5f. Intracellular UDP-hexose.
	UDP-hexose abundance (Relative to sgNT)
	sgNT				sgCda
KPC FC1245	0.87	1.04	1.26	0.82	0.39	0.59	0.97	0.68
Panc02	0.97	0.98	0.95	1.1	0.96	0.72	0.84	0.86
Statistics	Multiple unpaired Student's t-test
	Two-tailed

## Sheet: ED Fig. 5g
ED Figure 5g. Labeled Intracellular uracil nucleotides (KPC FC1245).
	% labeled uracil nucleotides
	sgNT			sgCda
UTP	83.69	84.07	83.46	74.12	82.62	82.96
UDP	82.69	83.18	82.97	81.45	82.89	82.81
UMP	81.02	81.59	81.37	81.1	82.37	81.53
Statistics	Multiple unpaired Student's t-test
	Two-tailed

## Sheet: ED Fig. 5h
ED Figure 5h. Intracellular uracil nucleotides (Panc02).
	Uracil nucleotides abundance (μM)
	sgNT				sgCda
UMP	0.35	0.34	0.35	0.32	0.4	0.32	0.37	0.38
UDP	2.9	3	2.9	3.2	2.8	2.2	2.4	2.3
UTP	6.9	7.3	7.5	8.2	6.8	5.1	5.5	5.2
Statistics	Multiple unpaired Student's t-test
	Two-tailed

## Sheet: ED Fig. 5i
ED Figure 5i. Intracellular adenine nucleotides (Panc02).
	Adenine nucleotides abundance (μM)
	sgNT				sgCda
AMP	0.34	0.31	0.32	0.28	0.36	0.34	0.35	0.34
ADP	3.9	3.8	3.7	4.1	3.9	2.9	3.1	3.1
ATP	11.4	11.3	12.2	13.4	12.5	8.9	9.5	9
Statistics	Multiple unpaired Student's t-test
	Two-tailed

## Sheet: ED Fig. 5j
ED Figure 5j. Intracellular cytosine nucleotides (Panc02).
	Cytosine nucleotides abundance (Relative to CTP sgNT)
	sgNT				sgCda
CMP	0.052	0.047	0.046	0.048	0.054	0.046	0.052	0.049
CDP	0.508	0.496	0.479	0.533	0.606	0.447	0.501	0.478
CTP	0.939	0.945	1	1.115	1.247	0.852	0.945	0.891
Statistics	Multiple unpaired Student's t-test
	Two-tailed

[truncated: 3 more sheets: ED Fig. 5k, ED Fig. 5l, ED Fig. 5m]
