# Supplementary material for: Nucleotide metabolism in cancer cells fuels a UDP-driven macrophage cross-talk, promoting immunosuppression and immunotherapy resistance
Source: Nat Cancer. 2024 Jun 6;5(8):1206–26. doi: 10.1038/s43018-024-00771-8 (PMC11358017; doi:10.1038/s43018-024-00771-8)
Supplement: Supplementary file 17 — Statistical source data. [file 43018_2024_771_MOESM17_ESM.xlsx]

## Sheet: ED Fig. 6a
ED Figure 6a. P2ryx expression (Bulk RNA-seq)
left panel										right panel
TAMs (LLC tumors) - E-MTAB-5032										TAMs (4T1 tumors) - GSE126722
	Hprt	P2ry1	P2ry2	P2ry12	P2ry13	P2ry14	P2ry6	P2ry10			Hprt	P2ry1	P2ry2	P2ry12	P2ry13	P2ry14	P2ry6	P2ry10
SAMEA4378827	126.421	0.656824	9.33228	53.5777	27.1776	3.99481	160.843	0.508216		S1	98.0097	0.337055	7.1592	21.9842	32.7535	3.53107	100.226	3.39507
SAMEA4378826	88.6119	1.51891	8.48148	30.5105	12.5143	5.68151	117.093	1.87237		S2	96.7193	0.286496	6.89404	23.5464	34.2982	2.65484	96.0843	1.79454
SAMEA4378829	128.586	0.53367	8.40171	45.3969	27.3988	5.90345	129.399	1.04318		S3	91.4458	0.85949	5.20669	24.2565	39.3042	4.41384	107.204	7.17816
SAMEA4378828	88.8594	2.01152	8.641	23.4025	12.1983	4.97132	94.7032	3.15629		S4	102.498	0.37076	6.79762	22.8931	37.7595	4.09997	104.405	3.34657
SAMEA4378831	128.586	0.615773	8.50806	60.4175	31.1594	3.32901	157.221	0.347726		S5	98.4024	0.707815	5.15848	26.3584	33.0681	3.518	126.272	2.47356
SAMEA4378830	95.4187	1.02629	7.33821	23.8049	10.1758	2.75198	104.005	2.59457		S6	102.498	0.471877	6.89404	20.6209	33.4114	3.62916	109.182	2.76456
SAMEA4378833	100.431	0.656824	11.4327	38.8254	16.907	6.56925	122.567	0.989683		S7	86.2844	1.11228	7.76182	25.9039	23.9715	4.13267	103.361	2.69181
SAMEA4378832	96.1613	1.31365	10.0502	21.3909	11.1871	8.87736	112.524	2.46083		S8	96.7193	0.893195	13.0167	22.4387	25.8595	4.18498	103.361	1.96429
SAMEA4378835	120.047	0.410515	9.89062	56.2264	20.2252	3.46217	148.455	0.534964		S9	84.7697	0.67411	8.26803	25.9607	33.6975	3.68801	108.211	4.7046
SAMEA4378834	75.184	1.31365	15.6336	19.2451	8.72211	3.06269	76.6763	4.27971		S10	94.3631	0.825784	11.3294	32.6639	36.558	3.26951	115.077	2.69181
SAMEA4378837	128.586	0.472093	11.6188	59.0763	20.8888	2.66321	143.639	0.88269
SAMEA4378836	81.867	1.78574	14.4371	22.0279	9.60697	3.50656	87.3361	3.90524
SAMEA4378839	114.663	0.513144	10.5287	54.9189	23.417	4.61623	140.347	1.04318
SAMEA4378838	73.0182	1.991	11.3264	22.5308	9.41736	6.48048	88.4062	3.93198
SAMEA4378825	98.327	0.862082	9.70451	46.0339	21.0468	4.88255	145.409	1.39091
SAMEA4378824	95.5425	1.66259	8.50806	26.8224	13.9048	4.61623	119.274	2.54108

## Sheet: ED Fig. 6c
ED Figure 6c. P2ry6 expression in sorted cells.
P2ry6 copies/Gapdh
TAMs	KPC (CD90.1+)
809.607	15.2235
795.679	16.7174
1168.12	50.582
1064.04	24.64
Statistics	Unpaired Student's t-test
	Two-tailed
