# Supplementary material for: Nucleotide metabolism in cancer cells fuels a UDP-driven macrophage cross-talk, promoting immunosuppression and immunotherapy resistance
Source: Nat Cancer. 2024 Jun 6;5(8):1206–26. doi: 10.1038/s43018-024-00771-8 (PMC11358017; doi:10.1038/s43018-024-00771-8)
Supplement: Supplementary file 18 — Statistical source data. [file 43018_2024_771_MOESM18_ESM.xlsx]

## Sheet: ED Fig. 7c-d
ED Figure 7c-d. Endonucleotidase expression in human and murine PDAC.
7c
Gene	T-CD8_Expression	Epithelial-1_Expression	TAM-1_Expression	Endothelial-1_Expression	T-CD4_Expression	Pericyte_Expression	Epithelial-2_Expression	B-Resident_Expression	Fibroblast-1_Expression	Endothelial-2_Expression	Ductal_Expression	Fibroblast-2_Expression	NK_Expression	Treg_Expression	Acinar_Expression	B-Plasma_Expression	Proliferating_Expression	Epithelial-3_Expression	Islets_Expression	Mast_Expression	T-CD8_Fraction	Epithelial-1_Fraction	TAM-1_Fraction	Endothelial-1_Fraction	T-CD4_Fraction	Pericyte_Fraction	Epithelial-2_Fraction	B-Resident_Fraction	Fibroblast-1_Fraction	Endothelial-2_Fraction	Ductal_Fraction	Fibroblast-2_Fraction	NK_Fraction	Treg_Fraction	Acinar_Fraction	B-Plasma_Fraction	Proliferating_Fraction	Epithelial-3_Fraction	Islets_Fraction	Mast_Fraction
ENTPD1	0.02593	0.0186193	0.18294	0.239998	0.043092	0.171107	0.0169941	0.114737	0.137677	0.538555	0.00308325	0.0583908	0.0353107	0.491724	0.00546211	0.0724906	0.151189	0.00127892	0.0162834	0	0.0110639	0.00773839	0.117123	0.124645	0.018513	0.115292	0.0163514	0.0567102	0.105637	0.350799	0.00241429	0.0493744	0.0173378	0.230401	0.00393391	0.0717797	0.104762	0.00417537	0.0238095	0
ENTPD2	0.00117085	0.0518723	0.00129357	0.00367775	0.000764562	0.0189789	0.0758503	0.000535657	0.00422061	0.0057048	0.0115668	0.0178134	0	0.00332107	0.00630791	0.00669139	0.00102063	0.072433	0.0620868	0	0.00059271	0.0388168	0.00109589	0.00212947	0.000447895	0.0109445	0.0698942	0.000322217	0.00294883	0.00483092	0.0103815	0.0128509	0	0.00179533	0.0086546	0.00393314	0.00119048	0.102296	0.0714286	0
ENTPD3	0.000234225	0.000897833	6.42e-05	0.00165892	0.000430153	0.00877096	0.00858809	0.00137924	0.00495983	0.000760695	0.0444495	0.000991372	0	0.000462689	0.0164449	0.000688617	0.00122637	0.0143501	0.0876684	0	9.88e-05	0.000748877	0.000136986	0.000851789	0.000149298	0.00644678	0.0110612	0.000483325	0.00450997	0.000557414	0.0333172	0.00101454	0	0.000598444	0.0236035	0.000983284	0.00119048	0.0292276	0.152381	0
ENTPD4	0.0368852	0.0274157	0.0385056	0.0315374	0.0398751	0.0430671	0.0516145	0.0512344	0.0508904	0.0734634	0.0370861	0.0613147	0.029629	0.0595346	0.0286848	0.0577263	0.0873349	0.128212	0.0671501	0.0245316	0.0161019	0.0205941	0.0280822	0.0178876	0.0197074	0.0308846	0.0533825	0.0265829	0.0468343	0.0600149	0.0294544	0.0541089	0.0128635	0.0311191	0.0354052	0.0560472	0.0904762	0.17119	0.119048	0.0136986
ENTPD5	0.00756549	0.0173914	0.0092957	0.0148253	0.0107218	0.0124372	0.0400742	0.00693435	0.0207985	0.0242966	0.0130498	0.0241239	0.0103403	0.0111192	0.00824744	0.00280691	0.0204947	0.0383323	0.00601619	0	0.00335869	0.0131053	0.00780822	0.00780806	0.00522544	0.00944528	0.0400769	0.00322217	0.0192541	0.022854	0.0123129	0.0223199	0.00503356	0.00658289	0.0133753	0.00294985	0.0190476	0.0647182	0.00476191	0
ENTPD6	0.0153028	0.037934	0.0343507	0.018281	0.0231932	0.0193574	0.106839	0.0138364	0.0216324	0.0237916	0.0846815	0.0291521	0.00827098	0.0254558	0.0322914	0.0317098	0.0165975	0.0931638	0.0553337	0	0.00671738	0.0269596	0.0246575	0.00965361	0.0117946	0.0143928	0.101475	0.00741099	0.0185603	0.0206243	0.0654273	0.0294217	0.00447427	0.0143627	0.043273	0.0353982	0.0190476	0.121086	0.0904762	0
ENTPD7	0.000544571	0.00133023	0.00283011	0.00181284	0.000372492	0.00274783	0.00416861	0.000413473	0.00773758	0.00381308	0.00312926	0.00550981	0.00141471	0.00124648	0.00314463	0.00447855	0.00791988	0.00421055	0.00432735	0	0.00019757	0.000624064	0.00260274	0.000993754	0.000298597	0.00209895	0.00448862	0.000161108	0.00832611	0.00315868	0.00241429	0.00743997	0.000559284	0.000598444	0.00314713	0.00393314	0.00595238	0.00208768	0.00952381	0
ENTPD8	0.000441305	0.0105143	0.000107993	0	0.000391903	0.000449526	0.0734081	0	0.00189333	0.00101347	0.0106659	0.00222635	0	0	0.00381998	0.00287958	0	0.00943407	0.0244209	0	0.00019757	0.00773839	0.000136986	0	0.000149298	0.00029985	0.0654056	0	0.00138768	0.000929023	0.00796717	0.00202908	0	0	0.00472069	0.00196657	0	0.0167015	0.0285714	0
7d
avg.exp	pct.exp	features.plot	id	avg.exp.scaled
0.417946	31.7534	Entpd1	TAM-1	0.72181
0.00171911	0.167785	Entpd2	TAM-1	0
0.00829761	0.838926	Entpd3	TAM-1	0
0.0285971	2.93624	Entpd5	TAM-1	0
0.0407121	4.06879	Entpd6	TAM-1	0.0945764
0.0999724	9.6896	Entpd7	TAM-1	0.784413
0.199587	22.1745	Entpd1	TAM-2	0.0174675
0.00112854	0.238436	Entpd2	TAM-2	0
0.00459391	0.66762	Entpd3	TAM-2	0
0.0286758	3.7196	Entpd5	TAM-2	0
0.0499807	6.72389	Entpd6	TAM-2	0.490136
0.100935	12.9232	Entpd7	TAM-2	0.80983
0.176926	13.5683	Entpd1	TAM-3	0
0.00237535	0.241429	Entpd2	TAM-3	0
0.00866607	0.917431	Entpd3	TAM-3	0
0.0243972	2.51086	Entpd5	TAM-3	0
0.0354875	3.33172	Entpd6	TAM-3	0
0.103839	8.73974	Entpd7	TAM-3	0.886456
0.410776	13.3443	Entpd1	Monocyte	0.698683
0.00199509	0.0823723	Entpd2	Monocyte	0
0.387777	13.0972	Entpd3	Monocyte	2.5
0.0762313	2.80066	Entpd5	Monocyte	1.12184
0.0290032	1.15321	Entpd6	Monocyte	0
0.0626298	2.3888	Entpd7	Monocyte	0
0.210999	19.9052	Entpd1	TAM-4	0.0542788
0.00131575	0.157978	Entpd2	TAM-4	0
0.00548702	0.473934	Entpd3	TAM-4	0
0.0171486	1.89573	Entpd5	TAM-4	0
0.0236091	3.00158	Entpd6	TAM-4	0
0.0374861	4.42338	Entpd7	TAM-4	0
0.0146657	2.50896	Entpd1	Ductal-1	0
0.0786796	12.0072	Entpd2	Ductal-1	0
0.0262737	4.30108	Entpd3	Ductal-1	0
0.036444	6.63082	Entpd5	Ductal-1	0
0.0721241	12.5448	Entpd6	Ductal-1	1.43515
0.0673147	11.6487	Entpd7	Ductal-1	0
0.0510863	7.2381	Entpd1	cDC1	0
0	0	Entpd2	cDC1	0
0.00593191	1.14286	Entpd3	cDC1	0
0.0308763	4.57143	Entpd5	cDC1	0
0.0661267	9.33333	Entpd6	cDC1	1.1792
0.0609772	9.71429	Entpd7	cDC1	0
0.139559	13.1195	Entpd1	TAM-5	0
0	0	Entpd2	TAM-5	0
0	0	Entpd3	TAM-5	0
0.0261818	2.04082	Entpd5	TAM-5	0
0.0361675	2.91545	Entpd6	TAM-5	0
0.0707679	7.87172	Entpd7	TAM-5	0.0136002
0.15102	23.7942	Entpd1	Proliferating	0
0.000792527	0.321543	Entpd2	Proliferating	0
0.00191357	0.643087	Entpd3	Proliferating	0
0.0247557	5.78778	Entpd5	Proliferating	0
0.0222439	6.10932	Entpd6	Proliferating	0
0.106965	18.6495	Entpd7	Proliferating	0.968968
0.0285296	4.78261	Entpd1	Fibroblast	0
1.30267	65.6522	Entpd2	Fibroblast	2.5
0	0	Entpd3	Fibroblast	0
0.0772647	12.6087	Entpd5	Fibroblast	1.15528
0.0355192	6.95652	Entpd6	Fibroblast	0
0.0974321	14.7826	Entpd7	Fibroblast	0.717366
0.0627862	2.8436	Entpd1	T.cell	0
0	0	Entpd2	T.cell	0
0	0	Entpd3	T.cell	0
0.0992839	5.6872	Entpd5	T.cell	1.86792
0.0542155	2.8436	Entpd6	T.cell	0.670866
0.0682322	4.2654	Entpd7	T.cell	0
0.0388383	3.53535	Entpd1	mregDC	0
0.00862127	1.0101	Entpd2	mregDC	0
0	0	Entpd3	mregDC	0
0.00370987	0.505051	Entpd5	mregDC	0
0.0379091	4.54545	Entpd6	mregDC	0
0.0385047	4.54545	Entpd7	mregDC	0
0.0243124	1.77515	Entpd1	B.cell	0
0	0	Entpd2	B.cell	0
0	0	Entpd3	B.cell	0
0.0611233	3.5503	Entpd5	B.cell	0.632872
0.0234019	3.5503	Entpd6	B.cell	0
0.0334417	4.73373	Entpd7	B.cell	0
0.00429103	1.27389	Entpd1	Ductal-2	0
0.00193003	0.636943	Entpd2	Ductal-2	0
0.0024714	0.636943	Entpd3	Ductal-2	0
0.0529695	10.1911	Entpd5	Ductal-2	0.368977
0.0265439	8.9172	Entpd6	Ductal-2	0
0.0321724	8.9172	Entpd7	Ductal-2	0
1.28973	47.7612	Entpd1	Endothelial	2.5
0.0175213	1.49254	Entpd2	Endothelial	0
0	0	Entpd3	Endothelial	0
0.0999127	7.46269	Entpd5	Endothelial	1.88827
0.00735325	1.49254	Entpd6	Endothelial	0
0.0350576	4.47761	Entpd7	Endothelial	0
0.0631841	2.77778	Entpd1	Acinar	0
0	0	Entpd2	Acinar	0
0.0221452	2.77778	Entpd3	Acinar	0
0	0	Entpd5	Acinar	0
0	0	Entpd6	Acinar	0
0.0153864	2.77778	Entpd7	Acinar	0
0.0166838	3.125	Entpd1	Stellate	0
0.10112	9.375	Entpd2	Stellate	0.0373074
0	0	Entpd3	Stellate	0
0.0190981	3.125	Entpd5	Stellate	0
0.0940341	6.25	Entpd6	Stellate	2.37021
0.163181	15.625	Entpd7	Stellate	2.45273

## Sheet: ED Fig. 7e
ED Figure 7e. Calcium response.
	Δrationormalized
	- MRS2578		+ MRS2578
Time (s)	Mean	SEM	Mean	SEM
0.7176	0.02176	0.02391	-0.03741	0.05494
4.836	0.03937	0.01576	0.05953	0.07712
9.0248	-0.05783	0.02959	0.06047	0.06903
13.1624	-0.02934	0.03475	-0.08858	0.0562
17.3208	-0.01372	0.03082	-0.06572	0.044
21.468	0.03469	0.01715	-0.01765	0.03682
25.6472	0.00506	0.00345	0.08936	0.06941
33.9944	0.68936	0.06441	0.06479	0.07924
38.1528	0.62963	0.04367	-0.08456	0.09832
42.2904	0.40706	0.00849	-0.01088	0.08939
46.4584	0.39226	0.04683	-0.17501	0.08331
50.6168	0.38137	0.05325	0.15715	0.0918
54.7576	0.35783	0.02417	-0.09019	0.1117
58.892	0.41257	0.03033	-0.12336	0.10493
63.0616	0.39594	0.01405	-0.12351	0.09593
67.2184	0.43401	0.03367	-0.0506	0.0796
71.356	0.3942	0.01567	-0.2108	0.09222
75.5448	0.4219	0.04288	-0.13821	0.10465
79.7336	0.41537	0.05558	-0.13092	0.07393
83.8808	0.39947	0.03642	-0.1403	0.0653
88.0504	0.41082	0.03025	-0.07142	0.10023
92.2408	0.77727	0.01904	0.81015	0.08818
96.4168	1.11523	0.04243	1.18985	0.08818
100.554	0.98154	0.04808	0.89775	0.09729
104.745	0.90323	0.02793	0.69262	0.0546
108.921	0.95092	0.03066	0.55906	0.1122

## Sheet: ED Fig. 7f
ED Figure 7f. P2ry* expression.
	P2ry* copies/Gapdh
	scramble			siRNAs
P2ry6	2525.89	1279.84	1304.58	289.381	492.825	317.78
P2ry14	269.369	182.909	155.042	86.4686	41.9484	24.1923
Statistics	Multiple unpaired Student's t-test
	Two-tailed

## Sheet: ED Fig. 7g
ED Figure 7g. hMDM polarization.
left panel			right panel
ΔMFI CD80			ΔMFI CD206
M2-like	M1-like		M2-like	M1-like
1262	19820		10421	3882
5187	26892		23502	5094
3782	24021		12840	3899
ΔMFI=	MFI-FMO
Statistics	Unpaired Student's t-test
	Two-tailed

## Sheet: ED Fig. 7h
ED Figure 7h. P2ry6 expression in sorted cells (KPC FC1245).
	P2ry6 copies/Gapdh
	P2ry6WT				P2ry6ΔMy
TAMs	307.075	266.06	223.677	400.744	21.1871	8.9396	22.1438	38.7208
TANs	17.2767	22.0358	15.984	42.6241	4.33926	1.88256	10.1622	3.81626
Statistics	Two-way ANOVA
	Sidak's multiple comparisons test
